# Supplementary material for: Analysis of cell-specific transcriptional responses in human colon tissue using CIBERSORTx
Source: Sci Rep. 2023 Oct 25;13:18281. doi: 10.1038/s41598-023-45582-6 (PMC10600214; doi:10.1038/s41598-023-45582-6)
Supplement: Supplementary file 2 — Supplementary Information 2. [file 41598_2023_45582_MOESM2_ESM.xlsx]

## Sheet: BOC
LogFC generated between T2 and T4_B1							DGEs selected
GeneSymbol	T2	T4_B1	FDR	LogFC			GeneSymbol	T2	T4_B1	FDR	LogFC
A1BG	763.667	0	0.601901	-9.57869			AAK1	2814.71	0	0.0100785	-11.4593
A1BG.AS1	0	0	1	0			AATK	4723.15	26985.9	0.0376889	2.51413
A1CF	0	1722.02	0.897366	10.7507			AB209400	0	9894.76	0.00943114	13.2726
A23747	0	0	1	0			ABCA6	118.793	2840.86	0.0410392	4.56822
A2LD1	155.512	1130.57	0.491784	2.85398			ABCB10	48.2195	4123.26	4.56e-05	6.38876
A2M	0	12506.5	0.926937	13.6105			ABCD4	13.7148	19752.1	3.53e-09	10.3906
A4GALT	11889.8	5542.86	0.474378	-1.10089			ACHE	4499.37	729.608	0.024682	-2.62287
AA627135	86.4738	1660.59	0.585819	4.24757			ACTR3B	131.646	1543.31	0.00770757	3.54131
AACS	1769.51	0	0.650784	-10.7899			ACVR1C	2833.63	14237.6	0.00154727	2.32858
AADACL3	0	0	1	0			ACVR2A	0	1666.33	0.0142581	10.7033
AADAT	0	360.048	0.593542	8.49605			ADCY4	3094.6	0	0.0142581	-11.596
AAGAB	20779.7	16639	0.823343	-0.320589			ADD3	2315.87	33206.4	0.0213956	3.84125
AAK1	906.291	409.772	0.570886	-1.14323			AGAP3	5256.24	26064	0.0278763	2.30974
AAK1.1	440.279	18.8216	0.9443	-4.47655			AGAP7	0	8253.11	0.0432627	13.0109
AAK1.2	2814.71	0	0.0100785	-11.4593			AK091251	2.89406	1674.15	0.0072204	8.7488
AAMP	4790.26	0	0.0723242	-12.2262			AK091525	659.469	17757.2	0.0101929	4.74885
AARS2	0	0	1	0			AK128388	0	1002.54	0.0205328	9.97088
AARSD1	1	668.701	0.709623	8.38737			AKAP8	0	15112.9	0.000150893	13.8836
AATF	2998.42	0	0.781021	-11.5505			AKT3	367.847	1784.31	0.0392963	2.27508
AATK	4723.15	26985.9	0.0376889	2.51413			ALG2	2072.77	9283.24	0.0124459	2.16253
AB209400	0	9894.76	0.00943114	13.2726			ALG2	551.28	2561.91	0.0357794	2.21431
AB363267	0	0	1	0			ALG6	1.58211	2869.11	0.0322199	10.1183
AB385295	1547.77	0	0.432208	-10.5969			AMFR	6633.77	0	0.0106106	-12.6958
ABAT	11419.4	3179.79	0.0737518	-1.84416			AMOT	0	1636.75	0.0265045	10.6775
ABCA1	0	2443.27	0.775201	11.2552			ANG	0	32771	0.0436553	15.0002
ABCA1.1	54.1143	0	1	-5.78435			ANK3	0	22578.5	0.000328611	14.4627
ABCA11P	0	0	1	0			ANKRD20A2	0	20107.3	0.0396513	14.2955
ABCA2	345.237	1811.42	0.31438	2.38809			ANKRD20A3	0	873.583	0.0159293	9.77245
ABCA3	95.4323	395.957	0.961995	2.0414			ANKRD20A5P	3432.63	19217.7	0.0374525	2.4847
ABCA5	0	24339.2	0.206859	14.5711			ANO5	0	3524.69	0.0228386	11.7837
ABCA6	118.793	2840.86	0.0410392	4.56822			APEX2	9630.15	0	0.000257172	-13.2335
ABCA7	1135.52	0	0.503131	-10.1504			APITD1	200.81	4434.74	0.000121454	4.4581
ABCA8	0	0	1	0			AQR	800.712	7943.55	0.0284705	3.30881
ABCA9	0	0	1	0			ARFGEF2	1558.11	7360.97	0.00722492	2.23937
ABCB1	4833.97	0	0.146086	-12.2393			ARFIP2	6275.68	0	0.0486952	-12.6158
ABCB1.1	20252.4	6762.39	0.178616	-1.58234			ARHGAP27	0	5182.18	0.00176095	12.3396
ABCB10	48.2195	4123.26	4.55531e-05	6.38876			ARHGAP35	4752.8	0	0.0123621	-12.2149
ABCB6	0	0	1	0			ARNT2	617.693	3916.86	0.0269321	2.66277
ABCB7	0	0	1	0			ARSD	0	61854.8	0.0122899	15.9166
ABCB8	752.143	1978.27	0.631478	1.39397			ARTN	2747.34	0	0.035859	-11.4243
ABCC1	0	0	1	0			ASAH1	7813.57	46861.1	0.0416549	2.58418
ABCC10	0	0	1	0			ASAP1	5.91926	1162.96	0.000433136	7.39421
ABCC10.1	0	0	1	0			ASB8	258.758	1662.4	0.0382465	2.6789
ABCC3	0	0	1	0			ATG9A	2254.47	11.1911	0.0257175	-7.53145
ABCC3.1	2931.81	0	0.481091	-11.5181			ATMIN	502.234	3667.03	0.00256845	2.8657
ABCC5	4656	3860.49	1	-0.270242			ATP11B	0	4744.99	0.0293985	12.2125
ABCC5.1	0	1386.98	1	10.4388			ATP2A2	4177.77	17550.8	0.000121454	2.07047
ABCC6	4909.45	3791.42	0.96458	-0.372736			AVPI1	31651.8	0	0.0374525	-14.95
ABCC6.1	0	0	1	0			AXL	6952.44	0	0.0056477	-12.7635
ABCC8	0	2152.76	0.134764	11.0726			AZI2	484.23	3097.53	0.0161013	2.67485
ABCD3	0	0	1	0			B3GNT8	14330.9	0	0.0336284	-13.8069
ABCD3.1	24.0587	0	1	-4.64724			B4GALT4	892.103	10009.4	0.00806255	3.48653
ABCD4	13.7148	19752.1	3.53213e-09	10.3906			BAG5	11124.6	468.837	0.0474071	-4.56558
ABCE1	1445.46	1114.67	1	-0.374619			BAK1	29735	0	0.00179363	-14.8599
ABCE1.1	0	412.158	0.609771	8.69055			BBS10	0	1755.01	0.0257597	10.7781
ABCF1	4583.68	0	0.197258	-12.1626			BC031250	732.752	0	0.00235711	-9.51915
ABCF3	2389.67	0	0.80211	-11.2232			BC065737	3237.9	56409.5	0.00155561	4.12239
ABCG1	7691.03	6133.09	1	-0.326515			BCAS3	1210.77	0	0.00644293	-10.2429
ABHD11	17787.8	28126.1	1	0.660988			BEX2	316.741	6419.93	0.0203596	4.33686
ABHD11.1	1335.96	0	0.761569	-10.3847			BIRC6	1167.94	5365.66	0.0296595	2.19882
ABHD11.2	2634.85	0	0.403011	-11.3641			BMI1	0	2377.91	1.92e-06	11.2161
ABHD12	2546.75	742.84	0.404522	-1.77616			BOD1	4.3732	6005.29	1.53e-07	10.1265
ABHD14A	3041.33	10559.7	0.257207	1.79546			BRPF3	807.585	3874.2	0.00281373	2.2608
ABHD14A.1	1926.98	7009.1	0.280893	1.86235			BTAF1	0	5353.2	0.018127	12.3865
ABHD14B	1514.4	1410.75	1	-0.102205			BTBD7	2838.19	7790.93	0.00667718	1.4565
ABHD15	1184.15	1764.32	0.764895	0.574859			BTF3L4	989.59	3839.78	0.0130358	1.95504
ABHD16A	1579.67	1477.62	1	-0.0962832			BZW1	4909.57	4.10173	0.0322183	-9.91069
ABHD2	646.441	363.476	1	-0.828926			C10orf10	0	2472.25	0.0326549	11.2722
ABHD3	4659.88	2075.05	0.676752	-1.16676			C10orf137	0	2523.34	0.0230419	11.3017
ABHD4	5317.82	0	0.0500639	-12.3769			C11orf49	53.1711	1631.58	0.0351147	4.91349
ABHD8	4777.32	2924.74	0.705855	-0.707701			C11orf95	7.1889	1715.68	5.72e-05	7.71173
ABI1	1036.95	2909.9	0.331799	1.48774			C12orf23	0	10506.8	0.0390255	13.3592
ABI2	867.328	629.087	1	-0.462688			C12orf26	0	4361.12	0.00154727	12.0908
ABI3BP	0	2123.49	0.339684	11.0529			C12orf73	225.968	1878.03	0.0204829	3.04943
ABI3BP.1	0	0	1	0			C14orf70	11149.6	0	0.0194384	-13.4448
ABL1	1959.45	1288.62	1	-0.604242			C16orf52	966.87	3733.21	0.000281574	1.94792
ABL2	1661.92	1902.63	1	0.195029			C17orf51	0	1142.97	0.0235941	10.1598
ABL2.1	738.749	0	0.663351	-9.53089			C18orf25	1	2182.19	0.0113105	10.0922
ABLIM1	9373.51	0	0.694503	-13.1945			C1GALT1	545.338	4145.26	0.00132111	2.92394
ABLIM1.1	175.102	0	0.730662	-7.46027			C1orf213	0	1403.82	0.0431008	10.4562
ABLIM1.2	0	0	1	0			C1orf229	5514.67	0	0.043297	-12.4293
ABLIM2	1320.61	2542.65	0.528573	0.944605			C1orf81	0	32642.6	0.0123729	14.9945
ABLIM3	134.773	452.5	0.769078	1.73991			C1orf9	405.049	7657.53	0.00141094	4.23734
ABO	0	0	1	0			C20orf72	0	15372.8	0.0436037	13.9082
ABP1	10732.7	0	0.44817	-13.3899			C21orf88	8718.28	0	0.0216781	-13.09
ABR	0	17599.2	0.806974	14.1033			C22orf40	0	2648.52	0.0470073	11.3715
ABR.1	0	0	1	0			C2orf3	2228.04	0	0.0262715	-11.1222
ABT1	532.386	752.099	0.982072	0.497661			C2orf42	182.589	2289.56	0.0170449	3.64115
ABTB1	0	0	1	0			C2orf49	101.354	1194.61	0.00312251	3.5461
ABTB1.1	0	0	1	0			C2orf72	13.2563	30084.1	4.03e-05	11.0432
ABTB2	14384.3	1889.12	0.107727	-2.92804			C4orf29	0	1622.86	0.0186124	10.6652
ACAA1	8190.54	0	0.71838	-12.9999			C5orf44	0	1187.97	0.0351052	10.2155
ACAA2	15488	10994.7	0.997397	-0.494297			C5orf51	1	5708.71	0.0012114	11.4792
ACACA	85.7572	0	1	-6.43891			C6orf105	0	29840.7	0.00330525	14.865
ACACA.1	0	4708.31	0.708099	12.2013			C6orf35	0	4522.76	0.00272103	12.1433
ACACB	0	23524.9	0.191283	14.522			C6orf89	599.131	5629.27	0.0194525	3.22985
ACAD10	0	0	1	0			C7orf55	3153.38	11055.5	0.0120343	1.80946
ACAD10.1	0	805.251	1	9.65509			C7orf73	1033.05	8273.58	0.000750701	3.00038
ACAD11	0	1086.92	0.269283	10.0874			C8orf38	61.3139	1242.74	0.0217788	4.31899
ACAD9	6709.76	0	0.667366	-12.7123			C8orf82	24278.4	105792	0.0239251	2.12344
ACADM	0	0	1	0			C8orf83	1517.57	7166.44	0.0349374	2.23875
ACADS	2204.28	0	0.436737	-11.1067			C9orf125	2052.84	31381.7	0.0374525	3.93357
ACADSB	4701.26	18058.8	0.158395	1.94136			CA7	39013.4	4220.07	0.0472203	-3.20833
ACADVL	0	19345.2	1	14.2398			CACNA1H	236.949	6435.35	0.0153021	4.75752
ACAN	0	0	1	0			CALML4	17470.2	53957.6	0.0170449	1.62688
ACAP2	2041.22	3551.66	0.532877	0.79876			CAMSAP1	1184.62	0	0.0237514	-10.2114
ACAP3	30431.5	0	0.373886	-14.8933			CARD17	0	4182.47	0.000918801	12.0305
ACAT1	17031.3	21040.9	1	0.304994			CASP3	1	44075.8	0.00154727	14.4277
ACAT1.1	0	0	NaN	0			CASZ1	1134.64	0	0.000570217	-10.1493
ACAT1.2	946.322	1132.37	1	0.258695			CASZ1	3392.42	17341.7	0.0356107	2.35352
ACAT2	16508.1	4934.09	0.309301	-1.74211			CCDC112	0	2518.24	0.0113105	11.2988
ACBD3	560.579	1922.77	0.0886035	1.77638			CCDC120	6013.5	1343.49	0.0421533	-2.16139
ACBD5	0	0	1	0			CCDC14	0	9012.34	0.0438564	13.1378
ACBD6	987.25	1491.5	1	0.594783			CCDC34	196.918	3758.18	0.0296201	4.24744
ACCN4	2889.95	0	0.489652	-11.4973			CCDC84	0	17893.7	0.0317597	14.1272
ACCS	0	0	1	0			CCDC88C	1359.37	8218.33	0.0110821	2.59502
ACD	2886.73	6624.62	0.560523	1.19812			CCDC90B	124.181	8863.97	0.0278284	6.14603
ACE	3080.7	2184.06	1	-0.496055			CCDC91	390.479	3085.78	0.041469	2.9791
ACE2	5152.91	13157.3	0.52301	1.35223			CCDC93	1	10657.4	0.000101798	12.3797
ACER2	0	0	1	0			CCM2	476.975	2570.39	0.00216363	2.42754
ACER2.1	628.394	0	0.582357	-9.29782			CCNT2	0	3420.89	0.00162014	11.7406
ACER3	0	0	NaN	0			CDC42	1	50563.6	0.0148927	14.6258
ACHE	4499.37	729.608	0.024682	-2.62287			CDIPT	3601.44	0	0.000421115	-11.8148
ACIN1	0	0	1	0			CDKN1B	1352.59	5816.42	0.0153618	2.10359
ACLY	1326.84	985.566	1	-0.42859			CELF3	0	1210.17	0.0446451	10.2422
ACN9	2739.97	3826.98	0.921404	0.481897			CEP120	0	1655.52	0.032489	10.6939
ACO1	1516.7	3915.2	0.591447	1.36757			CEP68	136.401	953.332	0.000598761	2.7961
ACO2	12928.4	2274.67	1	-2.50629			CETN3	12.0985	3705.71	0.000169038	8.14459
ACOT1	9770.1	9917.6	1	0.0216154			CFH	6338.49	0	0.0239251	-12.6302
ACOT11	7.12707	0	1	-3.02274			CHCHD8	0	17787.1	0.0232768	14.1186
ACOT11.1	0	0	1	0			CHPF	1897.66	0	0.0072204	-10.8908
ACOT13	17691.1	27431.2	0.82944	0.632767			CHST4	1164.62	0	0.0437422	-10.1869
ACOT4	418.336	1410.22	0.802262	1.75076			CHURC1	408.185	5871.23	0.0480341	3.84308
ACOT7	3407.08	0	0.36697	-11.7347			CISD2	0	2754.68	0.0267669	11.4282
ACOT8	5272.61	866.766	0.333673	-2.60341			CLEC2D	2037.91	21237.7	0.00315422	3.38082
ACOT8.1	5952.22	4117.48	0.985842	-0.53156			CLIC2	20.2319	3454.44	0.0120343	7.34649
ACOT9	1565.68	3729.86	0.841674	1.2518			CMAS	1952.7	9058.17	0.0343378	2.21317
ACOX2	0	1566.27	0.888383	10.614			CMTM8	0	4492.02	0.0155677	12.1335
ACOXL	0	0	1	0			CNPPD1	4446.65	144.132	0.00325223	-4.93761
ACP1	1672.84	0	0.47896	-10.7089			COMMD6	0	55748.8	0.00903636	15.7667
ACP2	1061.49	483.918	0.739042	-1.13164			COMMD7	2168.5	0	0.0456829	-11.0831
ACP5	0	0	1	0			COPS3	758.723	7279.94	0.0371466	3.26058
ACP6	224.827	0	0.662109	-7.81908			COQ10A	0	2064.96	0.00493769	11.0126
ACPL2	0	2594.87	0.0637611	11.342			COQ3	0	1984.94	0.000107325	10.9556
ACPL2.1	680.531	391.724	0.995583	-0.795263			COX11	12412.9	895.055	0.043297	-3.79223
ACR	254.621	0	0.996825	-7.99786			COX16	5484.23	33963.6	0.0452391	2.63041
ACSF2	1747.49	0	1	-10.7719			CREG1	0	33609	0.00615977	15.0366
ACSF3	546.956	1096.88	0.664255	1.00259			CRK	3416.18	0	0.000617024	-11.7386
ACSF3.1	1335.84	0	0.839274	-10.3846			CRNKL1	129.596	970.325	0.0314467	2.89484
ACSL1	1892.54	0	0.366219	-10.8869			CRYGS	0	2624.77	0.0278284	11.3585
ACSL3	2299.97	7636.42	0.235511	1.73084			CSNK1D	6285.33	0	0.00816039	-12.618
ACSL5	2949.44	43006.7	0.61879	3.86559			CSTF2T	509.448	4326.68	0.00702104	3.08376
ACSM1	499.496	0	0.462647	-8.96722			CSTF3	797.949	7824.49	0.00287504	3.29201
ACSS1	0	0	1	0			CTAGE10P	0	960.8	0.0249894	9.90959
ACSS1.1	0	9250.07	0.44817	13.1754			CTAGE5	3.7302	23637.5	0.0398307	12.287
ACSS2	8375.03	13222.3	0.970657	0.658739			CTDSP1	1	158036	0.00399712	16.2699
ACTA2	28601.9	0	0.625286	-14.8039			CTTNBP2	11.6369	1270.1	0.0284685	6.6523
ACTB	572613	598189	1	0.0630406			CUL2	91.4852	1683.9	0.0257612	4.1873
ACTB.1	0	0	1	0			CUL5	1237.76	5141.76	0.00356518	2.05365
ACTBL2	12089.5	1622.33	0.62502	-2.89684			CWC27	22.2677	4664.03	5.43e-07	7.64742
ACTG1	183460	201757	0.9847	0.137154			CYB561D1	2589.42	11339.7	0.00515291	2.13025
ACTG2	253710	139119	0.930165	-0.866855			CYB5A	2819.81	45076.4	7.65e-05	3.99822
ACTL6A	1	5497.1	0.373296	11.4247			CYP2U1	0	1395.22	0.0013312	10.4473
ACTL8	747.633	0	0.462647	-9.54811			DACT2	0	5275.1	0.0054606	12.3653
ACTN1	0	0	1	0			DBIL5P2	14394.9	0	0.035938	-13.8134
ACTN4	9603.12	0	0.387753	-13.2294			DCLRE1A	0	4045.49	0.0155677	11.9825
ACTR1A	6417.56	1968.09	0.405955	-1.70472			DCUN1D2	186.116	2585.31	0.000121454	3.78889
ACTR1B	3088.55	4063.93	0.975714	0.395833			DENND4B	0	36930.5	0.0435364	15.1726
ACTR2	7.31746	0	1	-3.05614			DENND4C	2347.6	13741.1	0.00796907	2.54873
ACTR3	8233.69	21217	0.77518	1.3655			DFFB	0	1817.6	0.0314961	10.8286
ACTR3.1	157.336	7003.53	0.823202	5.46723			DGAT1	12057.8	29212.8	0.0113105	1.27656
ACTR3B	131.646	1543.31	0.00770757	3.54131			DHRS4L2	1706.64	35500.5	0.0326893	4.3778
ACTR3C	335.559	708.534	0.839935	1.07601			DHRS7B	4564.2	0	0.032489	-12.1565
ACTR6	1391.02	5131.65	0.230434	1.88252			DISC1	184.928	1567.27	0.0012114	3.07636
ACTR8	69.1926	333.563	0.852554	2.25289			DNAJC24	426.872	2218.48	0.00803485	2.37497
ACVR1	184.348	1974.87	0.108202	3.41418			DNMT3A	54.3299	652.513	0.0389095	3.56208
ACVR1.1	13.0861	621.524	0.231135	5.46579			DNMT3B	0	1394.53	5.72e-05	10.4466
ACVR1C	2833.63	14237.6	0.00154727	2.32858			DPH3P1	4219.4	0	0.0274604	-12.0432
ACVR2A	0	1666.33	0.0142581	10.7033			DUS3L	1914.98	13563.5	0.0056477	2.82367
ACVR2B	0	0	1	0			DUSP15	4015.79	0	0.00792687	-11.9718
ACVRL1	57878.2	0	0.202078	-15.8208			DUSP4	1833.64	0	0.0396513	-10.8413
ACY1	20994.9	0	0.268801	-14.3578			DYRK1A	525.928	6413.48	0.0415203	3.60565
ACY3	0	1283.45	0.632733	10.3269			EBNA1BP2	1348.54	35256.5	0.0206033	4.7074
ACYP1	0	6394.34	0.277454	12.6428			ECE1	980.31	0	0.0216623	-9.93857
ADA	0	0	1	0			EHD4	16366.6	672.146	4.92e-07	-4.60378
ADAD2	278.789	0	0.529459	-8.12819			EIF1AX	1374.14	10966	0.0134857	2.99551
ADAM1	0	6582.37	0.0614835	12.6846			EIF2AK3	1202.91	5024.87	0.00674138	2.06165
ADAM10	736.673	1206.35	0.611042	0.710786			EIF4B	483.979	4014.64	0.00460141	3.04964
ADAM10.1	1120.32	563.654	0.934172	-0.989766			EIF4H	30531.5	0	0.0464141	-14.8981
ADAM15	0	13233	0.827021	13.692			EIF5AL1	2277.92	0	0.000811925	-11.1541
ADAM17	1448.2	1543.71	1	0.0920741			ELOVL7	0	8429.02	0.00075171	13.0413
ADAM19	0	0	1	0			ENC1	0	3841.9	0.0222328	11.908
ADAM33	0	2766.24	0.618651	11.4342			ENPP4	4097.76	32582.3	0.0159389	2.99087
ADAM33.1	507.245	0	0.689043	-8.98938			ENST00000378305	0	520.733	0.0194275	9.02717
ADAMTS10	1066	3295.44	0.542381	1.62735			ENST00000390346	4301.03	0	0.0181666	-12.0708
ADAMTS13	0	6802.8	0.228848	12.7321			ENST00000392994	0	1625.54	0.0237164	10.6676
ADAMTS14	0	2329.78	0.160844	11.1866			ENST00000399967	0	19649.1	0.0219353	14.2622
ADAMTS19	369.642	0	0.929992	-8.53388			ENST00000423408	0	759.542	0.0470073	9.57088
ADAMTS9	0	353.825	0.860616	8.47096			ENST00000442860	0	27653.1	0.00438516	14.7552
ADAMTSL1	495.77	3839.19	0.189579	2.95053			ENST00000446344	0	14073.8	0.00587066	13.7808
ADAMTSL4	1574.04	0	0.0758112	-10.6212			ENST00000447310	0	3891.36	0.00915747	11.9264
ADAMTSL5	54924	32102.5	0.926937	-0.774734			ENST00000477589	0	1169.56	0.00424163	10.193
ADAP1	11871.4	3080.99	0.254647	-1.94568			ENST00000485253	0	5012.97	8.32e-07	12.2917
ADAP2	5004.16	3147.02	0.930139	-0.668972			ENST00000527620	0	9004.17	0.0338707	13.1365
ADAR	0	9265.47	0.912397	13.1778			ENST00000552367	1891.7	0	0.043297	-10.8862
ADARB1	218.76	2185.44	0.676752	3.31458			ENTPD2	0	19294.6	0.00493579	14.236
ADARB1.1	462.61	0	0.313145	-8.85677			ENY2	1	22855	0.000598761	13.4803
ADAT1	0	0	1	0			EP400	0	2510.6	0.00104005	11.2944
ADAT2	0	1787.43	0.20239	10.8045			EPN3	0	16085.2	0.0296201	13.9735
ADAT2.1	4375.05	0	0.956421	-12.0954			ERC1	0	2349.69	0.00768782	11.1989
ADAT3	15723.3	1896.78	0.210599	-3.05061			EXOC6	115.026	13791.4	7.98e-05	6.89328
ADC	3379.39	3246.44	1	-0.0578865			EXOSC3	618.005	3533.22	0.0439549	2.51337
ADCK1	0	397.322	0.506905	8.63779			FAAH2	571.144	7220.21	0.00677608	3.65779
ADCK5	0	0	1	0			FADS2	8140.54	0	0.0209391	-12.9911
ADCY3	4411.72	19599.8	0.409004	2.15117			FAHD1	92.5828	2987.23	1.11e-05	4.9969
ADCY4	3094.6	0	0.0142581	-11.596			FAM108A1	3982.8	0	0.00498583	-11.9599
ADCY6	509.325	8327.96	0.137465	4.02865			FAM114A2	1.08377	787.406	0.0106106	8.5636
ADCY7	97.2007	1944.58	0.143176	4.30833			FAM120AOS	4114.24	22397.3	0.00792687	2.44434
ADD3	2315.87	33206.4	0.0213956	3.84125			FAM135A	366.244	3827.93	0.0457894	3.38213
ADH1A	2431.62	20093.3	0.129568	3.0462			FAM13A	0	3160.95	0.0155677	11.6266
ADH1C	22413.3	15269.1	1	-0.553717			FAM175A	264.042	1441.97	0.0362065	2.44475
ADI1	0	13280	0.371341	13.6971			FAM175B	590.516	1721.53	0.0314961	1.54204
ADIPOR1	5976.81	4286.2	0.941347	-0.479582			FAM178A	0	1738.85	0.00334537	10.7647
ADIPOR2	16193.4	11992.7	0.841043	-0.433215			FAM192A	1	7572.37	0.00409869	11.8867
ADK	129.917	1428.24	0.335027	3.44852			FAM208A	1116.15	5167.59	0.0474977	2.20995
ADM	45930.8	54512.9	1	0.247133			FAM208B	2030.98	9459.69	0.0159293	2.21906
ADM2	1024.77	0	0.250502	-10.0025			FAM3C	0	19795	0.00532758	14.2729
ADM2.1	2647.69	0	0.0861399	-11.3711			FAM3D	0	667095	0.0296201	19.3475
ADNP2	510.252	444.055	1	-0.200053			FAM63A	28866.1	741.63	0.00438516	-5.28064
ADORA2B	9683.37	3401.17	0.422412	-1.5092			FAM84B	768.293	3220.88	2.4e-06	2.0663
ADPGK	599.049	3531.03	0.106872	2.55734			FAM89B	11005.9	0	0.000221719	-13.4261
ADPGK.1	0	0	1	0			FANCC	20.0449	2088.42	0.0113953	6.63349
ADPRHL2	1651.95	461.576	0.465806	-1.83728			FASTKD2	0	6812.5	0.016977	12.7342
ADRA1A	0	0	1	0			FBRSL1	1259.11	0	0.000360714	-10.2993
ADRA2A	5230.2	3739.66	0.747244	-0.483847			FCF1	0	1774.11	0.000312771	10.7937
ADRB2	383.977	461.654	1	0.265163			FLJ21369	759.118	0	0.00753046	-9.57008
ADRBK1	8062.29	10286.4	1	0.351444			FLJ37644	471.518	2574.41	0.0123621	2.44636
ADRBK2	0	2314.2	0.371561	11.1769			FLJ43663	160.82	2668.16	0.0398307	4.04392
ADRM1	6874.99	1666.1	0.221754	-2.04423			FLJ43663	105.153	2083.38	0.00479625	4.2954
ADSL	1146.2	0	0.610629	-10.1639			FLJ44477	2389.16	0	0.0072204	-11.2229
ADSS	1721.59	5110.24	0.262732	1.56909			FMO5	14859.4	66801.8	0.00418478	2.16844
ADSSL1	1386.97	0	0.176418	-10.4388			FNDC9	1214.37	0	0.00345162	-10.2472
AEBP1	3580.37	0	0.693116	-11.8063			FOXA1	1533.52	11027.8	0.0339285	2.84542
AEN	1497.11	1084.36	0.781894	-0.464973			FOXJ3	1	13414.3	0.0120326	12.7116
AES	1	44412.9	0.364675	14.4387			FRY	0	3681.42	0.0376889	11.8464
AF074986	0	0	1	0			FTH1	401792	0	0.00339555	-18.6161
AF116680	199.609	0	0.909843	-7.64824			FTSJ1	548.833	12137.5	0.00155561	4.46445
AF132973	0	0	1	0			FZD4	0	10151	0.0135301	13.3095
AF147412	3637.04	0	1	-11.8289			FZD8	1156.4	4442.88	0.0118348	1.94094
AF161372	326.521	160.23	0.942759	-1.02246			GALNT3	0	11225	0.000101011	13.4546
AF176922	0	0	1	0			GALNT4	839.665	5280.79	0.0453732	2.65142
AF239727	274.823	5701.75	0.110693	4.36984			GATS	0	7496.64	0.0233571	12.8722
AF258585	769.315	414.454	0.948559	-0.890762			GCH1	806.139	0	0.00279349	-9.65667
AF289552	1	409.122	0.683515	7.67991			GCNT3	29027.2	2831.86	0.0106999	-3.35712
AF289562	0	0.16968	1	0.226114			GCSH	1201.97	22310.4	0.00151746	4.21311
AF336885	5913.2	0	0.892007	-12.53			GDNF	839.478	0	0.0194275	-9.71507
AF351612	1231.42	482.654	0.495786	-1.34945			GEM	1776.01	0	0.0296024	-10.7952
AF416714	25909	179604	0.568964	2.79325			GET4	5434.16	27975.6	0.033335	2.36383
AFAP1	638.86	2474.75	0.287605	1.95204			GGNBP2	3656.99	14286.8	3.18e-05	1.96566
AFAP1L1	0	611.033	0.335027	9.25747			GJB2	3358.88	11086.5	0.00639878	1.72245
AFAP1L2	0	0	1	0			GK5	0	1358.53	0.0268111	10.4089
AFF1	1252.11	1232.69	1	-0.0225355			GLCE	1020.38	6925.72	0.000293269	2.76166
AFF1.1	0	0	NaN	0			GLI1	0	4070.12	0.000383945	11.9912
AFF1.2	0	0	1	0			GNB2	7703.88	0	0.0488492	-12.9116
AFF4	118.924	0	1	-6.90598			GNB4	528.626	2656.18	0.0269321	2.32685
AFG3L1P	0	0	1	0			GNL1	3772.61	0	7.95e-05	-11.8817
AFG3L1P.1	268.165	0	0.841302	-8.07235			GOLGA2	2093.77	7579.04	0.00181872	1.85541
AFG3L2	0	0	1	0			GOLGA4	2755.88	14054.8	0.0109827	2.35006
AFMID	0	224.004	0.812196	7.8138			GPHN	0	5453.54	9.11e-08	12.4132
AFMID.1	2224.36	0	0.227529	-11.1198			GPN1	0	7161.49	0.00718512	12.8062
AFTPH	7816.14	0	0.22943	-12.9324			GPN2	14069	1288.83	0.000308441	-3.44738
AFTPH.1	4713.21	7139.2	0.77518	0.598949			GPR88	2401.28	0	0.00179379	-11.2302
AGA	959.422	3466	0.499293	1.85195			GPR98	214.602	2038.48	0.00229022	3.24176
AGAP1	104.756	0	1	-6.7246			GRK6	4420.12	0	0.0256851	-12.1102
AGAP1.1	1292.91	570.313	1	-1.17938			GSTM5	4102.86	0	0.00124064	-12.0028
AGAP3	5256.24	26064	0.0278763	2.30974			GTDC1	1001.01	3209.4	0.000513145	1.67985
AGAP7	0	0	NaN	0			GTF2B	6891.57	945.287	0.0351147	-2.86469
AGAP7.1	0	8253.11	0.0432627	13.0109			GUCA1B	203.901	1785.51	0.0106106	3.12414
AGAP7.2	0	957.565	0.629935	9.90473			GUCA2B	97448.8	0	0.0110287	-16.5724
AGBL1	217.939	0	0.982137	-7.77439			HAGH	9329.93	57088.6	0.000231654	2.61313
AGER	0	1272.47	0.747783	10.3145			HCG26	0	1854.06	0.00980298	10.8572
AGFG1	0	1684.25	0.294987	10.7187			HDGFRP2	860.155	0	0.0283546	-9.75013
AGK	0	0	1	0			HDHD1	0	13028.8	0.00567534	13.6695
AGL	1746.51	6046.32	0.15989	1.791			HERC2P7	0	17482.6	0.0452391	14.0937
AGMAT	1048.86	1846.77	0.947635	0.815588			HERPUD1	48878.2	0	0.0275966	-15.5769
AGPAT1	3726.44	0	0.369354	-11.864			HES6	3063.84	0	0.0398307	-11.5816
AGPAT2	25554.4	0	0.825453	-14.6413			HINT2	9774.98	0	4.93e-05	-13.255
AGPAT3	2527.5	3441.25	1	0.445068			HIPK2	0	2433.34	0.00803485	11.2493
AGPAT4	93.4534	0	1	-6.56153			HMG20A	3.16718	1746.12	0.016816	8.71169
AGPAT4.IT1	828.015	0	0.991141	-9.69525			HMGCL	7699.63	0	0.0486952	-12.9108
AGPAT6	528.53	0	0.906585	-9.04857			HMGN2	6397.62	83746.8	0.0122769	3.71022
AGPAT9	20677.7	14387.9	0.836546	-0.523189			HMGN4	0	6265.25	0.0384936	12.6134
AGPHD1	991.521	883.056	1	-0.166959			HN1	27394.4	0	0.0301059	-14.7416
AGPHD1.1	240.022	612.894	0.657399	1.34883			HNRNPM	0	17402.4	0.00873528	14.0871
AGPS	2628.47	0	0.118106	-11.3606			HOXA4	32.6463	1167.79	0.00669477	5.11842
AGPS.1	2619.82	3246.35	1	0.309241			HOXB2	377.464	6737.06	0.00438516	4.15411
AGPS.2	1402.96	2417.32	0.677277	0.784499			HPSE	232.454	2007.92	0.000136754	3.10521
AGR2	0	0	1	0			HRCT1	0	34885.2	0.0038796	15.0904
AGR3	12318.7	17977.2	0.980814	0.545282			HRH1	2003.39	470.297	0.0174899	-2.08845
AGSK1	0	22520.3	0.76531	14.459			HS1BP3	4031.43	0	0.0155437	-11.9774
AGSK1.1	0	15507.8	0.584854	13.9208			HSPA4	26902.6	2516.21	0.0249894	-3.4179
AGT	0	750.249	0.687548	9.55315			HSPA9	2419.02	13451.8	0.000220149	2.47482
AGTPBP1	485.566	1628.35	0.313145	1.74359			HSPG2	655.41	0	0.0421213	-9.35845
AGTPBP1.1	17.837	173.282	0.597225	3.20979			IFI44	0	6196.53	0.000893542	12.5975
AGTRAP	352.13	176.594	0.919948	-0.991612			IFT74	454.646	2806.1	0.000614331	2.62309
AGXT	1883.37	1129.61	0.654809	-0.736979			IGIP	391.118	6537.83	1.06e-09	4.05967
AGXT2L2	1	13363.2	0.220279	12.7061			IKBIP	0	988.223	0.02293	9.95015
AHCTF1	2914.62	3186.74	1	0.128731			IL13RA1	0	64653.6	0.0232982	15.9805
AHCY	733.562	24.9218	0.782458	-4.82465			IL27	1351.99	0	0.0310023	-10.4019
AHCYL1	1	0	1	-1			IMPA1	15624.5	63053.1	0.0143289	2.01269
AHCYL1.1	322.583	0	0.96224	-8.33799			INPP5E	3194.65	22097.4	0.0130358	2.78976
AHCYL2	61756.9	83161.6	0.737343	0.429311			INPP5K	16123.3	232.97	0.00380981	-6.10676
AHDC1	5259.03	1823.21	0.516179	-1.5278			IPO8	4065.08	13199.5	0.0135301	1.69889
AHDC1.1	2501.3	0	0.17087	-11.289			IPW	0	3744.67	0.0263601	11.871
AHI1	0	3305.5	0.201076	11.6911			IQCE	8.1926	29964.4	0.0432805	11.6705
AHNAK	13683.8	4876.02	0.136892	-1.4885			IREB2	2374.8	10772.7	0.0292806	2.18102
AHNAK.1	75886.3	46143.9	0.704853	-0.717686			ITGB7	10687.9	0	0.0382914	-13.3838
AHR	3116.09	4314.89	0.863044	0.469459			ITM2C	210534	564186	0.0257175	1.42211
AHR.1	1247.88	0	0.655327	-10.2864			ITPR2	246.565	3372.43	1.51e-08	3.76833
AHSA1	2206.79	0	0.778272	-11.1084			JPX	0	4958.67	0.0404101	12.276
AHSA2	0	0	NaN	0			JRKL	0	2548.82	2.68e-09	11.3162
AHSA2.1	0	28403.3	0.525836	14.7938			JUP	42334.6	0	0.0415203	-15.3696
AHSA2.2	0	0	1	0			KAT2B	2938.64	7440.79	0.038666	1.34001
AHSA2.3	1214	0	0.4973	-10.2467			KBTBD2	210.735	2268.63	0.0316339	3.42212
AI198876	2839.9	0	0.315985	-11.4721			KCTD18	0	917.859	0.000101011	9.8437
AIDA	549.865	791.225	1	0.524211			KDELC1	80.6787	1004.57	0.00301243	3.62192
AIF1	0	3052.9	0.902714	11.5764			KDM4C	0	6676.8	0.0314961	12.7052
AIF1L	726.77	1115.96	1	0.618025			KDM6A	0	1679.55	0.0431725	10.7147
AIFM1	5813.52	9464.69	0.957401	0.703048			KDM6A	0	8777.93	0.0491387	13.0998
AIFM2	11779.4	8248.6	0.645546	-0.513996			KHDRBS3	200.981	3955.75	0.00114422	4.29203
AIFM3	0	0	1	0			KIAA0240	1151.89	7720.74	0.011533	2.74368
AIG1	573.357	0	0.808332	-9.1658			KIAA1147	0	6234.36	0.0411662	12.6063
AIG1.1	93.8082	0	1	-6.56694			KIAA1147	0	13191	7.26e-08	13.6874
AIG1.2	850.595	0	0.598799	-9.73402			KIAA1429	1892.06	25075.2	0.0419612	3.72753
AIM1	2881.25	143.805	0.592822	-4.31502			KIAA1826	455.662	1720.39	0.0296201	1.91438
AIM1L	2186.5	0	0.616404	-11.0951			KIDINS220	2233.71	7453.35	0.008027	1.73799
AIM1L.1	11168.6	0	0.444479	-13.4473			KIF26B	1708.71	0	0.0436037	-10.7395
AIMP1	0	9137.47	0.108896	13.1577			KITLG	2169.58	11721.3	0.00196553	2.43311
AIMP2	298.241	1039.69	1	1.79816			KLF13	1	51397.9	0.0093093	14.6494
AIP	2919.06	3170.99	1	0.119389			KLF5	3129.92	51537.6	0.0431994	4.041
AIRE	0	0	1	0			KLHL2	728.246	2850.52	0.0109465	1.96725
AK001057	73.2009	0	0.906922	-6.21336			LAMB1	0	46734.6	0.00157821	15.5122
AK021432	814.317	0	0.249337	-9.67122			LANCL3	4212.46	0	0.00107135	-12.0408
AK022140	224.364	0	0.436555	-7.81611			LAP3	0	17946.5	1.96e-05	14.1315
AK022609	1268.25	0	0.48191	-10.3098			LAYN	150.784	1927.85	0.0181666	3.66766
AK025118	786.202	96.6845	0.46446	-3.01053			LBR	7904.44	42847.1	0.00915747	2.43832
AK027667	0	5964.1	0.201598	12.5423			LETMD1	0	10027.5	0.0322382	13.2918
AK054980	2060.49	0	1	-11.0095			LGALS2	0	574418	0.00512217	19.1317
AK055942	260.152	0	1	-8.02875			LGALS4	438086	0	0.0421533	-18.7409
AK057067	0	29284	0.369354	14.8379			LGALSL	13949	55044.3	0.0293985	1.98036
AK057884	24851.9	15353.1	0.900666	-0.694788			LIN7B	0.28408	5388.3	0.000739715	12.0351
AK058117	225.928	0	0.50605	-7.82609			LINC00277	2540.08	0	0.0105317	-11.3112
AK074630	0	0	1	0			LIPT1	484.595	2246.46	0.00743986	2.21047
AK090442	2855.26	0	0.45313	-11.4799			LOC100129502	188.148	1522.71	0.0230534	3.00999
AK090649	9.98793	815.3	0.859027	6.21511			LOC100129534	0	7084.57	0.0001	12.7907
AK091251	2.89406	1674.15	0.0072204	8.7488			LOC100129722	12269	0	0.0240532	-13.5828
AK091525	659.469	17757.2	0.0101929	4.74885			LOC100130691	0	2457.84	0.0113105	11.2638
AK091697	33936.9	26046.6	1	-0.381748			LOC100131096	1126.79	11182.1	0.021774	3.30975
AK091705	0	0	1	0			LOC100289038	3468.41	0	0.0370763	-11.7605
AK091931	0	165891	0.181429	17.3399			LOC100293516	2038.96	7851.81	0.0449104	1.94467
AK092249	1629.04	134.593	0.184372	-3.58755			LOC100294145	535.203	0	0.0161013	-9.06663
AK092531	0	0	1	0			LOC100499489	0	916.412	0.0374525	9.84143
AK092835	0	0	1	0			LOC100505616	0	3579.96	0.0405535	11.8061
AK093443	1118.86	2553.27	0.817321	1.18959			LOC100505633	3649.56	33523.7	0.0072204	3.19903
AK094078	78804.3	0	0.151875	-16.266			LOC100505633	8233.63	50301.6	0.00611935	2.61086
AK094832	4340.64	5023.2	1	0.210653			LOC100505787	458.445	2394.43	0.00263692	2.38232
AK097143	0	395.481	0.684748	8.63111			LOC100505946	1040.89	3468.19	0.0261455	1.73539
AK097991	1847.15	2291.78	1	0.311013			LOC100506119	1095.87	0	0.010993	-10.0992
AK098478	2358.82	0	0.233059	-11.2045			LOC100506190	1790.82	0	0.00256307	-10.8072
AK1	5532.99	39394.6	0.481413	2.83164			LOC100506235	0	1016.73	0.0431994	9.99115
AK1.1	1595.82	10085.5	0.166488	2.65915			LOC100506411	17.1987	2210.47	0.00349029	6.92503
AK123110	10813.6	0	0.359039	-13.4007			LOC100506499	5878.24	0	0.0292806	-12.5214
AK123945	0	0	1	0			LOC100506686	248.17	3972.09	0.0153021	3.99506
AK124190	6901	0	0.17087	-12.7528			LOC100506866	0	5168.63	0.0072204	12.3358
AK124658	0	0	1	0			LOC100506965	140.186	2562.12	0.0351147	4.18223
AK124741	0	51512.6	0.0998673	15.6527			LOC100507217	0	1867.24	0.00321785	10.8675
AK124971	0	2084.93	0.839048	11.0265			LOC100507316	981.385	8470.6	0.00384038	3.10827
AK125099	0	0	1	0			LOC100507372	256.345	3286.28	0.0026619	3.67512
AK125205	0	0	1	0			LOC100507458	0	1878.92	0.0150349	10.8765
AK125564	1051.37	1173.93	1	0.158936			LOC100507486	0	1067.04	0.00550343	10.0608
AK127601	230.753	6.89915	0.916897	-4.87475			LOC100509976	913.624	0	1.29e-08	-9.83703
AK127935	0	0	1	0			LOC100652777	30129.8	0	6.85e-06	-14.8789
AK128388	0	1002.54	0.0205328	9.97088			LOC100653021	3167.52	0	0.0297644	-11.6296
AK128779	0	0	1	0			LOC145474	36.4406	1013.5	0.00873528	4.76002
AK128866	964.388	0	1	-9.91497			LOC284513	0	2317.16	0.0478185	11.1788
AK129671	1144.66	0	0.305998	-10.162			LOC388210	2999.34	0	0.0155437	-11.5509
AK130019	0	1977.07	0.472281	10.9499			LOC400027	0	1895.42	0.0239251	10.8891
AK130276	0	0	1	0			LOC401188	5417.67	0	0.0120167	-12.4037
AK130638	0	0	1	0			LOC401357	8561.61	0	0.0436553	-13.0638
AK130723	5508.81	0	0.353973	-12.4278			LOC401397	1173.58	7037.34	0.00183203	2.58309
AK130794	306.283	0	0.662109	-8.26343			LOC401431	0	1367.25	0.00496284	10.4181
AK130848	1427.21	0	0.136824	-10.48			LOC440297	4134.13	0	0.00491632	-12.0137
AK130920	0	0	1	0			LOC643783	80.3659	1121.09	0.0148927	3.78562
AK130930	4847.01	0	1	-12.2432			LOC646324	1660.14	0	0.0240532	-10.698
AK131315	0	16.9137	1	4.16299			LOC727803	0	9550.51	0.044067	13.2215
AK131345	491.429	725.338	1	0.560725			LOC96610	163.158	1588.06	0.00179363	3.27502
AK2	1	0	1	-1			LPCAT4	61.3463	5601.12	0.0419612	6.48953
AK2.1	8140.33	10086	0.92149	0.30916			LSM3	2589.89	25497.6	0.0374885	3.2989
AK2.2	2104.29	3679.17	0.521377	0.805754			LTA4H	6224.44	35048.9	0.0336284	2.49316
AK293046	307.882	1660.37	0.661808	2.42724			LYPLA1	1280.84	17936	0.0072204	3.80665
AK3	469.611	0	0.892403	-8.87839			LYST	0	2853.37	0.0397976	11.479
AK3.1	5626.01	4444.03	1	-0.340174			MAD2L2	1579.75	0	0.0165268	-10.6264
AK310550	356.624	0	0.657843	-8.4823			MAEA	1090.63	6672.39	0.0492453	2.61194
AK311417	231.682	0	1	-7.86222			MAGEH1	139.653	5741.56	0.00157821	5.35148
AK4	0	0	1	0			MAGI1	500.3	1614.13	0.000598761	1.68791
AK4.1	0	16477.5	0.256315	14.0083			MAN1A1	2990.93	11609	0.0292567	1.95623
AK4.2	469.04	1689.1	0.460837	1.84625			MAP7D1	15898.4	2720.03	0.0326893	-2.54675
AKAP1	1	19174.6	0.744042	13.227			MARK2	1944.35	0	0.0188373	-10.9258
AKAP1.1	247.547	0	1	-7.95738			MBD1	1	16469.3	0.0345487	13.0076
AKAP10	0	0	NaN	0			MBOAT1	0	19962.7	7.98e-05	14.2851
AKAP11	0	10743	0.0526195	13.3912			MCAT	5025.43	0	0.0401024	-12.2953
AKAP11.1	0	0	1	0			MCEE	0	9982.64	0.0374525	13.2853
AKAP12	2227.16	0	0.459352	-11.1216			MCMBP	381.185	8264.59	0.00498583	4.43477
AKAP13	9671.27	3320.4	0.262002	-1.54206			MECOM	3764.04	11889.5	0.0372198	1.65907
AKAP17A	607.325	39612.5	0.282738	6.02501			MED7	894.001	4724.06	0.0340467	2.40037
AKAP5	0	0	1	0			METTL3	0	8822.4	0.0268094	13.1071
AKAP7	0	32196.3	0.163927	14.9747			MFSD2A	4878.8	12856.3	0.026188	1.3977
AKAP8	0	15112.9	0.000150893	13.8836			MFSD8	0	2562.99	0.0286683	11.3242
AKAP8L	0	0	1	0			MGAT1	10087.4	0	0.000598761	-13.3004
AKAP9	19861	56015.5	0.194029	1.49584			MGAT3	292.765	9202.26	0.0162436	4.96941
AKAP9.1	0	4593.88	0.838198	12.1658			MIB1	769.298	3898.84	9.04e-05	2.33992
AKIP1	15.8215	717.14	0.204308	5.41589			MICAL2	2679.47	0	0.00151746	-11.3883
AKIRIN1	4680.87	0	0.365248	-12.1929			MITD1	0	7835.21	0.0216433	12.9359
AKIRIN1.1	3887.97	0	0.180097	-11.9252			MITF	427.035	1183.33	0.0340467	1.46827
AKIRIN1.2	22583.6	18694.9	1	-0.272617			MKL2	494.822	9036.34	1.53e-05	4.188
AKIRIN2	0	0	1	0			MLLT4	5276.74	40570.3	0.0190281	2.94247
AKNA	0	0	1	0			MOB1B	544.06	3324.66	0.032372	2.60916
AKR1A1	1957.76	993.418	1	-0.978018			MOB4	5223.55	13078.7	0.0179082	1.32396
AKR1B1	17555.8	29033.6	0.814521	0.725747			MON1B	37007.7	0	0.0287057	-15.1756
AKR1B10	47360.7	59412.9	0.997315	0.327078			MRPL23	15963.3	740.881	0.0293933	-4.42752
AKR1B10.1	57893.4	65942.1	1	0.187799			MRS2	423.319	4664.3	0.0212236	3.45875
AKR1B15	28781.2	22548.4	1	-0.352088			MS4A12	13490.5	112130	0.00438516	3.05506
AKR1C1	4659.7	0	0.617553	-12.1863			MSL1	0	20117.1	0.0203596	14.2962
AKR1C1.1	1330.43	0	0.684085	-10.3788			MSL3P1	0	2682.38	0.0155634	11.3898
AKR1C3	0	0	1	0			MST1	2076.37	23392.3	0.0376889	3.49327
AKR7A2	12060.5	21.0651	0.799205	-9.09443			MTERFD2	0	2105.03	2.74e-06	11.0403
AKR7A3	9985.51	11634.6	1	0.220497			MTERFD3	0	2828.94	0.0072204	11.4666
AKR7L	14460.8	21954.5	1	0.602332			MTL5	0	4958.01	0.000746183	12.2758
AKT1	4933.28	0	0.144258	-12.2686			MTMR10	1714.14	11528.7	0.0104817	2.74895
AKT1S1	0	0	1	0			MTMR4	0	29076.6	0.00202429	14.8276
AKT2	203.865	0	1	-7.67853			MTSS1	0	3334.3	0.0457024	11.7036
AKT2.1	0	536.689	0.867765	9.07063			MTX2	0	14506.4	6.26e-07	13.8245
AKT2.2	0	0	1	0			MUT	3821.72	13319.4	0.00909027	1.80097
AKT3	313.876	14.5217	0.610499	-4.34243			MUTED	0	7269.77	4.97e-06	12.8279
AKT3.1	367.847	1784.31	0.0392963	2.27508			MYLIP	0	19824.1	0.0166299	14.275
AKTIP	5685.25	5247.41	1	-0.115597			MYO5C	0	18415.9	0.0470828	14.1687
AKTIP.1	592.06	988.466	0.999872	0.738472			MYOF	0	30736.2	0.0234463	14.9077
AKTIP.2	1247.43	1909.57	0.823419	0.613885			NAA16	360.437	3065.8	0.0166299	3.08492
ALAD	434.247	0	0.983306	-8.76569			NAA38	162.98	18839.9	0.00133723	6.84421
ALAS1	11360.1	2807.38	0.129568	-2.01629			NAIF1	2139.02	8188.01	0.00980298	1.93607
ALCAM	0	0	1	0			NAIP	0	2649.34	0.00816039	11.372
ALDH16A1	1678.94	0	0.438889	-10.7142			NAIP	0	18765.3	0.0436553	14.1959
ALDH18A1	0	8858.03	0.481448	13.1129			NAPRT1	3682.7	0	0.0498345	-11.8469
ALDH1A1	0	2529.02	0.736065	11.3049			NARS	3879.49	21873.1	0.0210109	2.49492
ALDH1A3	0	816.545	0.429843	9.67515			NASP	3288.35	23179.1	0.00356518	2.81701
ALDH1B1	0	396.696	0.979164	8.63552			NBPF11	0	6236.84	0.00107135	12.6068
ALDH1L1	3528.24	1324.26	0.810458	-1.41309			NCBP2	385.213	12079.9	0.0072204	4.96718
ALDH2	13629.8	18029.3	1	0.403548			NDN	3286.63	13361.1	0.00376057	2.02303
ALDH3A2	256.32	2618.82	0.970657	3.34783			NEK4	533.171	3481.14	0.0138539	2.7046
ALDH3A2.1	6162.03	17305.3	0.0592418	1.48958			NEMF	1	14477	0.000101064	12.8216
ALDH3B1	139.424	0	1	-7.13365			NFIA	2132.98	11729.1	0.0240022	2.4586
ALDH3B1.1	1095.33	0	0.352853	-10.0985			NIP7	10573.5	0	0.0254906	-13.3683
ALDH4A1	1621.23	15.4267	0.772143	-6.62578			NKIRAS2	4406.14	0	0.00187741	-12.1056
ALDH5A1	0	1165.13	0.283648	10.1875			NOM1	225.721	3260.31	0.00611935	3.84646
ALDH6A1	1921.24	1029.13	0.998884	-0.899959			NOTCH1	0	1276.16	0.0310023	10.3187
ALDH7A1	6253.8	8209.92	0.930062	0.39258			NPM1	0	69845	0.0025328	16.0919
ALDH7A1.1	239.698	1232.81	0.275646	2.35783			NPM1	2280.33	17612.6	0.0329179	2.94874
ALDH7A1.2	0	547.245	0.653423	9.09868			NR1D1	2407.17	0	0.0325013	-11.2337
ALDH9A1	983.376	6575.43	0.0696001	2.74002			NR2F2	0	12697.5	0.0132725	13.6324
ALDOC	11621.2	5344.32	0.804922	-1.12054			NRAS	1274.7	1.99475	0.0376889	-8.73464
ALG1	842.569	0	0.982775	-9.72036			NRIP2	1454.49	0	0.0072204	-10.5073
ALG1.1	488.967	0	0.805597	-8.93654			NSUN2	0	19729.6	0.0166299	14.2681
ALG1.2	587.147	8493.24	0.31101	3.85224			NSUN7	636.244	3935.85	0.0322382	2.62712
ALG10B	466.14	561.792	1	0.268747			NUDT16	2666.32	6177.27	0.0186124	1.21181
ALG11	3230.48	2236.23	1	-0.530482			NUDT2	0	3399.96	0.00259878	11.7317
ALG12	1989.97	225.821	0.573318	-3.13385			NUP133	0	9333.35	0.0163507	13.1883
ALG13	1282.92	4296.38	0.52087	1.7429			NUP54	441.184	8228.55	4.15e-07	4.21809
ALG13.1	0	24832.3	0.180784	14.6			NUS1	95.3822	6301.04	0.00837346	6.03091
ALG1L	658.808	633.57	1	-0.0562679			ORMDL2	23836.5	0	0.0389095	-14.5409
ALG2	2072.77	9283.24	0.0124459	2.16253			OSBPL11	3812.64	7887.14	0.0345035	1.04852
ALG2.1	551.28	2561.91	0.0357794	2.21431			OSBPL2	1	12365.6	0.015183	12.5942
ALG5	1332.54	0	1	-10.381			OTUD6B	870.888	4022.69	0.00873421	2.2063
ALG6	1.58211	2869.11	0.0322199	10.1183			OXSM	0	7675.95	0.00525333	12.9063
ALG8	0	2311.66	0.674711	11.1753			PACRGL	0	2918.02	9.01e-08	11.5113
ALG9	0	860.726	0.172029	9.75109			PAK2	1584.88	7355.54	5.72e-05	2.21375
ALKBH1	329.589	556.075	0.860234	0.752831			PARP3	0	569.012	0.0447436	9.15485
ALKBH2	2257.49	12.7924	0.428307	-7.35534			PARP9	0	6592.97	0.00873528	12.6869
ALKBH3	428.272	0	0.729214	-8.74575			PARVA	96.2524	4878.38	0.0495698	5.64882
ALKBH3.1	356.936	329.747	1	-0.113975			PCF11	2799.75	15135.1	0.00325223	2.43411
ALKBH4	1425.99	712.591	0.759767	-0.999809			PCGF3	363.454	2338.83	0.0188525	2.68259
ALKBH5	0	0	1	0			PCGF5	878.839	12494.2	6.54e-05	3.82799
ALKBH6	268.808	583.101	0.602533	1.11429			PCGF6	132.906	1706	0.000237788	3.67218
ALMS1	0	2222.24	0.206488	11.1184			PCID2	0	5954.81	3.28e-05	12.5401
ALMS1P	0	0	1	0			PCID2	0	20471.9	0.0112044	14.3214
ALOX15B	1757.98	400.383	0.260763	-2.13169			PCMT1	2550.09	5.43805	0.01003	-8.63028
ALOX5	0	2831.44	0.783321	11.4678			PCNX	0	3781.07	0.0303457	11.885
ALOX5AP	144.845	0	1	-7.18829			PCYT2	6924.91	0	0.0117521	-12.7578
ALPK1	0	4047.11	0.201135	11.983			PDCD5	6210.71	42779.8	0.000571472	2.7839
ALPK3	0	1276.87	0.36697	10.3195			PDCD6IP	0	4738.02	0.0470073	12.2104
ALPP	3034.19	1671.22	0.682042	-0.860023			PDE3B	518.804	3551.98	0.0199606	2.77299
ALPPL2	5123.6	0	0.533129	-12.3232			PDE4C	2231.19	0	0.0406582	-11.1242
ALS2	797.436	168.007	0.778073	-2.24009			PDS5A	3231.78	0	0.00023586	-11.6586
ALS2CL	0	4700.89	0.158209	12.199			PEAK1	1	12446.4	0.0010328	12.6036
AMACR	0	0	1	0			PHACTR2	699.124	3688.68	0.0322382	2.39781
AMBRA1	61.4062	0	1	-5.96362			PHF10	0	1298.74	0.00768782	10.344
AMD1	18594.2	29280.6	0.627545	0.655062			PHF21A	0	1597.76	1.53e-05	10.6427
AMD1.1	2881.25	0	0.599028	-11.493			PHF23	3193.25	401.367	0.0338707	-2.98889
AMDHD2	0	441.809	0.825059	8.79054			PHTF1	0	1075.21	0.0268094	10.0717
AMDHD2.1	0	0	1	0			PIGV	0	4332.62	0.00677608	12.0814
AMFR	6633.77	0	0.0106106	-12.6958			PITPNM3	508.056	12814.1	0.00597414	4.65387
AMICA1	0	9807.1	0.532574	13.2598			PIWIL4	491.284	7877.05	0.0158486	4.00027
AMIGO1	1248.52	1029.77	1	-0.277649			PKN2	756.442	3463.17	0.0370763	2.1933
AMIGO2	0	494.571	0.77518	8.95295			PLA2G10	31959.2	0	0.00142068	-14.964
AMIGO3	1144	580.827	0.620541	-0.97669			PLA2G4A	25.3135	2090.42	0.00387358	6.31254
AMMECR1	1570.83	1954.22	0.853535	0.314882			PLBD1	8470.24	77008	0.0376889	3.18438
AMMECR1.1	130.178	4499.35	0.243999	5.10044			PLCB4	0	2977.9	0.00445391	11.5406
AMMECR1L	4530.14	8818.52	0.529096	0.960825			PLEC	18955.7	0	3.83e-06	-14.2104
AMOT	0	1636.75	0.0265045	10.6775			PLEKHA7	1578.9	4894.62	0.000139377	1.63165
AMOTL2	0	7393.88	0.231135	12.8523			PLEKHB2	4246.02	0	0.00677608	-12.0522
AMPD2	207.28	194.254	1	-0.0931721			PLEKHO2	3267.09	0	0.0453732	-11.6742
AMT	0	0	1	0			PMM1	11133.5	0	0.0364057	-13.4427
AMT.1	0	0	1	0			PMM2	8634.85	0	0.0425721	-13.0761
AMY1C	0	20183.7	0.105556	14.301			PNISR	0	3933.63	0.0203166	11.942
AMY1C.1	0	8076.69	0.302503	12.9797			POC5	0	2512.36	0.0125325	11.2954
AMZ1	99.8222	0	1	-6.65567			PODXL2	1189.1	0	0.043297	-10.2169
AMZ2	644.034	2010.09	0.858376	1.64053			POF1B	562.638	23506.4	0.000241163	5.3822
AMZ2.1	480.79	4791.01	0.291415	3.31416			POLH	36.2853	2142.15	0.0182735	5.84498
AMZ2.2	245.804	10117.7	0.0928839	5.35752			POLR1C	2686.68	0	0.019007	-11.3921
ANAPC1	0	0	NaN	0			POLR2H	8191.06	69801	0.00755159	3.09097
ANAPC1.1	174.949	127.889	1	-0.44902			POMP	935.25	2988.39	0.000370156	1.67488
ANAPC1.2	0	13403.6	0.23298	13.7104			POP5	0	34086.6	0.00036044	15.057
ANAPC1.3	0	0	1	0			POTEKP	154126	63.1593	0.00384038	-11.2302
ANAPC1.4	0	0	1	0			PPAPDC2	680.076	6985.14	0.0188525	3.35861
ANAPC1.5	0	0	1	0			PPARGC1B	440.636	14907.6	0.0447436	5.07715
ANAPC10	335.17	757.848	0.818498	1.17462			PPIP5K2	1797.39	11641.2	0.00816479	2.69458
ANAPC11	1	33600.7	0.641129	14.0362			PPP1R14D	6026.89	0	0.000430451	-12.5574
ANAPC13	66.7962	1717.29	0.589082	4.66362			PPP1R16B	15301	0	0.0332824	-13.9014
ANAPC16	0	3105.17	0.0883564	11.6009			PPP1R2	3562.63	10530.3	0.0378938	1.56327
ANAPC2	478.741	116.754	0.417499	-2.02648			PPP1R8	2884.81	9150.84	0.0017725	1.66508
ANAPC4	0	14222	0.158395	13.7959			PPP1R9A	1.75583	5964.2	0.0331238	11.0799
ANAPC5	4065.11	8916.56	1	1.133			PPP1R9B	12560.4	0	0.000101798	-13.6167
ANAPC7	1	1082.95	0.181265	9.08209			PPP2R5D	7505.64	0	0.0494975	-12.874
ANG	0	32771	0.0436553	15.0002			PPP4R1	944.342	2563.25	0.0361199	1.43963
ANGEL1	346.699	492.15	1	0.504186			PPP4R2	2609.56	0	0.00718512	-11.3501
ANGEL2	0	13.7174	1	3.87946			PPPDE1	1	8130.44	0.0113105	11.9893
ANGEL2.1	0	1815.39	0.602754	10.8269			PRKAA1	735.794	4194.2	0.00235711	2.50941
ANGPTL4	0	0	1	0			PRKCA	0	15341.3	0.00570775	13.9052
ANK3	0	22578.5	0.000328611	14.4627			PRKRA	1198.75	9909.7	0.000910676	3.04626
ANK3.1	0	28.7035	1	4.89256			PRKX	0	3098.86	0.00339555	11.598
ANK3.2	0	0	1	0			PRLHR	4893.06	0	0.00639878	-12.2568
ANKAR	0	2382.73	0.303843	11.219			PRORSD1P	0	2182.26	0.0234463	11.0923
ANKDD1A	773.645	142.038	0.584205	-2.43714			PRR15	7595.75	0	6.85e-06	-12.8912
ANKFY1	1320.6	3698.59	0.63066	1.48508			PRSS3	47665.8	0	0.0249647	-15.5407
ANKHD1	1556.79	666.551	0.765446	-1.22255			PSD3	0	1831.58	2.13e-05	10.8397
ANKHD1.1	2797.94	0	0.205264	-11.4507			PSEN2	0	12220	0.0188373	13.5771
ANKIB1	34.8683	1276.72	0.0585732	5.15472			PSME3	5008.88	0	0.0474855	-12.2906
ANKLE2	1223.24	3110.9	0.33083	1.34591			PSMG4	0	6527.24	0.0171937	12.6725
ANKMY1	0	2682.35	0.709857	11.3898			PSORS1C1	34979	0	0.0072204	-15.0942
ANKMY2	1551.09	2930.82	0.452405	0.917587			PTGFRN	1022.65	8566.01	0.000121454	3.06507
ANKRA2	0	1437.45	0.481413	10.4903			PTMA	0	123365	0.0322382	16.9126
ANKRD10	0	10839.3	0.0635788	13.4041			PTPN13	139.783	1569.65	0.0149349	3.47982
ANKRD10.1	966.926	0	0.227529	-9.91875			PTPN14	50.1842	2151.06	0.00849637	5.39388
ANKRD11	0	0	1	0			PTPN21	1452.33	9032.74	0.00196553	2.63596
ANKRD11.1	1457.15	0	0.949387	-10.5099			PTPRD	0	17376.6	0.0204524	14.0849
ANKRD12	1594.83	9741.18	0.233042	2.60994			PTPRS	0	11085.4	0.0219353	13.4365
ANKRD12.1	307.673	3504.16	0.636894	3.50533			PVRL2	2876.21	0	0.0336319	-11.4905
ANKRD12.2	67.3818	916.39	0.0879548	3.74585			PXMP4	1377.34	0	0.046629	-10.4287
ANKRD13A	0	0	1	0			R3HDM1	358.718	2757.84	0.041581	2.93912
ANKRD13A.1	3323.52	7644.55	0.778073	1.20147			RAB11FIP1	21703.2	0	0.0011038	-14.4057
ANKRD13C	192.909	660.677	0.682042	1.77074			RAB22A	1797.46	9525.25	0.043297	2.40515
ANKRD13D	5380.06	9649.05	0.655675	0.842646			RAB26	0	45591.1	0.0113383	15.4765
ANKRD16	956.693	3293.94	0.62928	1.78262			RAB28	1	8276.38	0.0013755	12.015
ANKRD18A	0	0	1	0			RAB9A	14277	0	0.0213956	-13.8015
ANKRD18B	316.59	363.316	1	0.198022			RANBP2	1666.69	5597.05	0.0493186	1.74707
ANKRD18B.1	0	456.997	0.866356	8.8392			RAP2C	220.728	2722.15	0.000661626	3.61841
ANKRD18B.2	0	1408.49	0.234339	10.461			RB1	0	6030.64	0.0278008	12.5583
ANKRD18B.3	166.21	111.508	1	-0.571633			RBBP4	0	14188.4	0.00488196	13.7925
ANKRD19P	470.338	1574.47	0.249337	1.74095			RBMS2	3433.49	0	0.000169038	-11.7459
ANKRD20A1	1103.66	2548.8	0.728204	1.20678			RCBTB1	0	1848.32	1.11e-05	10.8528
ANKRD20A2	1436.87	5362.51	0.418607	1.89925			RDBP	13727.8	0	0.0156951	-13.7449
ANKRD20A2.1	4647.75	2066.77	1	-1.16877			REC8	3463.12	27719.4	0.0230419	3.00039
ANKRD20A2.2	0	20107.3	0.0396513	14.2955			REV3L	1231.33	5012.52	0.0181666	2.02443
ANKRD20A2.3	2555.09	4189.74	0.845512	0.713265			RFX7	190.894	2779.31	0.00157821	3.85687
ANKRD20A3	0	873.583	0.0159293	9.77245			RG9MTD3	0	1206.46	0.00438516	10.2378
ANKRD20A5P	3432.63	19217.7	0.0374525	2.4847			RIOK3	15032	107043	0.00125083	2.83201
ANKRD20A5P.1	0	1963.62	0.622903	10.94			RNASEL	0	12011.4	0.0173058	13.5522
ANKRD20A5P.2	0	1322.03	0.625544	10.3696			RND3	3763.96	12302.7	0.032372	1.70838
ANKRD20A5P.3	3911.07	3794.36	1	-0.0436936			RNF13	7560.45	17237.3	0.0269321	1.18888
ANKRD20A8P	85.5867	695.05	0.687167	3.00697			RNF207	0	19972.8	0.0023466	14.2858
ANKRD20A9P	0	12044.7	0.321517	13.5562			RNF208	924.118	0	0.0436037	-9.85349
ANKRD22	333.014	1146.4	0.466599	1.78038			RNF213	0	1473.67	0.0396513	10.5262
ANKRD23	225.868	571.105	0.740391	1.33442			RNF214	0	2587.1	4.03e-05	11.3377
ANKRD26	0	291.78	0.71289	8.19368			RNFT1	0	3313.11	0.0297644	11.6944
ANKRD27	1744.81	1977.44	1	0.180463			RNGTT	39.7706	2244.49	0.000661626	5.78335
ANKRD32	0	0	1	0			RNMT	245.171	1284.91	0.00816039	2.38505
ANKRD33	2285.81	0	0.420021	-11.1591			RP9P	840.925	0	0.0357614	-9.71755
ANKRD33B	1134.28	0	0.459329	-10.1488			RPAP3	0	1044.91	0.0278284	10.0305
ANKRD35	0	2667.54	0.211208	11.3818			RPL14	0	234545	0.0216018	17.8395
ANKRD36	391.032	0	1	-8.61483			RPL17	0	91627.3	0.027042	16.4835
ANKRD36.1	297.463	380.473	1	0.354029			RPL22	0	68219	0.0137348	16.0579
ANKRD36.2	5371.05	6959.34	1	0.373687			RPL26	16017.2	258211	0.00175242	4.01077
ANKRD36.3	67.5264	2382.54	0.409004	5.1203			RPL26	0	230898	0.0257175	17.8169
ANKRD36.4	0	575.715	0.570231	9.17171			RPL36A	1	269949	0.0447436	17.0423
ANKRD36.5	4353.57	11680.2	0.282938	1.42358			RPL7	23433	241408	0.0338707	3.36481
ANKRD36.6	1963.53	0	0.882714	-10.94			RPP14	1534.07	20660.2	0.0101528	3.75054
ANKRD36B	0	0	1	0			RPRD1A	0	3017.76	7.95e-05	11.5597
ANKRD36B.1	0	0	1	0			RPS4X	0	1265.46	0.043297	10.3066
ANKRD36BP1	2106.38	981.598	0.693516	-1.10078			RPS6KA1	3292.2	126.045	0.000396672	-4.69608
ANKRD36BP2	483.388	0	0.731639	-8.92002			RRAD	701.919	0	0.035859	-9.45721
ANKRD36BP2.1	1622.96	1669.41	1	0.0406881			RSRC1	176.467	1457.75	0.00639418	3.0391
ANKRD36BP2.2	118.833	0	1	-6.90488			RTCD1	2262.58	6501.38	0.04118	1.52236
ANKRD37	0	655.809	0.95843	9.35933			RTTN	0	1061.19	0.000349626	10.0528
ANKRD39	3210.53	3781.64	1	0.236135			RUSC1	5124.52	0	0.0125872	-12.3235
ANKRD40	3412.64	5692.66	0.573193	0.738048			RWDD3	1414.98	10905	3.82e-06	2.94525
ANKRD42	89.3177	497.843	0.276038	2.46551			SAMD9L	0	19052.9	0.0161013	14.2178
ANKRD42.1	21074.7	10068.3	1	-1.06562			SAMD9L	0	6122.79	0.00276324	12.5802
ANKRD43	12443.6	30534.6	0.137532	1.29497			SCAF11	999.216	22708.9	0.0382914	4.50494
ANKRD43.1	1332.67	0	0.210706	-10.3812			SCARNA12	1959.92	0	0.022819	-10.9373
ANKRD44	0	0	1	0			SCLT1	0	2994.28	0.00586398	11.5485
ANKRD46	959.945	3489.81	0.127464	1.86104			SCOC	998.204	3208.46	0.0205328	1.68348
ANKRD49	283.072	8702.93	0.0625629	4.93734			SDHD	9523.29	33104.4	0.0072204	1.79738
ANKRD5	228.273	270.882	1	0.245913			SEL1L3	6869.27	34438.6	0.0421213	2.32563
ANKRD50	280.634	1166.25	0.0790563	2.05121			SELT	0	14236.9	0.0166543	13.7974
ANKRD54	491.524	641.418	1	0.383318			SELT	0	930.207	0.0396513	9.86296
ANKRD54.1	874.386	951.41	1	0.121663			SEMA3C	615.4	8259.33	0.0153021	3.74426
ANKRD56	0	228.561	0.659883	7.84273			SEMA6B	1763.79	0	0.0236641	-10.7853
ANKRD57	15846.7	30381.3	0.197258	0.938962			SENP5	1	13367.1	0.00227985	12.7065
ANKRD9	20994.3	26224.1	1	0.320885			SENP6	479.338	3068.48	0.00099065	2.67587
ANKS1A	1	7600.19	0.607929	11.892			SENP7	0	6138.4	0.0148397	12.5839
ANKS3	0	28079.7	0.115736	14.7773			SERBP1	684.334	2400.79	6.22e-05	1.80923
ANKS4B	2174.2	158.792	0.147843	-3.76688			SERGEF	0	6343.4	0.00279349	12.6313
ANKZF1	0	0	1	0			SERP2	0	3844.83	0.0093526	11.9091
ANLN	120.926	316.124	0.810846	1.37904			SERTAD4	0	1539.67	0.0328148	10.5893
ANO1	0	1924.38	0.230595	10.9109			SETD8	2935.7	0	0.0160343	-11.52
ANO10	22141	17898.2	1	-0.306886			SF3A1	3652.28	11269.3	0.00358686	1.62527
ANO10.1	6662.09	3399.39	0.687271	-0.970489			SF3A2	15479.4	0	3.71e-05	-13.9182
ANO5	0	3524.69	0.0228386	11.7837			SFN	446296	0	0.0296161	-18.7676
ANO7	0	11877	0.476454	13.536			SFR1	15.9173	1515.96	0.00885202	6.48654
ANO7.1	0	320.04	0.930206	8.32661			SGTA	9170.45	0	0.00173288	-13.1629
ANO9	0	772.625	1	9.59549			SH3D19	13895.5	50863.6	0.0319454	1.87193
ANP32A	0	0	1	0			SHROOM3	6896.46	29526.3	0.0206033	2.09791
ANP32A.1	3605.9	9503.02	0.138189	1.39778			SIPA1L3	0	2646.12	0.000817062	11.3702
ANP32B	4066.18	0	0.55829	-11.9898			SIRT5	0	7302.53	0.000168644	12.8344
ANP32D	186.419	0	0.744665	-7.55012			SIX5	1557.03	18229.7	0.0197325	3.54858
ANP32E	640.985	0	0.471627	-9.3264			SKAP2	5849.91	18484.2	0.00142068	1.65964
ANP32E.1	1036.5	1390.43	0.980814	0.423452			SKIV2L2	1581.06	10693.1	0.0333565	2.75694
ANPEP	20524.2	15138.4	0.876696	-0.439088			SLC19A2	1076.72	6897.87	0.0491387	2.67838
ANTXR2	22816.9	44615.9	0.593542	0.967424			SLC19A3	12594.5	0	0.0130975	-13.6206
ANTXR2.1	121.922	0	1	-6.9416			SLC25A12	1	7220.61	0.0371664	11.8181
ANTXR2.2	2177.85	29.7988	0.547987	-6.14455			SLC25A24	7298.5	43379.9	0.0449104	2.57119
ANXA1	2771.32	0	0.978158	-11.4369			SLC38A1	6311.88	37731.6	0.0362577	2.57944
ANXA11	40467.1	2014.2	0.230753	-4.32779			SLC39A11	0	9930.94	0.00803485	13.2779
ANXA11.1	1184.77	86.6747	0.150298	-3.75752			SLC44A1	1	83923.9	0.0474071	15.3568
ANXA13	0	0	1	0			SLC44A1	5519.89	0	0.00803485	-12.4307
ANXA2	29610.5	0	0.796551	-14.8539			SLC44A3	0	16048.1	0.00281382	13.9702
ANXA2P1	1796.89	0	0.976581	-10.8121			SLC4A7	0	1556.82	0.0290133	10.6053
ANXA3	0	0	1	0			SLC6A9	15514.4	0	0.0290953	-13.9214
ANXA4	7365.19	43297.2	0.122017	2.55532			SLC7A8	0	3152.66	0.00578195	11.6228
ANXA5	0	0	NaN	0			SLCO2A1	18560.8	0	0.000329272	-14.1801
ANXA7	2841.76	7335.62	0.171513	1.36782			SLTM	1976.73	20467.2	0.0469439	3.37147
ANXA7.1	1	10240	0.239809	12.3221			SMARCD1	4610.56	0	0.0457796	-12.171
AOC3	10686.6	0	0.377962	-13.3837			SMARCD2	3332.31	0	0.0469439	-11.7027
AP1AR	1645.95	372.272	0.667843	-2.1415			SMC4	730.701	8136.41	0.0333117	3.47524
AP1B1	957.485	0	0.129001	-9.90461			SMC5	413.152	1810.9	0.0012114	2.12927
AP1B1.1	1	8068.16	1	11.9782			SMCR7	3955.53	0	0.0293985	-11.95
AP1G1	1	1254.59	0.838829	9.29415			SMG1	0	10743.2	0.0155677	13.3913
AP1G2	0	0	1	0			SMPD3	21043.1	92895.9	0.0325506	2.14221
AP1M1	3329.05	740.76	0.435196	-2.16652			SMS	1	17953.1	0.0336284	13.132
AP1M2	5672.23	1355.93	0.682389	-2.06383			SNAPC4	3211.62	21741.5	0.0142574	2.7587
AP1S1	10.4477	0	1	-3.51699			SNAR	4567.1	0	0.0345035	-12.1574
AP1S2	0	56.9689	1	5.85721			SNHG9	463.044	21664.2	0.00980298	5.54497
AP1S3	173.931	216.786	1	0.316125			SNRPB2	1543.27	9840.47	0.000482951	2.67195
AP1S3.1	1507.58	4096.4	0.633743	1.44152			SNRPG	3759.64	30459.5	0.043394	3.01789
AP1S3.2	1739.74	0	0.215956	-10.7655			SNX1	0	13016.9	5.43e-07	13.6682
AP2A1	1553.3	1175.28	0.906807	-0.40203			SNX13	0	12704.4	0.0485982	13.6332
AP2A2	3632.63	0	0.808087	-11.8272			SNX25	401.233	2027.04	0.0028855	2.33398
AP2A2.1	344.747	0	0.686732	-8.43357			SNX30	648.515	0	0.040285	-9.34322
AP2M1	1	0	1	-1			SOCS2	0	8782.21	0.00935645	13.1005
AP2S1	80247.9	0	0.118106	-16.2922			SP100	2019.12	58195.5	0.000595918	4.84842
AP3B1	523.905	0	1	-9.03591			SP3	2285.1	14062.8	0.0113105	2.62102
AP3D1	4939.62	2759.55	0.856841	-0.839738			SPATA2L	54168.6	10771.1	0.000302129	-2.33019
AP3M1	509.028	344.389	1	-0.562354			SPEF2	0	2269.06	0.0105317	11.1485
AP3M2	0	800.714	0.41931	9.64694			SPG11	0	17355.2	0.000402897	14.0832
AP3S1	9453.88	26110.3	0.360447	1.46555			SPHK2	37957.2	4628.12	0.0359512	-3.0356
AP3S1.1	7053.73	20205.6	0.250507	1.51817			SPRR2F	7093.02	0	0.0376889	-12.7924
AP3S1.2	0	322.179	0.949606	8.33619			SRP14	1	181795	0.0350483	16.472
AP3S2	7189	35.8108	0.545092	-7.60972			SRP9	0	17854.7	0.00266496	14.1241
AP4B1	2.36354	3588.28	0.277077	10.0595			SRP9	5829.2	21421.9	0.0188325	1.87754
AP4E1	3936.14	5712.45	0.733858	0.537216			SRSF7	0	3483.89	0.011533	11.7669
AP4M1	318.194	82.1019	0.814599	-1.94148			SS18	69.9985	3399.81	0.0478185	5.58195
APBA1	598.345	1954.34	0.490634	1.70596			SSSCA1	9129.33	0	0.00718512	-13.1565
APBB1	342.66	0	0.75142	-8.42484			ST13	1165.32	7611.45	0.0137872	2.70639
APBB1IP	0	0	NaN	0			ST13	2830.87	12840.3	0.0376889	2.18096
APBB3	0	3124.85	0.838715	11.61			STAP2	33252.5	0	0.00209496	-15.0212
APBB3.1	1266.02	74.5042	0.321517	-4.06874			STAT5B	1125.6	7587.77	2.24e-05	2.75189
APC	874.275	1059.15	1	0.276457			STEAP1	2723.42	6882.95	0.0239995	1.33729
APEH	5779.14	864.275	0.294987	-2.73988			STK17B	493.675	3075.83	0.0378938	2.63689
APEX1	0	622.189	0.602612	9.28353			STRN	1565.2	0	0.035938	-10.6131
APEX2	9630.15	0	0.000257172	-13.2335			SULF1	0	6213.57	0.027505	12.6014
APH1A	637.791	916.318	1	0.522078			SURF4	2390.69	13571.9	0.00922727	2.50463
APH1A.1	0	0	1	0			SUZ12	1677.41	11169.1	0.000433136	2.73448
APH1B	2636.59	398.742	0.54415	-2.72208			SYNGR2	66308.2	557363	0.000111487	3.07134
API5	972.495	1000.56	1	0.0410016			SYNGR2	561.234	7148.28	0.00182131	3.66856
API5.1	359.772	2683.97	0.0603387	2.89575			SYNPO	1246.94	0	0.00707695	-10.2853
APIP	870.986	1394.71	0.913997	0.67862			TAB2	1	20551.8	0.0421213	13.327
APITD1	200.81	4434.74	0.000121454	4.4581			TAB3	960.78	3985.93	0.0011617	2.0515
APLP1	420.709	24.6168	0.659127	-4.04108			TACC2	0	18567.5	1.39e-05	14.1806
APLP2	24867.8	615.729	0.779342	-5.33355			TAF12	3328.19	13081.5	0.00700333	1.97439
APOA1BP	5958.61	13634.1	0.839216	1.19403			TANC2	5.77018	2085.25	0.00521939	8.2675
APOA1BP.1	6575.42	2405.82	0.997315	-1.45018			TARSL2	0	789.378	8.93e-05	9.6264
APOBEC3C	4366.47	0	0.125628	-12.0926			TATDN1	554.806	2098.59	0.0299483	1.91746
APOBEC3F	2436.63	684.381	0.468961	-1.8305			TATDN3	428.485	3117.82	0.0072204	2.86032
APOBEC3F.1	374.895	1169.6	0.775386	1.63885			TBC1D23	785.825	13180.5	0.00250329	4.06633
APOBR	1415.12	0	1	-10.4677			TBC1D24	284.368	1849.31	0.0278284	2.69687
APOC1	0	0	1	0			TBP	436.814	4436.03	0.0396513	3.3412
APOE	0	0	1	0			TCEANC	213.582	1667.68	0.00816998	2.9591
APOL2	0	5823.6	0.689471	12.5079			TCTN3	0	13449	0.0386288	13.7153
APOL3	0	380.544	0.654809	8.5757			TDRD7	1	17709.4	0.0250305	13.1123
APOL6	232.407	11.7803	0.838039	-4.19085			TERF1	690.053	4766.08	0.0282625	2.78624
APOL6.1	467.012	2864.47	0.242471	2.61415			TERF1	639.943	2965.81	0.0141862	2.21064
APOL6.2	0	0	1	0			TET2	773.151	4782.3	0.00087825	2.62732
APOLD1	1014.87	760.069	0.973359	-0.416621			TFCP2	0	5224.84	0.0133634	12.3514
APOLD1.1	83.3568	0	1	-6.39843			TFCP2	0	1455.85	0.0298483	10.5086
APOM	1841.68	158.746	0.240659	-3.52796			TGFBR1	0	927.721	7.4e-05	9.8591
APOO	5473.3	10316.5	0.369386	0.91434			THAP6	0	2995.85	0.00857187	11.5492
APOOL	725.293	377.468	0.947635	-0.94038			THC2569478	2765.89	0	0.047927	-11.4341
APOPT1	493.929	0	1	-8.95108			THC2598763	0	60684.7	0.0072204	15.8891
APP	0	0	1	0			THC2685534	213.609	1634.88	0.0181666	2.93029
APP.1	0	0	1	0			THSD4	170.772	3133.61	0.0403661	4.18972
APPBP2	4481.78	4879.41	1	0.12261			THUMPD1	432.498	3953.98	0.0278763	3.18957
APPL2	0	8030.54	0.0833613	12.9715			TJP3	9205.98	0	0.0486952	-13.1685
APRT	18055.8	62640.2	0.510723	1.79457			TM2D1	3997.1	21951.9	0.011933	2.45702
APTX	1	205.926	1	6.69297			TMED10	7045.47	95745.8	0.000595918	3.76425
APTX.1	2328.56	1756.06	1	-0.406894			TMED5	505.784	11911.7	0.00613924	4.55498
APTX.2	0	0	1	0			TMEM14C	4028.92	33251.2	0.0301059	3.04463
AQP1	0	31916	0.295338	14.962			TMEM168	2270.65	7395.82	0.00631447	1.70316
AQP1.1	626.851	0	0.321517	-9.29428			TMEM179B	4360.68	0	0.0195056	-12.0907
AQP11	1063.69	1969.74	0.67232	0.888307			TMEM191B	1511.17	0	0.043297	-10.5624
AQP3	339.336	0	0.802243	-8.41082			TMEM30B	1114.85	16951.3	0.0411811	3.92527
AQP5	99.7443	412.808	1	2.03826			TMEM82	28065	0	0.0140487	-14.7765
AQP7P1	2503.3	7000.72	0.688941	1.4833			TNFRSF12A	32723.9	5796.24	0.00612962	-2.49695
AQP8	0	0	1	0			TNFSF12	3339.32	9261.79	0.0421213	1.47146
AQR	0	378.628	0.556045	8.56844			TNPO1	1283.2	4149.24	0.0453429	1.69233
AQR.1	800.712	7943.55	0.0284705	3.30881			TRAF1	88.7505	1359.07	0.00792687	3.92162
ARAF	1099.39	0	0.82269	-10.1038			TRAPPC2	0	7980.74	0.00173288	12.9625
ARAF2P	18020.2	0	0.962626	-14.1374			TRIM14	259.153	8791.58	0.00363049	5.07885
ARAP1	1728.04	0	0.248713	-10.7558			TRIM36	2268.11	7052.6	0.0222328	1.63623
ARAP1.1	644.391	0	0.26627	-9.33403			TRUB1	184.911	2874.15	0.000548066	3.95095
ARCN1	0	0	1	0			TSSC1	7479.12	0	1.52e-06	-12.8688
AREG	21342	15015.4	0.89887	-0.507226			TTC13	0	6330.21	0.00922727	12.6283
ARF1	3032.69	1871.16	1	-0.696368			TTC7B	0	1791.18	0.00639418	10.8075
ARF3	36747.2	11740.5	0.743939	-1.64606			TUBB4B	29494.9	0	0.00768782	-14.8482
ARF3.1	160.35	372.773	0.992084	1.21197			TUBB8	9313.82	0	0.0291593	-13.1853
ARF4	16594.8	90301	0.0737518	2.44394			UBA2	2465.86	12257.2	0.00567566	2.313
ARF5	6519.49	0	1	-12.6708			UBE2A	11846.4	0	0.0271222	-13.5323
ARFGAP1	1832.7	0	0.990301	-10.8405			UBE2D3	7240.38	0	0.0230419	-12.822
ARFGAP2	7518.41	13683.7	0.770807	0.863874			UBE2H	7877.19	0	9.88e-05	-12.9436
ARFGAP3	6736.2	23108.2	0.137736	1.77825			UBE2K	34527.9	0	5.5e-08	-15.0755
ARFGEF1	0	2061.04	0.388055	11.0099			UBE2L3	7179.06	0	0.0428574	-12.8098
ARFGEF2	1558.11	7360.97	0.00722492	2.23937			UBE3B	390.666	2239.82	0.00512217	2.51633
ARFIP1	147.068	300.857	1	1.02761			UBQLN1	11192.9	3275.47	0.0184928	-1.7725
ARFIP2	6275.68	0	0.0486952	-12.6158			UBR1	145.109	6929.38	0.0015355	5.56781
ARFRP1	0	2469.41	0.647138	11.2705			UBR3	283.303	2392.83	0.000293269	3.07382
ARFRP1.1	0	1925.29	0.296009	10.9116			UBR4	1	28552.5	0.0474855	13.8014
ARFRP1.2	4468.87	0	0.612989	-12.126			UBXN2B	651.503	3899.29	0.00118297	2.57953
ARGLU1	0	0	1	0			UBXN6	3062.63	0	0.00384038	-11.581
ARHGAP1	25410.4	15845.8	0.882714	-0.681284			UCN	8.70765	3367.5	1.69e-05	8.43877
ARHGAP11B	0	0	1	0			UFL1	0	6437.41	0.0349374	12.6525
ARHGAP17	664.926	5.16802	0.523991	-6.75441			UPP1	6523.81	0	0.0217662	-12.6717
ARHGAP18	0	2217.4	0.157179	11.1153			UQCRC2	0	47301.4	0.0113105	15.5296
ARHGAP19	112.499	199.571	1	0.821428			USP1	569.842	7167.47	0.00216363	3.6505
ARHGAP21	1037.43	3030.77	0.127893	1.54575			USP47	0	4052.72	0.00163785	11.985
ARHGAP21.1	38.2486	469.585	0.0865745	3.58374			USP6NL	116.445	2129.14	0.000121454	4.18089
ARHGAP22	1.98652	0.311125	1	-1.18766			UVRAG	0	1032.62	0.00496284	10.0135
ARHGAP25	0	0	1	0			VAMP4	38.493	1324.86	1.87e-05	5.06919
ARHGAP27	84831.8	219180	0.127893	1.36943			VAPA	270.886	1272.88	0.035938	2.22816
ARHGAP27.1	0	5182.18	0.00176095	12.3396			VIPR1	5316.71	47508.8	0.0201252	3.15935
ARHGAP30	1382.07	0	0.145901	-10.4337			VPS13B	455.841	7985.64	0.0296201	4.12782
ARHGAP32	52.8564	0	1	-5.75105			VPS13C	0	13291.8	0.0296161	13.6984
ARHGAP32.1	3314.77	856.847	0.812166	-1.95055			VPS37B	26030.8	0	0.0123809	-14.668
ARHGAP33	31520.2	0	0.37618	-14.944			VPS54	197.441	5878.33	0.0374525	4.88887
ARHGAP35	4752.8	0	0.0123621	-12.2149			WDR3	241.456	3277.59	0.00216363	3.75728
ARHGAP4	5849.97	10549.1	1	0.850509			WDR36	39.7247	1831.84	0.0239251	5.49204
ARHGAP4.1	18183	0	0.92196	-14.1504			WDR41	530.511	3488.16	0.00873528	2.71471
ARHGAP42	1163.94	0	0.573675	-10.186			WNK2	412.136	2331.95	0.00328039	2.49747
ARHGAP42.1	461.67	0	0.793864	-8.85384			WTAP	920.159	7099.01	0.016464	2.9463
ARHGAP44	0	9730.3	0.643675	13.2484			XLOC_000441	0	823.963	0.000831887	9.68819
ARHGAP44.1	0	0	1	0			XLOC_000676	19021.6	0	0.0276603	-14.2154
ARHGAP5	0	0	1	0			XLOC_001374	0	850.234	0.0107259	9.73341
ARHGAP5.1	641.386	2570.42	0.263344	2.00105			XLOC_002129	4139.2	0	0.043297	-12.0155
ARHGAP5.2	114.934	61.1562	1	-0.899335			XLOC_002133	804.705	0	0.0372198	-9.65411
ARHGAP5.3	881.252	0	0.503131	-9.78505			XLOC_003463	12815.5	0	0.0166583	-13.6457
ARHGAP8	0	0	1	0			XLOC_004680	2627.52	0	0.000122945	-11.36
ARHGAP9	0	0	1	0			XLOC_005327	3816.27	0	0.0325506	-11.8983
ARHGDIA	8508.46	764.643	0.458547	-3.47432			XLOC_005517	22698.1	0	0.0431008	-14.4703
ARHGDIB	0	0	1	0			XLOC_005730	3186.87	0	0.0072204	-11.6384
ARHGEF1	0	0	1	0			XLOC_006561	1262.86	268.512	0.0362109	-2.22941
ARHGEF10	0	17292.5	0.159923	14.0779			XLOC_006830	3279.11	0	0.0122769	-11.6795
ARHGEF10.1	0	0	1	0			XLOC_009356	11485.9	0	0.0447436	-13.4877
ARHGEF10L	0	0	1	0			XLOC_009862	4197.37	0	0.000500964	-12.0356
ARHGEF10L.1	0	40011.3	0.475025	15.2882			XLOC_011103	4159.66	0	0.0457024	-12.0226
ARHGEF11	370.752	2201.9	0.162174	2.56699			XLOC_011803	4228.97	0	0.0222695	-12.0464
ARHGEF15	2203.67	0	0.262732	-11.1063			XLOC_012338	0	1485.74	0.0137348	10.5379
ARHGEF16	6174.93	8852.49	1	0.519591			XLOC_012829	9586.99	0	0.0469439	-13.227
ARHGEF17	0	7814.77	0.0549665	12.9322			XLOC_013470	4070.21	0	0.00657714	-11.9912
ARHGEF18	34643.1	17735.3	0.734058	-0.965905			XLOC_l2_008140	1.57978	742.819	0.0332824	8.17156
ARHGEF18.1	887.422	113.186	0.504663	-2.95986			XLOC_l2_011204	0	1115.97	0.0465712	10.1254
ARHGEF19	0	0	1	0			XLOC_l2_013301	0	3126.61	0.0431994	11.6108
ARHGEF2	0	0	1	0			XLOC_l2_013301	110.976	3176.24	1.95e-06	4.8265
ARHGEF26	290.676	530.282	0.698158	0.865111			XLOC_l2_015561	0	1731.83	0.0263601	10.7589
ARHGEF26.1	877.854	605.288	0.948068	-0.53562			XM_001717980	82638.2	0	0.0423866	-16.3345
ARHGEF35	0	0	1	0			XPO1	0	9145.62	0.0452454	13.159
ARHGEF37	0	1436.32	0.757556	10.4892			XPR1	485.713	2438.88	0.00266616	2.32567
ARHGEF38	257.036	819.609	0.40633	1.66912			XRCC4	1	1297.27	0.0292806	9.34237
ARHGEF4	0	1208.18	0.434442	10.2398			XRN1	1889.7	8000.94	0.0204524	2.08143
ARHGEF40	0	20023.9	0.408822	14.2895			YIPF5	682.516	5714	0.0291871	3.06371
ARHGEF5	12339.4	10176.6	0.956072	-0.27799			YLPM1	1498.35	4448.36	0.0230419	1.56926
ARHGEF7	0	7218.17	0.246871	12.8176			YME1L1	2984.44	9604.87	0.00321785	1.68597
ARHGEF7.1	0	0	1	0			ZAK	3059.61	0	0.0118348	-11.5796
ARHGEF9	0	0	NaN	0			ZBTB1	0	1146.65	0.00606276	10.1645
ARHGEF9.1	673.112	2328.93	0.542331	1.78923			ZBTB33	248.77	3808.67	0.0011038	3.93099
ARID1A	0	273.134	0.934299	8.09874			ZBTB38	166.264	1156.28	0.0351147	2.79054
ARID1B	0	0	1	0			ZBTB41	0	1961	0.000241163	10.9381
ARID1B.1	64.1938	437.908	0.892583	2.75111			ZC3H12C	1724.23	8700.54	0.0317123	2.33448
ARID1B.2	0	0	1	0			ZCCHC11	0	3993.9	0.0135543	11.9639
ARID1B.3	0	2269.02	0.200649	11.1485			ZCCHC4	395.728	1671.71	0.000156748	2.07597
ARID2	1314.25	2304.04	0.50451	0.809456			ZCCHC6	743.811	3473.54	0.0280386	2.22188
ARID3A	1031.79	2066	0.645546	1.00099			ZCCHC7	1.44866	777.499	0.0364057	8.31256
ARID3B	17937.8	14324.9	0.731059	-0.324456			ZCRB1	1	2584.12	0.044613	10.336
ARID5A	1596.76	0	0.174234	-10.6418			ZDHHC12	16282.6	0	0.0207337	-13.9911
ARID5A.1	258.416	427.834	0.93457	0.72515			ZDHHC17	0	8219.89	0.0396513	13.0051
ARID5B	939.68	2279.34	0.885924	1.27747			ZDHHC6	1	2665.03	0.0372203	10.3805
ARIH1	3841.65	2032.03	0.674866	-0.918472			ZFAND2A	4594.79	0	0.0391364	-12.1661
ARIH2	0	0	1	0			ZFP112	0	2692.22	0.0216623	11.3951
ARIH2.1	2251.27	21966.8	0.194756	3.28594			ZFP161	0	3180.62	0.0436037	11.6355
ARL1	0	2441.51	0.840052	11.2542			ZFP62	0	32945.8	0.00279349	15.0079
ARL15	0	294.967	0.26627	8.20929			ZHX1	992.86	4096.63	0.0165415	2.04368
ARL16	0	5654.36	0.741138	12.4654			ZNF100	0	2205.37	0.0181666	11.1075
ARL17B	0	0	NaN	0			ZNF101	6631.06	248.038	0.0452672	-4.73502
ARL3	681.514	711.557	1	0.0621467			ZNF107	0	1270.46	0.0171937	10.3123
ARL4A	8088.72	8277.76	1	0.0333252			ZNF14	0	1443.03	0.00164366	10.4959
ARL4A.1	3166.02	5018.69	0.581587	0.664471			ZNF17	20.169	1349.62	0.0285001	5.99552
ARL5A	832.495	1114.37	1	0.420278			ZNF175	316.668	2062.81	0.00321785	2.69972
ARL5B	1010.82	599.169	0.773837	-0.753513			ZNF204P	13.162	3945.95	0.0072204	8.12257
ARL6IP1	1797.19	2117.08	1	0.236211			ZNF236	0	1118.41	0.00055983	10.1285
ARL6IP4	11640.1	0	0.45916	-13.5069			ZNF24	1	6195.39	0.0018041	11.5972
ARL6IP5	4246.74	22014.6	0.190669	2.37376			ZNF252	2072.35	11130.3	5.72e-05	2.42458
ARL8B	1164.47	406.281	0.40809	-1.51681			ZNF266	0	4801.09	0.0318777	12.2294
ARMC1	0	0	1	0			ZNF30	0	3416.6	3.05e-06	11.7388
ARMC10	727.768	0	0.719644	-9.50932			ZNF329	0	1830.7	0.0196265	10.839
ARMC5	0	2058.77	0.721273	11.0083			ZNF345	0	1824.38	5.35e-10	10.834
ARMC5.1	10030.7	0	0.228608	-13.2923			ZNF354A	0	1730.55	1.87e-05	10.7578
ARMC6	3137.13	0	0.41635	-11.6157			ZNF404	0	2040.24	4.25e-05	10.9952
ARMC7	4332.75	2867.56	0.87282	-0.59529			ZNF417	148.148	2980.18	0.0119455	4.32106
ARMC8	43.144	400.848	0.705736	3.18636			ZNF433	77.8083	1645.27	0.000924867	4.38471
ARMC8.1	2861.96	7940.21	0.0730844	1.47185			ZNF442	0.769445	1723.17	3.33e-06	9.92839
ARMC9	254.516	1637.12	0.479112	2.68056			ZNF449	225.628	1775.39	5.43e-07	2.97054
ARMCX2	0	2420.67	0.0589111	11.2418			ZNF561	0	2438.71	2.36e-05	11.2525
ARMCX3	316.164	1919.26	0.224069	2.598			ZNF615	0	2723.53	0.00427526	11.4118
ARMCX4	0	237.956	1	7.9006			ZNF641	201.999	2234.03	0.0338707	3.46075
ARMCX5	32.2302	2143.25	0.162174	6.01183			ZNF697	54.3012	1486.78	0.000609399	4.74971
ARMCX6	0	0	1	0			ZNF709	0	7853.18	0.00396753	12.9392
ARMCX6.1	59.2262	0	1	-5.91232			ZNF721	0	7151.83	0.0306947	12.8043
ARNT	409.563	1513.82	0.056062	1.88347			ZNF746	38854.8	0	0.0165415	-15.2458
ARNT2	617.693	3916.86	0.0269321	2.66277			ZNF793	0	5094.6	0.000559272	12.315
ARNTL	1411.82	1578	1	0.160425			ZNF799	0	737.494	0.0121781	9.52844
ARPC1A	1	18439.7	0.305998	13.1706			ZNF814	14.2521	2281.48	6.26e-07	7.22545
ARPC1B	6935.64	0	0.315493	-12.76			ZNF823	193.602	3776.95	0.027042	4.279
ARPC2	1	16880.3	0.828574	13.0431			ZNHIT2	2397.89	0	0.000212208	-11.2281
ARPC3	28649.9	92903	0.135019	1.69716
ARPC4	1588.91	188.971	0.210647	-3.06509
ARPC4.TTLL3	0	5107.9	0.734976	12.3188
ARPC4.TTLL3.1	0	980.499	0.948559	9.93884
ARPC5	0	0	1	0
ARPC5.1	23995.6	114204	0.145634	2.25073
ARPC5L	2849.01	0	0.786003	-11.4767
ARPP19	1874.71	590.46	0.830769	-1.66508
ARRB1	175.868	976.602	0.754747	2.46657
ARRB2	4257.78	0	0.306316	-12.0562
ARRDC1	3738.08	5132.47	0.966053	0.457251
ARRDC3	0	1700.12	0.0607322	10.7323
ARSA	19780.1	45441.9	0.770302	1.19993
ARSB	184.225	248.229	1	0.428189
ARSD	3741.02	0	0.300966	-11.8696
ARSD.1	0	3307.19	0.369385	11.6918
ARSD.2	0	61854.8	0.0122899	15.9166
ARSG	190.93	106.667	1	-0.83401
ARTN	2747.34	0	0.035859	-11.4243
ARV1	2772.05	8030.59	0.682389	1.53421
ASAH1	7813.57	46861.1	0.0416549	2.58418
ASAH2	207.786	675.574	0.595703	1.69622
ASAP1	5.91926	1162.96	0.000433136	7.39421
ASAP3	537.346	99.2597	0.723355	-2.42479
ASAP3.1	0	0	1	0
ASB1	976.867	0	0.0881987	-9.93349
ASB1.1	0	670.272	0.816267	9.39075
ASB10	3452.56	0	0.253775	-11.7539
ASB13	4994.55	14808.1	0.681184	1.56777
ASB13.1	2077.08	0	0.196661	-11.021
ASB16	754.545	776.746	1	0.0417808
ASB2	3480.66	0	0.440859	-11.7656
ASB6	556.689	953.373	0.7086	0.775091
ASB7	972.195	1999.62	0.603756	1.03964
ASB8	258.758	1662.4	0.0382465	2.6789
ASB9	90.8255	940.547	0.119329	3.35807
ASCC2	817.602	1564.24	0.683565	0.935153
ASCC3	0	0	1	0
ASCL2	13039.2	29800.3	0.534276	1.19241
ASF1B	0	1470.3	0.450525	10.5229
ASGR1	501.707	4.47452	0.263701	-6.52084
ASH1L	1106.17	3204.81	0.473311	1.53381
ASH2L	316.413	1355.02	0.98453	2.09494
ASL	7638.6	0	0.584205	-12.8993
ASMTL	0	11.8339	1	3.68189
ASNA1	2922.61	2051.59	0.974448	-0.510305
ASNS	0	30.9055	1	4.99573
ASNSD1	3186.06	4530.86	0.998174	0.507878
ASPG	20136.4	12668.2	0.897209	-0.668552
ASPH	0	0	1	0
ASPH.1	2896.22	18.1544	0.606526	-7.24085
ASPHD1	0	1140.88	0.542416	10.1572
ASPHD2	1650.05	286.702	0.289471	-2.52074
ASPM	2071.62	1628.86	1	-0.34671
ASPM.1	527.817	243.07	0.666205	-1.11547
ASPN	619.014	0	0.0833181	-9.27616
ASPRV1	403.203	1805.55	0.617962	2.16008
ASPSCR1	462.009	533.495	1	0.207138
ASPSCR1.1	1	2398.27	1	10.2284
ASPSCR1.2	282.98	0	0.971329	-8.14965
ASRGL1	7208.83	3890.25	1	-0.889734
ASS1	10148.3	12619.1	1	0.314336
ASS1.1	47670.1	165626	0.210599	1.79675
ASTE1	0	0	1	0
ASTN2	1422.27	3247.93	0.713555	1.19076
ASXL1	607.488	0	0.427204	-9.24909
ASXL2	792.902	9003.77	0.462647	3.50366
ATAD2	0	1714.59	0.237944	10.7445
ATAD2B	104.554	1731	0.203488	4.03639
ATAD3A	1539.83	15307.4	0.827777	3.31254
ATAD3B	0	5652.2	0.96122	12.4649
ATAD3B.1	2255.37	1451.94	1	-0.635027
ATAD3C	155.16	268.705	1	0.78836
ATAD5	0	224.579	0.307372	7.81749
ATF3	89728.7	15920.9	0.535513	-2.49457
ATF4	104620	76691.7	0.967961	-0.448011
ATF5	0	0	1	0
ATF6B	0	961.234	0.164845	9.91024
ATF7IP	0	0	1	0
ATF7IP.1	0	0	1	0
ATF7IP2	0	0	1	0
ATG12	2621.4	4923.04	0.829087	0.908954
ATG13	1069.22	1049.38	1	-0.0269928
ATG16L1	7702.09	6279.28	1	-0.294606
ATG16L1.1	520.973	0	0.58788	-9.02783
ATG16L2	0	36585.8	0.190173	15.159
ATG2B	2514.41	1398.03	0.857655	-0.846364
ATG3	5056.58	6399.97	0.982418	0.339845
ATG4B	3351.24	17345.4	0.469627	2.37144
ATG4C	40.8118	1447.44	0.0552809	5.11444
ATG4C.1	0	0	1	0
ATG4D	1734.75	1510.01	1	-0.200051
ATG5	2437.61	5133.17	0.471465	1.07407
ATG7	976.323	311.729	0.62628	-1.64393
ATG9A	1028.24	0	0.125567	-10.0074
ATG9A.1	2254.47	11.1911	0.0257175	-7.53145
ATHL1	1691.36	8070.55	0.641332	2.25381
ATL1	1704.77	2133.54	1	0.323501
ATL2	1271.7	0	0.453892	-10.3137
ATL3	4189.78	2616.2	0.647378	-0.679197
ATM	0	0	NaN	0
ATM.1	0	0	1	0
ATM.2	0	157.726	0.971329	7.31039
ATMIN	2629.34	835.788	0.573534	-1.65231
ATMIN.1	502.234	3667.03	0.00256845	2.8657
ATMIN.2	118.842	131.883	1	0.149023
ATN1	3747.93	2826.24	0.832842	-0.407085
ATOH8	317.85	836.453	0.353832	1.39313
ATOH8.1	1119.67	230.465	0.813945	-2.2755
ATOX1	1451.03	0	0.85091	-10.5039
ATP10B	2915.57	0	0.785552	-11.5101
ATP10B.1	1466.33	742.5	0.905351	-0.980793
ATP11A	0	736.621	0.303789	9.52674
ATP11B	0	4744.99	0.0293985	12.2125
ATP11C	235.26	1872.7	0.171637	2.98745
ATP13A1	1	695.452	0.940449	8.44388
ATP13A2	3799.29	0	0.347021	-11.8919
ATP13A3	4115.37	12361	0.657788	1.58647
ATP13A3.1	1510.81	0	0.262002	-10.5621
ATP13A4	78.3802	323.524	0.584205	2.03147
ATP1A1	53315.2	57984.4	1	0.121116
ATP1A1.1	284.21	0	0.6577	-8.15588
ATP1A1OS	422.78	532.427	1	0.331974
ATP1A1OS.1	0	277.816	0.616003	8.12317
ATP1A3	2231.11	0	0.339684	-11.1242
ATP1A4	159.336	0	1	-7.32496
ATP1B1	205283	222778	1	0.117993
ATP1B2	3248.43	0	0.332125	-11.666
ATP1B3	296409	498561	0.256834	0.750178
ATP2A2	1630.53	0	0.530097	-10.672
ATP2A2.1	4177.77	17550.8	0.000121454	2.07047
ATP2A3	2400.4	0	0.886582	-11.2297
ATP2A3.1	0	0	1	0
ATP2B1	1088.21	0	0.692461	-10.0891
ATP2B3	0	1.51215	1	1.32893
ATP2B4	3706.06	9327.46	0.307343	1.33136
ATP2C1	808.764	2749.61	0.45845	1.76418
ATP5A1	42141.5	0	0.495055	-15.363
ATP5B	42098.5	12005.8	0.817088	-1.80995
ATP5C1	2129.64	0	0.856214	-11.0571
ATP5D	9126.45	0	0.932954	-13.156
ATP5E	29603.1	0	0.942531	-14.8535
ATP5F1	4320.45	36659	0.26879	3.08462
ATP5G1	24921.5	0	0.155875	-14.6052
ATP5G2	1	0	1	-1
ATP5G3	114913	0	0.573165	-16.8102
ATP5H	49609.1	1076.31	0.301423	-5.52513
ATP5I	40368.7	240258	0.165077	2.57324
ATP5I.1	1	3818.11	1	10.899
ATP5J	31162.6	0	0.40398	-14.9276
ATP5J2	0	0	1	0
ATP5J2.1	9395.36	0	0.582073	-13.1979
ATP5L	1	18023.2	0.930206	13.1376
ATP5L2	3231.87	18417.6	0.606158	2.51027
ATP5O	90582.9	133658	0.943594	0.561231
ATP5S	754.666	0	0.44817	-9.5616
ATP5SL	7173.37	8529.16	1	0.249721
ATP6	421766	517494	1	0.295101
ATP6AP1	2710.63	0	0.985842	-11.4049
ATP6AP1L	1394.66	2326.91	0.912397	0.73809
ATP6AP2	0	0	NaN	0
ATP6V0A1	17375.9	2066.75	0.822022	-3.07104
ATP6V0B	36909.4	0	0.216309	-15.1717
ATP6V0C	193806	5003.93	0.119384	-5.27513
ATP6V0D1	33918	0	0.282738	-15.0498
ATP6V0D1.1	474.947	0	0.932046	-8.89466
ATP6V0E1	10794	10135.2	1	-0.0908534
ATP6V1A	23353.2	9952.16	0.922487	-1.23045
ATP6V1B2	1445.78	5017.16	0.452358	1.79431
ATP6V1C1	1789.9	2667.41	0.938903	0.575296
ATP6V1E1	2771.81	64.7131	0.222449	-5.39902
ATP6V1F	9535.43	0	0.529076	-13.2192
ATP6V1G1	1347.27	17927.1	0.45642	3.73304
ATP7A	582.148	1275.77	0.476134	1.13056
ATP7A.1	935.077	3038.93	0.527534	1.69934
ATP7A.2	230.118	225.955	1	-0.0262231
ATP7A.3	1446.01	0	0.696634	-10.4989
ATP7A.4	0	0	1	0
ATP8	32452.6	0	1	-14.9861
ATP8A1	0	67805	0.0593672	16.0491
ATP8B1	19526.4	90502.8	0.0960469	2.21248
ATP9A	3749.8	32564.8	0.336551	3.11809
ATP9A.1	902.285	442.02	0.893153	-1.02781
ATP9B	282.797	1122.51	0.51508	1.98508
ATPAF1	172.675	660.758	0.464191	1.92991
ATPAF2	2803.33	1442.27	0.582087	-0.958312
ATPIF1	117604	50669.1	0.436555	-1.21474
ATPIF1.1	35758.5	0	0.370452	-15.126
ATRN	2245.6	0	0.424111	-11.1335
ATRX	0	0	1	0
ATRX.1	0	0	NaN	0
ATRX.2	1213.28	5019.2	0.0625748	2.04765
ATXN1	748.129	1097.87	0.783321	0.552734
ATXN10	0	0	1	0
ATXN10.1	3836.22	0	0.278651	-11.9058
ATXN1L	4868.9	4494.78	1	-0.115321
ATXN2	11766.1	18940.4	0.657972	0.686785
ATXN2L	0	0	1	0
ATXN2L.1	6052.96	45404.4	0.312158	2.90691
ATXN3	950.558	6104.04	0.205608	2.68164
ATXN7	0	260.937	0.601146	8.03308
ATXN7L1	0	0	1	0
ATXN7L1.1	0	792.44	0.636253	9.63198
ATXN7L3	617.039	773.725	1	0.325985
ATXN7L3B	1209.25	4215.42	0.504791	1.80071
ATXN8	4306.2	0	0.0569103	-12.0725
AUH	6562.36	7324.01	1	0.158397
AUP1	1	12859.7	0.516281	12.6507
AURKA	755.218	1351.54	0.926871	0.8388
AURKAIP1	20.4674	0	1	-4.42407
AURKAPS1	682.295	1585.73	0.912397	1.21547
AUTS2	0	14943.5	0.205659	13.8673
AVEN	0	832.826	0.82317	9.7036
AVIL	0	0	1	0
AVL9	445.251	0	0.687415	-8.80171
AVPI1	31651.8	0	0.0374525	-14.95
AVPI1.1	18898.9	5554.63	0.0955923	-1.76636
AW002507	0	0	1	0
AW303581	3504.52	0	0.954697	-11.7754
AX721280	346.842	0	0.872985	-8.44229
AXIN2	0	1393.96	0.87835	10.446
AXIN2.1	335.039	0	0.909287	-8.39248
AXL	6952.44	0	0.0056477	-12.7635
AY129018	0	0	1	0
AY239294	249.054	0	0.96224	-7.9661
AY358225	80.9848	246.982	0.755975	1.59681
AY358253	994.515	0	0.0620037	-9.9593
AZGP1	3719.68	0	0.251376	-11.8614
AZI1	3761.15	6346.28	0.889905	0.754582
AZI2	484.23	3097.53	0.0161013	2.67485
AZI2.1	402.041	872.349	0.773015	1.11563
B2M	179978	674466	0.193173	1.90592
B3GALNT1	537.036	0	0.648398	-9.07156
B3GALNT2	1025.13	0	0.926937	-10.003
B3GALNT2.1	149.991	38.4578	1	-1.93608
B3GALT1	0	0	1	0
B3GALT4	15528.3	10085.4	0.805597	-0.622583
B3GALT5	865.776	609.798	0.936757	-0.504965
B3GALT6	3858.28	6985.22	0.631549	0.85618
B3GAT3	452.634	0	1	-8.82538
B3GNT1	1372.85	6144.34	0.0500639	2.16126
B3GNT3	63357.4	129012	0.315985	1.0259
B3GNT5	15690.7	25922.7	0.501786	0.724274
B3GNT6	0	0	1	0
B3GNT7	20817.9	14811.1	1	-0.491125
B3GNT8	14330.9	0	0.0336284	-13.8069
B3GNT9	277.249	0	0.745942	-8.12023
B3GNTL1	221.389	1175.63	0.475025	2.4035
B4GALT1	0	0	1	0
B4GALT2	407.983	652.244	1	0.675581
B4GALT3	1	2100.98	0.90005	10.0375
B4GALT4	892.103	10009.4	0.00806255	3.48653
B4GALT5	6731.22	0	0.719524	-12.7169
B4GALT7	482.153	0	0.687271	-8.91634
B9D1	281.949	531.096	0.784982	0.911143
B9D2	0	1606.36	0.837976	10.6505
BAALC	528.881	0	0.543356	-9.04952
BACE1	339.101	0	1	-8.40982
BACE2	0	2671.65	1	11.3841
BACH1	1135.93	1606.15	1	0.499362
BAD	16287.1	0	0.11484	-13.9915
BAG1	20059.9	0	0.434688	-14.2921
BAG1.1	6440.36	1124.2	0.524022	-2.51718
BAG2	232.935	1692.57	0.37114	2.85588
BAG3	2059.17	726.268	0.424939	-1.5022
BAG5	11124.6	468.837	0.0474071	-4.56558
BAG6	1	0	1	-1
BAG6.1	1	25850.5	0.823011	13.658
BAGE	145.84	0	1	-7.1981
BAGE4	278.509	717.083	0.665102	1.36125
BAHCC1	0	1038.02	0.471465	10.021
BAHD1	13178.7	15480.3	0.876257	0.23221
BAI1	0	1448.6	0.338074	10.5014
BAI2	0	399.786	0.788199	8.64669
BAIAP2	0	541.136	0.642402	9.08251
BAIAP2.1	622.812	1258.15	0.494621	1.01327
BAIAP2.2	2374.09	0	0.3293	-11.2138
BAIAP2L1	11617.3	2523	0.278987	-2.20261
BAIAP2L2	53725.5	139684	0.588416	1.37847
BAIAP2L2.1	636.222	261.672	0.662907	-1.27853
BAIAP3	0	781.08	0.204308	9.61117
BAK1	29735	0	0.00179363	-14.8599
BAMBI	4552.53	18824.5	0.872096	2.04763
BANF1	1002.79	2102.73	0.871235	1.06749
BANP	28963.8	0	0.191579	-14.822
BAP1	2184.8	0	0.712412	-11.0939
BARD1	341.052	1220.7	0.677393	1.8366
BASP1P1	168.351	0	0.660089	-7.40387
BATF	0	0	NaN	0
BATF2	5213.52	7768.2	0.773674	0.57523
BATF3	0	532.333	0.436925	9.05889
BAX	1452.52	0	0.28584	-10.5053
BAX.1	0	0	1	0
BAZ1A	6121.17	5502.38	1	-0.153725
BAZ1B	1	2320.28	0.254647	10.1807
BAZ1B.1	1835.33	0	0.768842	-10.8426
BAZ2A	2100.82	4577.5	0.520887	1.12323
BAZ2B	0	3892.4	0.127893	11.9268
BBC3	6081.62	0	0.442507	-12.5705
BBIP1	996.528	1654.32	0.558635	0.730681
BBS1	249.678	592.428	0.912397	1.24324
BBS10	0	1755.01	0.0257597	10.7781
BBS12	472.225	1099.39	0.620613	1.21742
BBS2	0	5251.7	0.519179	12.3588
BBS4	0	0	1	0
BBS5	0	0	1	0
BBS9	0	1228.4	0.403782	10.2637
BBX	389.961	0	0.891998	-8.61088
BBX.1	0	0	1	0
BC000817	0	0	1	0
BC003386	0	0	1	0
BC012174	1.12556	0	1	-1.08785
BC014023	14284.9	0	0.635721	-13.8023
BC014023.1	45341.2	28302.9	0.975125	-0.679854
BC014063	2015.45	12094.3	0.166699	2.58456
BC015443	859.872	0	0.842859	-9.74966
BC015443.1	0	0	1	0
BC015643	6.09256	892.422	0.673723	6.97689
BC021857	413.971	1453.87	0.726048	1.80981
BC025320	0	2842.02	0.0856108	11.4732
BC025792	529.46	1307.51	0.796142	1.30261
BC027847	6463.47	3933	0.975596	-0.716536
BC029255	0	2972.75	0.419367	11.5381
BC029410	9749.39	27887.7	0.299038	1.51615
BC029410.1	51973.4	51055.3	1	-0.0257137
BC030094	0	7726.02	0.580146	12.9157
BC031250	732.752	0	0.00235711	-9.51915
BC033227	3767.19	2426.11	0.992536	-0.634636
BC033643	498.724	787.829	1	0.65858
BC036832	4384.64	0	0.231135	-12.0986
BC039426	260.678	3764.77	0.0756994	3.84708
BC039705	348.87	0	0.899564	-8.45068
BC040680	0	0	1	0
BC041650	172.873	0	0.982812	-7.44189
BC044628	1349.4	0	0.194961	-10.3992
BC065737	3237.9	56409.5	0.00155561	4.12239
BC071847	0	0	1	0
BC104430	0	1440.66	0.65021	10.4935
BCAP29	7275.68	10267.4	0.574283	0.496864
BCAP29.1	1333.56	1659.33	1	0.315104
BCAP31	0	0	1	0
BCAP31.1	2731.54	1340.26	0.67232	-1.02665
BCAP31.2	1	0	1	-1
BCAR1	36102.5	26253.8	0.975715	-0.45956
BCAR1.1	2432.2	1552.21	0.985122	-0.647604
BCAR3	0	6386.28	0.455537	12.641
BCAS1	0	0	NaN	0
BCAS2	2172.11	5296.63	0.366896	1.28559
BCAS3	483.723	31.0905	0.0850451	-3.91694
BCAS3.1	1210.77	0	0.00644293	-10.2429
BCAT2	5075.75	5358.15	1	0.0781003
BCCIP	883.928	2875.03	0.161915	1.70044
BCDIN3D	1189.81	2462.23	0.466647	1.0486
BCKDHA	2064.08	2593.84	1	0.329446
BCKDHB	3363.35	1185.76	0.602612	-1.50329
BCKDHB.1	48.5006	1553.51	0.138329	4.97287
BCKDHB.2	907.381	268.729	0.922487	-1.75179
BCKDK	351.197	0	0.955693	-8.46024
BCKDK.1	2858.23	0	0.596558	-11.4814
BCL11A	2773.06	930.929	0.818541	-1.57371
BCL11A.1	0	0	1	0
BCL11B	542.543	325.365	1	-0.735905
BCL2	162.001	0	1	-7.34874
BCL2.1	0	1807.85	0.24972	10.8209
BCL2A1	2027.43	4629.18	0.856726	1.1907
BCL2L1	1266	1454.87	1	0.200462
BCL2L11	0	22366	0.281326	14.4491
BCL2L11.1	0	835.98	0.64535	9.70905
BCL2L13	2354.48	0	0.108202	-11.2018
BCL2L13.1	1	0	1	-1
BCL2L14	277.416	220.849	1	-0.327666
BCL2L15	0	0	1	0
BCL2L2	1	2366.38	1	10.2091
BCL3	41317.4	31630.1	1	-0.385441
BCL6	637.498	0	0.958862	-9.31854
BCL7A	1459.89	1269.12	1	-0.201884
BCL7C	1098.29	942.307	1	-0.220769
BCL9	10.739	431.219	0.806544	5.20238
BCL9L	1176.32	647.882	0.751465	-0.859474
BCL9L.1	903.316	0	0.747244	-9.82068
BCLAF1	0	0	1	0
BCOR	0	3172.31	0.290883	11.6318
BCOR.1	423.359	1710.45	0.77611	2.01186
BCORL1	6952.65	1164.8	0.124405	-2.57645
BCORP1	0	0	1	0
BCR	0	0	1	0
BCR.1	2012.77	6828.62	0.506449	1.7619
BCR.2	227.073	481.382	0.9861	1.08068
BCRP2	728.563	0	0.330878	-9.51089
BCS1L	1	2605.48	0.674866	10.3479
BDH1	0	12629.4	0.710611	13.6246
BDKRB1	4052.2	7708.69	0.704808	0.927612
BDKRB2	11805.9	28872	0.453781	1.29009
BDP1	827.16	2220.02	0.57552	1.42324
BE561442	5598.84	0	0.251723	-12.4512
BE613848	0	1064.18	0.527806	10.0569
BEAN1	2714.89	0	0.15177	-11.4072
BECN1	0	0	1	0
BEGAIN	1377.1	1137.11	1	-0.276039
BEND3	597.385	5318.62	0.0851155	3.15218
BEND3.1	2196.77	30.7326	0.230538	-6.11393
BEND7	0	0	1	0
BEND7.1	536.406	475.898	1	-0.172329
BEND7.2	159.158	2586.38	0.490634	4.01392
BEST2	0	0	1	0
BEST3	0	0	1	0
BET1	144.978	927.774	0.0881987	2.66958
BET1.1	0	0	1	0
BET1L	3518.4	694.775	0.233042	-2.33864
BET1L.1	768.017	374.093	0.70644	-1.03577
BET1L.2	1025.07	0	0.481708	-10.0029
BET3L	0	13766.8	0.764598	13.749
BEX2	316.741	6419.93	0.0203596	4.33686
BEX4	0	751.928	0.390014	9.55637
BEX5	840.261	1267.85	0.902403	0.592901
BF175071	0	0	1	0
BF515046	862.175	0	0.551914	-9.75351
BF733045	24859.9	0	0.417359	-14.6016
BFAR	6614.93	1031.01	0.403169	-2.68049
BFSP1	332.093	557.535	0.73367	0.745722
BG216262	1621.71	2632.79	0.841588	0.698734
BGLAP	0	0	1	0
BHLHE23	13504.8	4627.14	0.700639	-1.54507
BHLHE40	0	0	1	0
BHLHE41	15952	12605.6	0.864043	-0.339646
BI224516	0	0	1	0
BICD2	919.988	0	0.828055	-9.84704
BID	0	7862.49	0.123633	12.941
BID.1	412.185	5508.59	0.523695	3.73709
BIK	6063.73	5061.61	1	-0.260562
BIN2	0	59.4764	1	5.9183
BIN3	1	2255.27	0.672723	10.1397
BIRC2	0	0	1	0
BIRC3	0	31341.1	0.224069	14.9358
BIRC5	9250.82	8904.39	1	-0.055058
BIRC6	1167.94	5365.66	0.0296595	2.19882
BIVM	0	0	1	0
BJ997522	748.475	5317.43	0.0622258	2.82705
BLCAP	0	4218.78	0.611042	12.043
BLCAP.1	575.623	1260.34	0.949387	1.12926
BLMH	408.37	2809.97	0.548554	2.77959
BLNK	2.95787	0	1	-1.98473
BLNK.1	0	10.3635	1	3.50634
BLOC1S2	4027.77	0	0.428734	-11.9761
BLOC1S3	1932.76	0	0.573165	-10.9172
BLVRA	0	3302.54	0.828577	11.6898
BLVRB	32.0832	0	1	-5.04803
BLZF1	558.125	704.449	1	0.335372
BLZF1.1	0	84.8581	1	6.42388
BM473780	325.833	213.841	1	-0.605285
BM977558	49.4937	0	1	-5.65803
BMF	743.829	0	0.562912	-9.54077
BMI1	0	2377.91	1.91783e-06	11.2161
BMI1.1	0	11.8633	1	3.68519
BMP1	150.042	21.9642	1	-2.7175
BMP2	12960.6	6644.9	0.437477	-0.963706
BMP2K	833.725	963.32	1	0.208211
BMP2K.1	968.509	0	0.517614	-9.92111
BMP2K.2	989.645	949.452	1	-0.0597545
BMP3	8330.58	6168.26	0.913578	-0.433494
BMP4	0	641.29	0.315471	9.32708
BMP5	0	1422.74	0.562636	10.4755
BMP7	730.131	0	0.788666	-9.51399
BMP7.1	0	2362.91	0.363935	11.207
BMP8B	1.34444	59428.7	0.720931	14.6297
BMPR1A	441.886	524.028	1	0.245461
BMPR1A.1	2210.79	2608.56	1	0.238596
BMPR1A.2	0	125.35	0.469213	6.98128
BMPR2	1285.92	1213.75	1	-0.0832707
BMS1	2185.98	0	0.723744	-11.0947
BMS1.1	1828.15	327.322	0.821198	-2.47799
BMS1.2	0	1312.48	0.90096	10.3592
BMS1.3	674.59	2271.83	0.982376	1.75027
BMS1.4	1543.5	1597.37	1	0.0494631
BMS1P1	0	0	1	0
BMS1P1.1	0	0	1	0
BMS1P1.2	0	735.794	0.497147	9.52512
BMS1P5	0	3202.99	0.640646	11.6457
BMS1P5.1	0	108.164	1	6.77035
BMX	222.4	210.206	1	-0.0809772
BNIP1	440.08	1167.12	0.803443	1.40508
BNIP2	0	8881.35	0.153578	13.1167
BNIP3	408.619	1666.48	0.216692	2.02531
BNIP3L	2705.32	13418.3	0.180811	2.3099
BNIP3L.1	0	0	1	0
BNIP3L.2	0	0	1	0
BOD1	4.3732	6005.29	1.52776e-07	10.1265
BOD1L	0	1221.12	0.350969	10.2552
BOD1L.1	0	110.049	1	6.79505
BOK	0	0	1	0
BOLA1	1583.31	1169.56	1	-0.436651
BOLA2B	0	0	1	0
BOLA2B.1	22408.6	9143.45	0.929712	-1.29315
BOLA2B.2	1622.54	131.973	0.50605	-3.60994
BOLA3	2028.72	15324.5	0.698164	2.91658
BOLA3.1	0	0	1	0
BORA	293.528	1352.71	0.585352	2.20044
BPGM	2083.24	3086.6	0.934689	0.566965
BPNT1	309.378	0	1	-8.27788
BPTF	0	0	1	0
BPTF.1	0	0	1	0
BPTF.2	172.104	530.919	0.848445	1.61957
BRAF	817.617	0	0.118997	-9.67705
BRAP	245.286	0	0.930726	-7.94419
BRCA1	0	490.928	0.606083	8.9423
BRCC3	0	4075.88	0.799406	11.9933
BRCC3.1	0	0	1	0
BRCC3.2	0	0	1	0
BRD1	2131.68	7760.96	0.273329	1.86375
BRD2	22028	52909.1	0.630797	1.26414
BRD3	0	0	1	0
BRD3.1	0	0	1	0
BRD3.2	14.382	350.986	1	4.5162
BRD4	4.13362	0	1	-2.35998
BRD4.1	274.056	0	0.533537	-8.10358
BRD4.2	4897.17	3183.43	0.749406	-0.621208
BRD7	1	1814.29	1	9.82598
BRD7.1	0	0	1	0
BRD8	0	0	1	0
BRD9	4091.39	158.946	0.667843	-4.67729
BRD9.1	2800.96	530.791	0.499206	-2.39751
BRE	1	0	1	-1
BRF1	0	510.837	1	8.99954
BRF2	286.376	486.395	1	0.762151
BRI3	76554.4	25104.2	0.515038	-1.60852
BRI3.1	19326.9	21218.9	1	0.134733
BRI3BP	0	0	1	0
BRIX1	0	0	1	0
BRK1	15174.9	0	0.326829	-13.8895
BRK1.1	10471.8	41.7377	0.96197	-7.93692
BRK1.2	4842.82	891.245	0.67232	-2.44063
BRMS1	12714.7	2255.09	0.130588	-2.49471
BROX	0	0	1	0
BRP44	17725.6	0	0.314245	-14.1136
BRP44L	29237.1	26359.2	1	-0.149486
BRPF1	997.752	605.662	0.737987	-0.719233
BRPF3	807.585	3874.2	0.00281373	2.2608
BRWD1	153.693	205.357	1	0.415731
BRWD1.1	1132.49	202.111	1	-2.48044
BRWD1.2	0	1360.92	0.285997	10.4114
BRWD1.3	1593.83	53.6687	0.359421	-4.86654
BRWD1.4	181.62	0	1	-7.5127
BSCL2	0	0	1	0
BSDC1	0	0	1	0
BSG	13901.1	4898.75	0.869046	-1.50452
BSPRY	7442.02	0	0.537817	-12.8617
BST1	1508.92	1625.68	1	0.10746
BST2	0	3356.67	0.41931	11.7132
BST2.1	0	10116.4	0.332315	13.3046
BTAF1	0	5353.2	0.018127	12.3865
BTBD1	5848.66	5549.98	1	-0.0756122
BTBD10	638.621	2935.34	0.202213	2.19873
BTBD2	1403.94	48.2459	0.31111	-4.83436
BTBD3	8520.07	8826.03	1	0.0508924
BTBD6	1	60868.4	0.151252	14.8934
BTBD7	1407.79	3598.71	0.248713	1.35343
BTBD7.1	218.591	0	0.805881	-7.77868
BTBD7.2	2838.19	7790.93	0.00667718	1.4565
BTBD7.3	0	0	1	0
BTBD9	72.8209	0	0.87307	-6.20596
BTC	309.002	463.438	1	0.583207
BTD	301.643	671.961	0.852891	1.15291
BTF3	16194.5	0	0.0532555	-13.9833
BTF3L4	989.59	3839.78	0.0130358	1.95504
BTF3P11	5447.45	0	0.762867	-12.4116
BTG1	1	6656.08	0.930063	11.7007
BTG2	0	0	1	0
BTK	0	1077.01	0.390981	10.0742
BTN2A1	1277.95	75.1726	0.592161	-4.06954
BTN2A1.1	0	2250.89	0.522263	11.1369
BTN2A2	0	2341.85	0.180186	11.194
BTN2A3P	364.89	0	0.82492	-8.51526
BTN3A1	0	3357.42	0.374645	11.7136
BTN3A1.1	0	0	1	0
BTN3A2	0	13935.5	0.110189	13.7666
BTNL2	0	732.238	0.273329	9.51814
BTNL3	0	122870	0.0543967	16.9068
BTNL8	1430.77	0	0.549098	-10.4836
BTRC	0	451.751	0.799406	8.82257
BU535024	66.3124	3429.63	0.303184	5.67146
BUB3	0	11432.9	0.303664	13.481
BUB3.1	15.5418	0	1	-4.04804
BUD13	282.414	9691.63	0.0994572	5.0959
BUD31	4171.15	0	0.137532	-12.0266
BX095413	2833.67	2154.75	0.941347	-0.394989
BX350880	0	0	1	0
BX538057	0	0	1	0
BX648392	0	0	1	0
BX648392.1	0	784.976	0.720947	9.61834
BX648603	9141.39	0	0.516179	-13.1584
BYSL	4059.04	2230.51	0.816267	-0.863477
BZW1	9911.51	3343.72	0.259832	-1.56737
BZW1.1	4909.57	4.10173	0.0322183	-9.91069
BZW2	4838.35	28400.7	0.143469	2.55309
BZW2.1	0	3148.42	0.841724	11.6209
C10orf10	0	2472.25	0.0326549	11.2722
C10orf108	271.313	801.588	0.898306	1.55939
C10orf108.1	0	0	1	0
C10orf116	86878.2	22766.4	0.335027	-1.93204
C10orf118	0	211.043	1	7.72821
C10orf12	796.446	721.401	1	-0.142586
C10orf125	392.432	778.568	1	0.986561
C10orf128	157.393	231.738	1	0.555194
C10orf137	0	2523.34	0.0230419	11.3017
C10orf137.1	0	915.239	0.0991815	9.83958
C10orf137.2	0	0	1	0
C10orf2	645.478	0	0.172532	-9.33646
C10orf26	1358.89	2110.37	0.689471	0.634691
C10orf28	0	0	1	0
C10orf28.1	806.313	154.721	0.565872	-2.37416
C10orf32	4517.18	5502.28	1	0.284551
C10orf46	1904.48	2657.78	0.763232	0.480609
C10orf46.1	3059.4	0	0.258056	-11.5795
C10orf47	57.7667	73.968	1	0.351276
C10orf54	7865.19	0	0.268889	-12.9414
C10orf58	3268.16	5822.66	0.993337	0.833008
C10orf58.1	595.192	0	0.94997	-9.21963
C10orf76	1	1642.2	0.796911	9.68229
C10orf76.1	397.295	748.882	0.697616	0.912827
C10orf81	0	7900.61	0.0622258	12.9479
C10orf88	0	2817.45	0.143115	11.4607
C10orf95	289.458	0	0.746961	-8.18219
C10orf96	4677.64	0	0.160844	-12.1919
C11orf1	633.861	1722.17	0.500235	1.44055
C11orf10	13682.3	6215.31	0.949973	-1.13828
C11orf2	2062.29	0	0.881682	-11.0107
C11orf21	496.086	0	0.33195	-8.95735
C11orf24	17616.5	21037.8	0.960205	0.256043
C11orf30	153.089	1238.45	0.376292	3.00787
C11orf31	0	50827.2	0.196229	15.6333
C11orf31.1	0	0	1	0
C11orf35	0	7545.87	0.861181	12.8817
C11orf42	0	237.3	1	7.89664
C11orf46	1861.66	0	0.166194	-10.8631
C11orf48	9502.23	4309.65	0.723377	-1.14051
C11orf49	3524.52	2427.62	0.919191	-0.537702
C11orf49.1	53.1711	1631.58	0.0351147	4.91349
C11orf51	1	0	1	-1
C11orf52	0	1562.05	0.394754	10.6101
C11orf54	4499.62	0	0.342698	-12.1359
C11orf54.1	20463.1	2601.42	0.201135	-2.97517
C11orf58	1677.73	1644.2	1	-0.0291071
C11orf61	0	2164.66	0.373585	11.0806
C11orf65	14.3077	2.25921	1	-2.23166
C11orf67	9301.83	13.0349	0.165186	-9.37251
C11orf68	0	0	1	0
C11orf73	2222.42	7540.58	0.256727	1.76209
C11orf75	9783.13	37755.1	0.754708	1.9482
C11orf80	0	1.74986	1	1.45936
C11orf82	104.452	615.31	0.470673	2.54707
C11orf83	9802.06	0	0.602425	-13.259
C11orf84	340.151	117.208	0.896216	-1.52909
C11orf86	32303.3	33134.8	1	0.0366659
C11orf9	3110.18	0	1	-11.6032
C11orf93	0	1605.54	0.518763	10.6497
C11orf95	7.1889	1715.68	5.72229e-05	7.71173
C11orf95.1	906.347	0	0.831506	-9.82551
C12orf10	3945.32	0	0.295633	-11.9463
C12orf11	0	0	1	0
C12orf23	0	10506.8	0.0390255	13.3592
C12orf26	0	4361.12	0.00154727	12.0908
C12orf34	1725.9	1229.7	0.934266	-0.488706
C12orf35	209.832	7037.47	0.454828	5.0611
C12orf36	0	0	1	0
C12orf4	678.277	1837.46	0.601832	1.43642
C12orf43	160.203	319.153	0.866484	0.989882
C12orf44	7553.09	3887.62	0.316891	-0.957998
C12orf45	728.657	2494.99	0.525659	1.77432
C12orf47	0	839.652	0.784044	9.71537
C12orf47.1	0	0	1	0
C12orf47.2	0	24809.2	0.210735	14.5986
C12orf47.3	0	466.223	1	8.86797
C12orf5	329.537	432.46	1	0.391087
C12orf51	0	0	1	0
C12orf52	5304.96	3719.6	0.94024	-0.512077
C12orf52.1	2485.84	0	0.38814	-11.2801
C12orf57	17449.6	0	0.513712	-14.091
C12orf62	48135.8	34087.6	0.93767	-0.497849
C12orf65	1611.41	651.963	0.937088	-1.30414
C12orf73	225.968	1878.03	0.0204829	3.04943
C12orf75	2683.78	13267.6	0.398154	2.30515
C12orf76	0	2360.84	0.230434	11.2057
C13orf15	0	0	1	0
C14orf1	227.624	0	0.401804	-7.83684
C14orf101	0	7802.86	0.137532	12.93
C14orf102	0	0	1	0
C14orf109	1578.63	4622.28	0.130588	1.54933
C14orf118	389.53	0	0.723817	-8.60929
C14orf126	0	0	1	0
C14orf128	313.589	1633.89	0.0668581	2.37765
C14orf128.1	1380.7	0	0.305998	-10.4322
C14orf129	54523.7	61634.9	0.898574	0.17686
C14orf132	356.013	0	0.697003	-8.47983
C14orf132.1	0	726.041	0.447891	9.50589
C14orf133	2067.53	4511.79	0.21126	1.12541
C14orf135	854.896	1113.57	0.98981	0.380986
C14orf142	397.052	1192.26	0.577617	1.58388
C14orf149	4.81449	67.0827	1	3.54957
C14orf159	0	0	NaN	0
C14orf162	3174.76	0	0.845849	-11.6329
C14orf166	0	42884	0.143729	15.3882
C14orf167	0	48.1958	1	5.62046
C14orf169	2074.93	5037.47	0.407727	1.27923
C14orf176	19907.4	16655.2	1	-0.257315
C14orf182	345.103	125.41	0.889884	-1.45309
C14orf21	889.943	0	0.117256	-9.79919
C14orf41	0	0	1	0
C14orf45	0	1438.85	0.55206	10.4917
C14orf45.1	0	0	NaN	0
C14orf70	11149.6	0	0.0194384	-13.4448
C14orf80	1427.31	0	0.95692	-10.4801
C14orf80.1	9.14303	7149.15	0.750343	9.46134
C14orf93	423.281	0	0.871006	-8.72888
C15orf23	4875.33	6993.46	0.814599	0.520415
C15orf24	20641.4	17883.9	1	-0.206874
C15orf38	0	0	NaN	0
C15orf40	2475.35	1250.93	0.850161	-0.984063
C15orf40.1	862.041	0	0.637539	-9.75328
C15orf41	0	0	1	0
C15orf44	0	6862.49	0.159658	12.7447
C15orf48	168250	403219	0.24399	1.26095
C15orf5	5573.6	9147.55	0.482442	0.714673
C15orf52	4045.16	17676.3	0.574587	2.12727
C15orf58	1830.52	1515.63	0.971329	-0.272173
C15orf61	3190.69	7060.86	0.180186	1.14573
C15orf63	0	23783.9	0.196373	14.5378
C16orf13	0	0	1	0
C16orf42	3949.21	525.783	0.256318	-2.90665
C16orf48	0	3040.4	0.262732	11.5705
C16orf5	1354.25	463.056	1	-1.54618
C16orf52	966.87	3733.21	0.000281574	1.94792
C16orf54	0	0	1	0
C16orf55	140.477	284.723	1	1.01405
C16orf57	10086.5	23023.6	0.362532	1.19061
C16orf58	1	578.202	1	8.17792
C16orf59	382.573	615.905	1	0.685546
C16orf61	7359.22	7288.35	1	-0.0139594
C16orf62	819.972	2377.99	0.429522	1.53494
C16orf7	1199.89	4835.88	0.344783	2.00997
C16orf70	4420.7	3365.18	1	-0.393488
C16orf72	9472.16	4827.41	0.703644	-0.972298
C16orf79	2547	4626.37	0.71399	0.860831
C16orf80	7076.15	4458.26	0.875469	-0.666366
C16orf87	1256.2	0	0.339037	-10.296
C16orf89	953.002	0	0.77048	-9.89785
C16orf93	0	581.531	0.698356	9.18619
C17orf100	0	93.7984	1	6.56679
C17orf101	948.567	0	0.359871	-9.89113
C17orf107	764.056	0	0.279927	-9.57942
C17orf108	0	1763.4	0.766498	10.785
C17orf109	0	92332.1	0.117288	16.4946
C17orf110	2205.85	2286.95	1	0.0520659
C17orf13	0	0	1	0
C17orf39	0	4519.44	0.299157	12.1422
C17orf49	5560.79	407.222	0.26095	-3.76812
C17orf51	0	1142.97	0.0235941	10.1598
C17orf51.1	0	1340.01	0.192671	10.3891
C17orf51.2	1573.88	0	0.8369	-10.621
C17orf51.3	169.25	975.062	0.619264	2.51932
C17orf56	0	27548.3	0.403782	14.7497
C17orf59	4945.11	716.918	0.105556	-2.7844
C17orf61	1	0	1	-1
C17orf62	82.4596	131.266	1	0.664297
C17orf62.1	971.952	3635.88	0.279927	1.90226
C17orf63	7989.45	10441.3	0.918323	0.386092
C17orf65	310.519	0	1	-8.28318
C17orf69	0	0	1	0
C17orf69.1	585.915	0	0.826068	-9.19701
C17orf70	1158.84	155.447	0.746974	-2.89018
C17orf76	2787.39	417.373	0.532932	-2.73657
C17orf79	0	2108.05	1	11.0424
C17orf80	141.473	4153.59	0.0790563	4.86595
C17orf81	622.399	551.301	1	-0.174701
C17orf88	0	0	1	0
C17orf89	9752.45	33543.9	0.282938	1.78211
C17orf89.1	0	10290.6	0.093992	13.3292
C17orf90	12505.3	42139.4	0.197363	1.75254
C17orf97	3631.18	3122.64	1	-0.217606
C18orf1	0	1387.41	0.351012	10.4392
C18orf10	1738.26	2094.39	1	0.268752
C18orf12	10508.7	0	0.135567	-13.3594
C18orf18	1435.18	5097.43	0.3207	1.82782
C18orf19	537.941	2082.36	0.214031	1.95071
C18orf21	1	503.284	0.918354	7.97809
C18orf23	94639.6	100030	1	0.0799221
C18orf25	1	2182.19	0.0113105	10.0922
C18orf32	1988.78	4425.56	0.0623872	1.15358
C18orf55	0	6274.17	0.494621	12.6154
C18orf61	1299.42	466.668	0.392528	-1.47542
C19orf10	23859.5	28417.4	1	0.2522
C19orf12	223.085	1464.05	0.239305	2.70883
C19orf2	0	0	NaN	0
C19orf22	2719.16	0	0.555973	-11.4095
C19orf23	2835.42	0	0.267206	-11.4699
C19orf24	10006.6	0	0.369385	-13.2888
C19orf25	5406.24	3408.95	0.934266	-0.665141
C19orf25.1	1087.2	0	0.25504	-10.0877
C19orf28	224.736	0	0.589231	-7.81849
C19orf29	1	3605.84	0.477039	10.8165
C19orf33	0	9119.87	1	13.155
C19orf39	0	0	1	0
C19orf42	0	0	1	0
C19orf43	3055.44	4359.2	0.903952	0.512539
C19orf44	13267.6	0	0.366536	-13.6957
C19orf46	0	0	1	0
C19orf48	2375.04	0	0.593611	-11.2143
C19orf50	1899.02	0	0.428865	-10.8918
C19orf52	1766.49	2875.53	0.709623	0.70263
C19orf54	371.521	0	0.170002	-8.54118
C19orf56	1	2774.99	1	10.4388
C19orf57	1063.27	4706.19	0.0624291	2.145
C19orf6	0	42747.2	0.582407	15.3836
C19orf60	0	0	1	0
C19orf63	26692.6	592.035	0.248713	-5.49223
C19orf63.1	637.134	0	0.656303	-9.31771
C19orf68	0	7487.63	0.17621	12.8705
C19orf69	4278.98	0	0.428307	-12.0634
C19orf70	10554.3	0	0.364981	-13.3657
C19orf79	1	858.204	1	8.74686
C1D	619.979	0	0.548188	-9.2784
C1D.1	3956.97	5318.3	0.807347	0.426475
C1GALT1	545.338	4145.26	0.00132111	2.92394
C1GALT1.1	952.229	0	0.674886	-9.89668
C1GALT1C1	1914.37	4151.9	0.832536	1.1165
C1QA	0	0	1	0
C1QB	0	0	1	0
C1QBP	0	25417	0.561197	14.6336
C1QC	0	251.73	0.935295	7.98145
C1QTNF3	0	825.305	0.300452	9.69053
C1QTNF5	0	1068.9	0.520667	10.0633
C1QTNF6	0	1993.83	0.660428	10.9621
C1R	0	5923.26	0.52301	12.5324
C1R.1	0	0	1	0
C1S	958.88	0	1	-9.90671
C1orf106	10661.8	21594.6	0.508353	1.01816
C1orf109	0	534.601	0.650368	9.06501
C1orf112	867.641	1622.17	0.717592	0.901979
C1orf115	1502.58	2931.81	0.839087	0.963879
C1orf116	5589.73	31.9768	0.373251	-7.40544
C1orf122	5827.09	0	0.584983	-12.5088
C1orf123	2528.16	151.425	0.919575	-4.05249
C1orf124	805.359	0	0.354915	-9.65528
C1orf130	429.221	1395.02	0.542381	1.69817
C1orf133	343.973	1697.17	0.0727046	2.29942
C1orf140	5656.19	0	0.485547	-12.4659
C1orf144	1847.75	0	0.472459	-10.8523
C1orf144.1	2879.66	2868.96	1	-0.00536832
C1orf159	1770.55	2014.29	1	0.185978
C1orf172	17692.1	13588.9	0.932057	-0.380654
C1orf174	0	12309.7	0.105188	13.5876
C1orf183	2788.67	0	0.22199	-11.4459
C1orf186	179.69	316.576	1	0.813587
C1orf186.1	2043.59	0	0.997315	-10.9976
C1orf194	0	398.333	1	8.64145
C1orf195	0	4.85149	1	2.54881
C1orf198	8459.11	6295.43	1	-0.426142
C1orf201	616.269	2541.46	0.469079	2.04225
C1orf21	0	0	1	0
C1orf21.1	543.628	2744.48	0.197258	2.33372
C1orf210	4009.56	1852	0.326829	-1.11394
C1orf212	2360.83	2813.59	0.980757	0.25302
C1orf213	0	1403.82	0.0431008	10.4562
C1orf220	0	0	1	0
C1orf226	0	5850.5	0.255731	12.5146
C1orf228	51.8473	855.466	0.744665	4.01849
C1orf229	5514.67	0	0.043297	-12.4293
C1orf27	0	5334.83	0.255268	12.3815
C1orf31	721.272	2960.77	0.711333	2.03585
C1orf35	14104.1	12194.2	1	-0.209903
C1orf35.1	27.2477	0	1	-4.82006
C1orf38	1072.61	0	0.220279	-10.0683
C1orf43	5401.66	4521.64	1	-0.256507
C1orf50	1	6312.13	0.223758	11.6241
C1orf52	5846.7	0	0.166348	-12.5137
C1orf54	0	11524.6	0.171485	13.4926
C1orf55	1771.03	1141.99	0.774699	-0.632592
C1orf56	4216.46	6230.86	0.827777	0.563289
C1orf56.1	0	1486.13	0.0748702	10.5383
C1orf70	0	0	1	0
C1orf74	145.396	397.379	0.250214	1.44427
C1orf81	0	4164.97	0.234989	12.0244
C1orf81.1	0	32642.6	0.0123729	14.9945
C1orf85	2950.12	6496.68	0.453892	1.13866
C1orf85.1	1476.01	0	0.464258	-10.5285
C1orf86	0	0	1	0
C1orf86.1	1209.33	0	0.277376	-10.2412
C1orf9	405.049	7657.53	0.00141094	4.23734
C1orf93	8186.63	7136.9	1	-0.197945
C1orf96	0	3356.1	0.180784	11.713
C2	2765.07	0	0.601901	-11.4336
C20orf106	148.274	1362.2	0.387552	3.19096
C20orf11	8906.96	17609.5	0.29625	0.983272
C20orf111	6515	1395.27	0.535602	-2.2224
C20orf134	1143.24	1815.72	0.856878	0.666942
C20orf141	0	0	1	0
C20orf151	150.593	597.869	0.497504	1.98204
C20orf160	103550	105651	1	0.0289726
C20orf165	248.837	0	0.578625	-7.96484
C20orf177	0	6078.87	0.343326	12.5698
C20orf194	0	1206.29	0.0571879	10.2376
C20orf196	288.676	0	0.537467	-8.17829
C20orf196.1	0	0	1	0
C20orf20	1815.26	275.087	0.584205	-2.71778
C20orf201	7016.69	2917.41	0.977238	-1.26581
C20orf24	47552.7	0	0.0940146	-15.5373
C20orf27	0	737.622	0.241354	9.52869
C20orf27.1	0	11566.5	0.242236	13.4978
C20orf30	0	8593.55	0.245392	13.0692
C20orf43	1	6.32717	1	1.87326
C20orf46	88.5382	1993.89	0.0581851	4.47766
C20orf54	1156.2	0	0.41232	-10.1764
C20orf72	0	15372.8	0.0436037	13.9082
C20orf94	0	0	NaN	0
C21orf119	885.416	1357.68	0.871006	0.616148
C21orf2	2091.09	10980.3	0.112153	2.39204
C21orf33	3598.73	0	0.194029	-11.8137
C21orf33.1	0	0	1	0
C21orf58	1791.56	3678.77	0.709945	1.03759
C21orf59	1	2679.9	0.71799	10.3885
C21orf63	505.852	0	0.47896	-8.98542
C21orf7	24.7359	0	1	-4.68571
C21orf81	0	1445.36	0.176418	10.4982
C21orf81.1	312.845	637.047	0.770619	1.02361
C21orf88	8718.28	0	0.0216781	-13.09
C21orf91	437.584	215.441	0.946858	-1.01888
C21orf96	162.217	0	0.917188	-7.35064
C22orf13	494.624	0	0.646016	-8.9531
C22orf13.1	23141.2	0	0.166488	-14.4982
C22orf15	163.644	580.601	0.910437	1.82068
C22orf25	1	11231.8	0.243932	12.4554
C22orf28	23609.4	0	0.0676577	-14.5271
C22orf29	1454.83	10875.2	0.135053	2.90125
C22orf36	1078.79	1958.91	0.905351	0.86003
C22orf39	0	1000.26	0.262002	9.96761
C22orf40	1315.54	935.501	1	-0.491395
C22orf40.1	0	2648.52	0.0470073	11.3715
C2CD2	0	1924.36	0.348175	10.9109
C2CD2L	19818.7	31831.1	0.592161	0.683547
C2CD3	1	985.154	0.772697	8.94567
C2CD4C	0	547.41	1	9.09911
C2orf18	508.241	1813.4	0.34573	1.83307
C2orf28	2954.5	4015.28	1	0.442456
C2orf29	1020.72	0	0.625049	-9.99678
C2orf3	2228.04	0	0.0262715	-11.1222
C2orf3.1	0	2332.27	0.177953	11.1881
C2orf42	182.589	2289.56	0.0170449	3.64115
C2orf43	0	0	1	0
C2orf43.1	247.695	1361.73	0.222449	2.45405
C2orf44	264.458	407.097	1	0.620429
C2orf49	101.354	1194.61	0.00312251	3.5461
C2orf49.1	3546.12	0	0.28584	-11.7924
C2orf55	0	205.883	1	7.69267
C2orf56	332.268	829.299	1	1.31695
C2orf63	8751.73	0	0.134807	-13.0955
C2orf68	0	3450.4	0.436555	11.753
C2orf69	1363.08	2916.15	0.173575	1.09663
C2orf69.1	2374.4	3858.9	0.50605	0.700397
C2orf72	13.2563	30084.1	4.03239e-05	11.0432
C2orf72.1	164.342	0	1	-7.36931
C2orf81	135.573	269.679	0.928282	0.986905
C2orf82	12275.8	4966.51	0.857655	-1.30534
C2orf88	10514.8	10184.1	1	-0.0460987
C2orf89	14220.8	0	0.783561	-13.7958
C3	0	0	NaN	0
C3AR1	14915.3	0	0.242826	-13.8646
C3orf14	1357.71	2636.96	0.0900354	0.957182
C3orf17	294.698	850.573	0.742251	1.52601
C3orf18	703.13	2855.08	0.0852687	2.02013
C3orf19	0	11.8468	1	3.68334
C3orf25	2869.49	1521.07	0.694458	-0.915259
C3orf32	0	484.995	1	8.9248
C3orf37	1633.6	1040.04	0.981301	-0.650916
C3orf38	2252.38	3361.55	0.590879	0.577466
C3orf39	1463.39	492.487	0.621579	-1.56921
C3orf58	190.711	1477.69	0.0819163	2.94732
C3orf65	2510.48	0	0.14153	-11.2943
C3orf70	3176.7	1287.47	0.516179	-1.30232
C3orf75	6542.89	0	0.338272	-12.6759
C3orf75.1	1	1229.44	0.473465	9.26495
C3orf78	8108.94	12644.1	0.724141	0.640817
C4B	0	0	1	0
C4orf19	6185.14	10952.8	0.566644	0.824318
C4orf21	0	0	1	0
C4orf21.1	0	138.869	0.71289	7.12794
C4orf27	243.811	803.142	0.702427	1.71578
C4orf27.1	225.064	1752.58	0.266468	2.9555
C4orf29	0	1622.86	0.0186124	10.6652
C4orf3	3147.19	10332.8	0.723355	1.71477
C4orf34	2302.78	3192.13	1	0.470971
C4orf39	894.292	0	0.210735	-9.80621
C4orf41	202.812	1039.92	0.230434	2.35255
C4orf42	0	0	1	0
C4orf46	710.084	3005.94	0.140757	2.0802
C4orf48	0	0	1	0
C4orf52	1032.57	4457.17	0.822724	2.10881
C5orf13	2011.84	5917.59	0.613756	1.55602
C5orf15	1902.69	4619.55	0.702798	1.27927
C5orf15.1	2200.43	7796.94	0.136296	1.82465
C5orf20	0	0	1	0
C5orf22	0	0	1	0
C5orf24	1837.72	2591.53	0.932741	0.495655
C5orf25	0	2958.98	0.2086	11.5314
C5orf25.1	0	0	NaN	0
C5orf27	0	0	1	0
C5orf28	0	303.804	0.849726	8.25174
C5orf30	11088.3	29586.2	0.0595997	1.41581
C5orf32	39159.3	4350.31	0.653154	-3.16987
C5orf35	2016.82	2492.66	1	0.30547
C5orf39	345.591	1608.54	0.627524	2.21534
C5orf4	3614.67	11964.2	0.588754	1.72651
C5orf41	0	0	1	0
C5orf42	0	861.377	0.564425	9.75218
C5orf43	1620.02	1120.84	1	-0.531033
C5orf44	696.285	1896.13	0.0790563	1.444
C5orf44.1	0	1187.97	0.0351052	10.2155
C5orf45	0	0	1	0
C5orf51	1	5708.71	0.0012114	11.4792
C5orf54	0	228.082	0.747244	7.83972
C5orf55	621.494	0	0.463526	-9.28192
C5orf56	0	0	1	0
C5orf56.1	0	0	1	0
C5orf58	9433.9	10740.6	1	0.187133
C5orf62	8103.05	9329.11	0.978039	0.203252
C5orf63	146973	480456	0.491073	1.70885
C5orf63.1	89.6452	639.944	0.376255	2.8219
C6orf1	6666.97	10962.2	0.749881	0.717352
C6orf105	0	29840.7	0.00330525	14.865
C6orf105.1	0	102.416	1	6.69232
C6orf106	0	0	1	0
C6orf108	0	24038.4	0.234339	14.5531
C6orf115	29119.4	58083	0.300452	0.996113
C6orf120	1615.93	3057.81	0.451189	0.919709
C6orf123	35.0456	867.852	0.342235	4.59121
C6orf124	0	1322.59	0.386958	10.3702
C6orf124.1	0	8.81551	1	3.29506
C6orf132	1529.31	153.855	1	-3.30483
C6orf132.1	14206.1	5188.91	0.164792	-1.45283
C6orf136	0	0	1	0
C6orf147	0	0	1	0
C6orf192	3796.84	8331.56	0.730639	1.13358
C6orf192.1	560.302	0	0.239154	-9.13263
C6orf226	1594.63	1577.52	1	-0.0155585
C6orf226.1	2166.16	3944.36	0.468961	0.864351
C6orf228	1417.17	3407.91	0.548188	1.26528
C6orf26	0	2536.52	0.644512	11.3092
C6orf27	11887.8	0	0.177282	-13.5373
C6orf35	524.449	527.649	1	0.00875769
C6orf35.1	0	4522.76	0.00272103	12.1433
C6orf47	2330.42	3332.38	0.663351	0.515776
C6orf48	9565.89	0	0.376108	-13.2238
C6orf48.1	0	8778.55	0.709053	13.0999
C6orf57	1906.14	842.024	0.796003	-1.17776
C6orf62	0	36115.4	0.331312	15.1404
C6orf64	0	2292.37	0.378834	11.1633
C6orf72	12683.3	5554.65	0.616404	-1.19102
C6orf72.1	5132.3	1376.03	0.620861	-1.89832
C6orf89	22.8503	787.557	0.17194	5.04714
C6orf89.1	6965.09	0	0.465274	-12.7661
C6orf89.2	599.131	5629.27	0.0194525	3.22985
C7	2592.44	0	0.147321	-11.3407
C7orf10	651.952	0	0.973902	-9.35083
C7orf10.1	832.07	0	0.117824	-9.70229
C7orf11	965.91	3169.48	0.366644	1.71325
C7orf25	0	559.095	0.285237	9.12953
C7orf26	3160.58	3311.48	1	0.067265
C7orf29	0	2719.19	0.273329	11.4095
C7orf30	6394.07	12391.4	0.385565	0.954419
C7orf36	4112.04	1126.9	0.232111	-1.86657
C7orf40	3051.97	14.9948	0.5222	-7.57646
C7orf41	4022.8	12998.6	0.283018	1.69184
C7orf43	865.363	5678.26	0.0581474	2.71266
C7orf44	267.345	0	0.900666	-8.06795
C7orf46	0	1221.05	0.0741954	10.2551
C7orf46.1	11.175	545.13	0.665921	5.48725
C7orf46.2	0	3553.5	0.181411	11.7954
C7orf49	408.545	2713.32	0.262002	2.7285
C7orf50	3088.45	722.222	0.779365	-2.09484
C7orf53	701.345	4370.32	0.0973934	2.63782
C7orf54	0	0	1	0
C7orf55	3153.38	11055.5	0.0120343	1.80946
C7orf59	118614	75972.5	0.916374	-0.642721
C7orf60	144.318	1016.02	0.0856108	2.80706
C7orf70	510.297	568.551	1	0.155662
C7orf73	1033.05	8273.58	0.000750701	3.00038
C7orf74	1293.71	3924.48	0.647648	1.60024
C8G	195.774	919.049	0.921648	2.22517
C8orf33	1348.55	0	0.700639	-10.3983
C8orf37	995.319	0	0.215273	-9.96046
C8orf38	672.8	1247.38	0.927714	0.889662
C8orf38.1	61.3139	1242.74	0.0217788	4.31899
C8orf4	1367.2	1595	1	0.222179
C8orf44	0	0	1	0
C8orf55	2180.42	5464.14	0.52775	1.32499
C8orf56	1148.73	260.975	0.75502	-2.1338
C8orf58	1	768.361	0.856841	8.58752
C8orf58.1	11468.1	0	0.571367	-13.4855
C8orf59	32.2985	26.4401	1	-0.27917
C8orf59.1	3614.98	0	0.205659	-11.8202
C8orf60	3721.7	0	0.110189	-11.8621
C8orf66	619.362	0	0.320558	-9.27697
C8orf73	2868.26	0	0.384474	-11.4865
C8orf76	5664.64	6970.97	0.818154	0.299327
C8orf78	773.479	0	0.667791	-9.59708
C8orf82	24278.4	105792	0.0239251	2.12344
C8orf83	1517.57	7166.44	0.0349374	2.23875
C8orf83.1	0	333.455	0.50139	8.38567
C9orf102	0	0	1	0
C9orf103	5029.11	3004.79	0.808087	-0.742843
C9orf114	0	0	1	0
C9orf116	829.345	197.213	0.53746	-2.06666
C9orf123	0	172.708	0.911429	7.44052
C9orf125	2052.84	31381.7	0.0374525	3.93357
C9orf140	0	2235.9	0.573318	11.1273
C9orf142	0	0	1	0
C9orf152	15822.9	22322.8	0.8369	0.496484
C9orf153	10028.3	0	0.189466	-13.2919
C9orf156	573.459	2115.36	0.428028	1.88131
C9orf16	681.522	0	0.536714	-9.41473
C9orf163	4330.58	0	0.450706	-12.0807
C9orf167	9497.65	4619.2	0.50661	-1.03977
C9orf173	6657.69	0	0.14067	-12.701
C9orf173.1	5804.62	0	0.131699	-12.5032
C9orf21	0	254.13	0.616001	7.99509
C9orf23	1	13.2533	1	2.83323
C9orf24	3260.24	4169.15	1	0.354682
C9orf25	2881.83	0	0.494621	-11.4933
C9orf3	395.788	4237.12	0.178442	3.41698
C9orf30	0	305.841	0.708045	8.26135
C9orf30.1	8011.1	0	0.492336	-12.968
[truncated: 14,194 more rows]

## Sheet: EC
LogFC generated between T2 and T4_B1							DGEs selected
GeneSymbol	T2	T4_B1	FDR	LogFC			GeneSymbol	T2	T4_B1	FDR	LogFC
A1BG	35.48	0	0.742324	-5.18903			ABCA6	308.93	0	0.000803997	-8.2758
A1BG.AS1	59.6908	0.101928	0.105758	-5.78338			ACCS	2168.61	0	0.00841849	-11.0832
A1CF	3743.2	2403.89	0.0357433	-0.638687			ACP6	174.15	35.7925	0.0353865	-2.25111
A23747	0	0	1	0			ACTG1	16969.1	39668.8	0.0306167	1.22504
A2LD1	27.661	33.4802	1	0.266679			ACVR2B	310.756	54.4515	0.0467564	-2.49112
A2M	0	0	1	0			AGAP3	289.239	2319.99	0.00459671	2.99943
A4GALT	0	324.61	0.684791	8.347			AHCY	730.628	91.9766	0.00120359	-2.97617
AA627135	707.881	1057.75	0.314947	0.578746			AIG1	929.74	387.181	0.03207	-1.26165
AACS	1059.53	1492.5	0.567796	0.493911			AIP	2465.21	1117.14	0.0153213	-1.14119
AADACL3	191.766	530.859	0.167023	1.46419			AK027667	615.488	0	0.0441237	-9.26793
AADAT	47.2569	34.2429	0.95006	-0.453404			AKR1A1	1669.57	538.046	0.0235468	-1.63186
AAGAB	5523.42	7345.21	0.0591858	0.411179			ALDH5A1	301.373	0	0.000109985	-8.24019
AAK1	272.389	361.384	0.428174	0.406564			ALG10B	240.967	36.1754	0.00269673	-2.70239
AAK1.1	675.614	625.009	0.855356	-0.11215			ALG8	1488.81	0	1.28e-05	-10.5409
AAK1.2	1071.64	1259	0.71928	0.232256			ALKBH3	318.774	96.2678	0.0105197	-1.71702
AAMP	2749.43	2445.9	0.829739	-0.168701			AMT	900.861	27.6891	0.000923527	-4.97433
AARS2	1767.27	1175.91	0.70535	-0.587343			AMZ2	624.014	0	0.00808733	-9.28774
AARSD1	829.894	478.685	0.171732	-0.792575			AMZ2	931.654	0	0.0303339	-9.8652
AATF	1209.22	741.244	0.409604	-0.705304			ANKAR	559.916	95.047	0.00198718	-2.54597
AATK	0	0	1	0			ANKMY1	1371.47	243.04	0.0450039	-2.49158
AB209400	724.836	309.016	0.310186	-1.2273			ANKRD36	317.248	0	0.0106896	-8.31401
AB363267	0	0	1	0			ANKRD36	3.06275	1173.7	0.0186374	8.17562
AB385295	546.217	358.606	0.496664	-0.605696			ANKRD36BP2	295.776	1.44598	0.0020287	-6.92282
ABAT	1622.79	759.363	0.230648	-1.09461			ANP32E	171.674	0	0.0358793	-7.43191
ABCA1	1294.42	863.946	0.428235	-0.58274			ANPEP	4858.12	681.214	0.0442645	-2.8324
ABCA1.1	266.269	277.633	0.989125	0.0600731			AP2A2	256.622	116.434	0.0273521	-1.1334
ABCA11P	460.122	191.691	0.339017	-1.25885			APOA1BP	519.142	4504.78	0.0196988	3.1148
ABCA2	351.461	208.422	0.436865	-0.751051			APOM	598.252	100.253	4.22e-05	-2.5652
ABCA3	165.674	150.355	0.963315	-0.139095			ARHGEF38	188.003	0	0.0263663	-7.56226
ABCA5	2789.75	3409.71	0.740515	0.289419			ARHGEF9	665.205	216.172	0.00214634	-1.61713
ABCA6	308.93	0	0.000803997	-8.2758			ARV1	3235.07	1124.67	0.0144347	-1.52345
ABCA7	526.185	593.871	0.962522	0.174266			ASPSCR1	389.665	150.946	0.000134843	-1.36237
ABCA8	216.64	81.5449	0.574119	-1.39869			ATAD2	312.866	0	0.00139105	-8.29401
ABCA9	41176.2	50145	0.752026	0.284287			ATP5G1	7616.46	2746.83	0.0378159	-1.47102
ABCB1	2631.76	1897.86	0.21699	-0.471438			ATP5G2	30506.1	15225.7	0.00375178	-1.00255
ABCB1.1	5346.83	4825.42	0.67421	-0.148			BC040680	253.596	91.0921	0.0333208	-1.46706
ABCB10	538.295	400.181	0.553031	-0.426823			BCKDHA	1413.42	644.135	0.0354665	-1.13254
ABCB6	818.027	850.319	1	0.0557901			BET1	187.327	73.6744	0.0480047	-1.33455
ABCB7	1009.3	968.273	0.971595	-0.059807			BPTF	737.24	143.141	0.0195359	-2.35661
ABCB8	435.557	502.918	0.901208	0.207021			BRCA1	166.335	0	0.00968885	-7.38659
ABCC1	51.7742	79.5133	0.84614	0.609393			BST1	423.447	0	0.00137914	-8.72944
ABCC10	660.822	428.353	0.287834	-0.624277			BTBD2	826.207	387.6	0.0241325	-1.08996
ABCC10.1	509.524	339.627	0.462731	-0.583788			BTG2	6955.28	2286.07	0.0185828	-1.60482
ABCC3	19496.3	15606.7	0.451544	-0.321016			BTNL3	65558.2	29950.3	0.000481898	-1.13018
ABCC3.1	4674.02	3700.27	0.459054	-0.336952			C10orf108	971.216	170.281	8.42e-08	-2.50491
ABCC5	3711.54	3078.18	0.734686	-0.269859			C10orf108	215.187	84.2431	0.0186374	-1.34263
ABCC5.1	2795.57	2038.16	0.362328	-0.45568			C11orf1	290.12	0	3.81e-05	-8.18547
ABCC6	841.819	836	1	-0.00999583			C11orf80	112.271	0.158979	0.0119642	-6.61078
ABCC6.1	1316.69	669.114	0.494213	-0.975537			C11orf93	498.726	48.6457	0.00613687	-3.3314
ABCC8	337.028	72.8116	0.337822	-2.19523			C12orf36	7811.64	3766.66	4.83e-06	-1.05214
ABCD3	0	557.848	0.187603	9.12631			C12orf73	128.309	4.84619	0.0481507	-4.46718
ABCD3.1	213.629	171.064	0.699151	-0.318903			C14orf45	826.516	328.457	0.0364308	-1.3287
ABCD4	1493.91	1539.29	1	0.0431463			C14orf93	1687.74	548.653	0.000363355	-1.61935
ABCE1	126.745	86.706	0.965878	-0.542519			C16orf61	828.349	2462.62	0.0120702	1.57073
ABCE1.1	0	0	1	0			C19orf54	132.08	41.4886	0.0103487	-1.64715
ABCF1	1467.33	2405.79	0.152124	0.712937			C1orf81	2796.78	617.658	0.00102299	-2.17707
ABCF3	3134.94	3780.24	0.591371	0.269962			C1orf81	7954.36	1121.27	2.28e-05	-2.82551
ABCG1	4343.87	4258.27	0.99366	-0.0287073			C21orf119	342.407	108.293	0.0472174	-1.65172
ABHD11	23843.8	19664.9	0.831764	-0.277977			C2orf49	0	1097.68	0.028106	10.1016
ABHD11.1	1297.92	1075.03	0.691466	-0.271592			C4orf27	193.256	1.98978	0.0200534	-6.02178
ABHD11.2	1826.03	1754.41	0.964878	-0.0576918			C5orf54	148.654	1.49105	0.0020287	-5.90873
ABHD12	1128.11	1077.86	0.929345	-0.0656756			C6orf123	248.06	89.3816	0.0216104	-1.46239
ABHD14A	452.684	0	0.544642	-8.82554			C6orf57	389.104	57.9268	0.0216104	-2.72686
ABHD14A.1	358.267	0	0.460401	-8.48891			C7orf29	533.95	20.086	0.00134303	-4.66505
ABHD14B	1138.21	761.579	0.236933	-0.579078			C8orf44	839.172	247.752	0.0150255	-1.75598
ABHD15	230.411	353.623	0.429206	0.61583			C8orf55	0	671.024	0.0490849	9.39237
ABHD16A	825.896	673.136	0.352762	-0.294667			C8orf83	548.5	0	2.71e-06	-9.10198
ABHD2	649.025	461.381	0.427064	-0.491412			C9orf156	934.472	433.835	0.0338301	-1.10523
ABHD3	3866.2	4286.73	0.767958	0.148926			C9orf40	1395.46	685.17	0.00613841	-1.02513
ABHD4	2171.49	2542.67	0.835075	0.227564			CA5A	367.866	54.8145	0.0122539	-2.72439
ABHD8	416.723	895.554	0.60684	1.10185			CA7	0	2480.03	0.0286718	11.2767
ABI1	801.448	550.483	0.214598	-0.541091			CACNA2D4	422.051	105.813	0.000506376	-1.98575
ABI2	333.106	386.093	0.882569	0.212373			CASD1	812.699	303.074	0.00167489	-1.42008
ABI3BP	0	0	1	0			CCDC112	269.417	90.5895	0.0201741	-1.56193
ABI3BP.1	53.5456	64.2619	0.991096	0.258778			CCDC122	324.723	0	0.0306167	-8.3475
ABL1	1226.02	1211.49	1	-0.017178			CCDC146	1344.88	372.224	0.0417796	-1.85043
ABL2	118.486	153.595	0.839549	0.371648			CCDC28A	5161.63	2399.19	0.0103381	-1.10496
ABL2.1	146.26	234.27	0.770608	0.675954			CCNA2	183.93	0	0.0303717	-7.53083
ABLIM1	12538	8616.79	0.28662	-0.541039			CD36	325.706	1.54882	0.0196988	-7.00202
ABLIM1.1	150.191	134.831	0.947518	-0.154561			CD99P1	595.387	194.653	0.0209354	-1.60795
ABLIM1.2	2555.07	2008.14	0.718588	-0.347349			CDCA7L	110.539	0.709394	0.0039053	-6.02792
ABLIM2	358.95	251.922	0.489065	-0.509105			CDKN2C	407.344	0	1.89e-05	-8.67364
ABLIM3	69.7879	105.641	0.770725	0.591183			CENPO	419.894	165.711	0.0229926	-1.33611
ABO	5015.95	2771.09	0.496664	-0.855839			CEP128	68.4887	0	0.00198718	-6.11871
ABP1	13620.2	10507.1	0.415631	-0.374356			CEP44	344.424	57.7963	0.0239564	-2.55457
ABR	34103.3	25392.7	0.41262	-0.425486			CEP68	67.573	0	0.0319094	-6.09957
ABR.1	912.656	682.912	0.476462	-0.41784			CHRFAM7A	730.246	0	0.00540681	-9.51421
ABT1	110.105	140.601	0.902313	0.349899			CHRNA7	1036.1	0	0.0440949	-10.0183
ABTB1	5924.74	3657.19	0.468403	-0.695864			CIRBP	3142.82	948.449	0.0429295	-1.72736
ABTB1.1	2174.96	1429.38	0.364053	-0.605249			CIRBP	2653.46	645.377	0.0354665	-2.03797
ABTB2	3946.16	5181.74	0.386303	0.392901			CMAHP	985.892	66.4297	0.0179647	-3.87144
ACAA1	23173.7	23976.7	0.917927	0.0491384			CMAHP	1090	94.1701	8.98e-06	-3.519
ACAA2	5618.07	5509.33	1	-0.028193			CMAHP	894.741	0	0.000674993	-9.80694
ACACA	133.859	159.397	0.883666	0.250196			CNPY3	149.249	0	0.00269673	-7.23122
ACACA.1	1166.85	1394.73	0.960682	0.257165			CNTN3	457.411	0	0.000504111	-8.8405
ACACB	3219.61	3256.26	1	0.0163253			COL9A1	234.256	3.70901	0.00669043	-5.64267
ACAD10	364.385	183.264	0.0038288	-0.987643			CTTNBP2	250.017	0	0.00415603	-7.97164
ACAD10.1	1069.35	903.556	0.879368	-0.2428			CXCR3	757.765	255.507	0.0111977	-1.56466
ACAD11	150.552	112.491	0.853087	-0.417239			CYP2B6	4885.44	713.385	0.0248667	-2.77401
ACAD9	3961.15	3076.58	0.690694	-0.364488			D2HGDH	11358.6	1778.91	0.0125706	-2.67404
ACADM	836.161	670.075	0.760218	-0.319031			DDHD2	796.667	307.688	0.00379306	-1.36964
ACADS	1518.11	868.633	0.0297753	-0.804747			DDX11	912.828	15.6173	3.01e-07	-5.78117
ACADSB	1439.37	583.621	0.37615	-1.30086			DEF6	366.269	0	0.028106	-8.52069
ACADVL	69729.7	41859.2	0.399012	-0.736215			DENND2A	3254.82	1096.02	0.0133909	-1.56944
ACAN	0	191.689	0.246964	7.59013			DEPTOR	278.35	32.4689	0.0490884	-3.06118
ACAP2	913.792	914.425	1	0.000996861			DFFB	0	223.546	0.0307207	7.81087
ACAP3	4344.44	4901.78	0.963118	0.174097			DHPS	860.025	394.961	0.0122245	-1.1207
ACAT1	10450	7710.65	0.376689	-0.438532			DLEC1	372.488	0	0.0148186	-8.54492
ACAT1.1	2585.83	1042.33	0.0572693	-1.30999			DMAP1	521.044	241.882	0.0150764	-1.10392
ACAT1.2	1438.72	582.559	0.0736903	-1.30284			DOCK10	588.738	0	0.0378159	-9.20393
ACAT2	4004.17	4335.54	0.89894	0.114679			DPCD	432.846	123.55	0.0481507	-1.80046
ACBD3	224.46	256.061	0.908354	0.189242			DPY19L1P1	438.828	190.718	0.0373099	-1.19796
ACBD5	3878.04	2488.3	0.0848762	-0.639961			DPY19L2P3	481.656	207.492	0.0229926	-1.211
ACBD6	1015.04	697.852	0.829739	-0.539894			DUS2L	168.147	49.5558	0.0472168	-1.74233
ACCN4	415.556	24.2441	0.543151	-4.04449			DZIP3	325.269	0.698948	0.0238695	-7.58528
ACCS	2168.61	0	0.00841849	-11.0832			EEF1B2	12279.2	0	0.0105197	-13.584
ACD	975.796	334.659	0.270224	-1.54106			EIF3L	2966.16	10.1383	0.0013592	-8.05741
ACE	502.058	468.529	1	-0.0995104			ELP2	1740.37	0	0.0020287	-10.766
ACE2	1556.45	812.042	0.757545	-0.937786			EMB	504.88	0	0.00681592	-8.98265
ACER2	460.106	359.513	0.699997	-0.355048			ENAH	0	1056.31	0.00160053	10.0462
ACER2.1	18.4968	276.364	0.201892	3.83047			ENOX2	443.424	135.577	0.00967886	-1.70222
ACER3	176.381	180.699	1	0.0347046			ENST00000406939	28786.9	8431.55	0.0425945	-1.77142
ACHE	894.23	1085.65	0.606589	0.279559			ENST00000423354	551.827	0	6.26e-06	-9.11068
ACIN1	2243.75	3037.21	0.793899	0.436668			ENST00000435300	114.32	21.5863	0.0233115	-2.35212
ACLY	1088.56	696.541	0.299095	-0.643392			ENST00000449697	111.719	26.2061	0.0235468	-2.05073
ACN9	290.053	0	0.10303	-8.18514			ENST00000496414	3947.77	0	5.97e-05	-11.9472
ACO1	545.627	347.306	0.743186	-0.650204			ENST00000538264	1089.8	0	0.00230731	-10.0912
ACO2	19602.3	19479.3	1	-0.00908413			ENST00000542925	321.122	32.7759	0.0491855	-3.25354
ACOT1	3787.92	1405.94	0.120216	-1.42923			EPC2	1695.43	409.808	0.00120359	-2.04597
ACOT11	461.798	466.082	1	0.0132941			EPSTI1	279.727	9.70761	0.00014328	-4.71246
ACOT11.1	15263.7	13912.3	0.839642	-0.133732			ERCC6	256.105	80.6734	0.0450274	-1.65442
ACOT13	7099.44	4748.3	0.514546	-0.580193			ERLIN2	446.769	186.184	0.0310679	-1.2583
ACOT4	864.936	528.988	0.567605	-0.708301			FAAH	863.892	373.603	5.85e-05	-1.20716
ACOT7	1567.09	929.879	0.300404	-0.752341			FADS3	173.311	0	0.00232095	-7.44552
ACOT8	0	358.915	0.431412	8.49151			FAF1	1342.79	590.797	0.0159152	-1.18314
ACOT8.1	3301.4	2349.34	0.12266	-0.490647			FAM101A	1732.31	406.489	0.00311339	-2.0887
ACOT9	1018.77	1460.79	0.438677	0.5195			FAM160B2	287.107	107.562	0.0230342	-1.40808
ACOX2	840.451	580.123	0.837778	-0.534036			FAM161B	385.62	123.899	0.0223375	-1.63016
ACOXL	1236.24	1335.3	0.956377	0.111115			FAM192A	1027.43	419.987	0.0291943	-1.28859
ACP1	891.029	1009.61	0.850657	0.180067			FAM200B	292.434	0	0.00443121	-8.19689
ACP2	444.856	393.239	0.760004	-0.177507			FAM201A	123.173	0	0.0219921	-6.95621
ACP5	0	0	1	0			FAM5C	314.436	0	0.00139105	-8.3012
ACP6	174.15	35.7925	0.0353865	-2.25111			FAM95B1	1838.24	318.658	0.00602542	-2.52451
ACPL2	116.036	121.37	1	0.0642915			FANCM	348.503	96.0424	0.0277943	-1.84862
ACPL2.1	260.211	260.597	1	0.00212816			FASLG	87.7586	0	0.00518579	-6.47181
ACR	504.479	305.123	0.452812	-0.723542			FBXL4	1864.34	886.608	0.0490444	-1.07145
ACSF2	3274.13	3514.16	0.879368	0.102041			FBXO25	986.65	428.663	0.0175499	-1.20079
ACSF3	377.119	176.85	0.0930796	-1.08818			FBXO25	920.559	360.11	0.0472168	-1.35164
ACSF3.1	2528.12	2223.04	0.821803	-0.185455			FBXW8	151.299	36.1713	0.0471803	-2.03465
ACSL1	473.18	773.833	0.554446	0.70845			FERMT3	210.187	0	0.00542079	-7.72238
ACSL3	464.369	638.661	0.859264	0.458931			FIGNL2	0	1931.86	0.0137689	10.9165
ACSL5	30564.3	22136.9	0.404335	-0.465376			FLJ10661	828.761	12.1154	0.0100581	-5.98336
ACSM1	205.619	92.494	0.61367	-1.14403			FLJ20021	631.467	126.813	0.0039053	-2.30696
ACSS1	125.015	65.1577	0.453815	-0.929613			FLJ37453	605.484	85.6808	0.0357573	-2.80669
ACSS1.1	3627.75	2261.97	0.450974	-0.681258			FLJ45248	387.217	64.8045	0.00415603	-2.5606
ACSS2	14826.7	11467.5	0.192799	-0.370617			FNTB	643.222	234.588	0.0481507	-1.45129
ACTA2	4734.87	3314.6	0.912078	-0.514361			FOXN2	621.843	199.46	0.0403395	-1.63556
ACTB	211383	235756	0.876338	0.157435			GAS6	1363.14	556.823	0.0200534	-1.29011
ACTB.1	24412.6	27825.4	0.748663	0.188766			GGT1	901.111	116.155	0.0446263	-2.94489
ACTBL2	2865.31	4418.4	0.779111	0.624656			GJB1	795.414	376.272	0.0186374	-1.07791
ACTG1	16969.1	39668.8	0.0306167	1.22504			GNB1L	0	580.159	0.0103487	9.18279
ACTG2	31089.2	49331.8	0.900367	0.666088			GNB2L1	6506.77	0	0.0167487	-12.6679
ACTL6A	1632.6	1077.09	0.536789	-0.599575			GORASP1	0	242.036	0.0303717	7.92503
ACTL8	67.8648	215.375	0.438686	1.65169			GPR137	410.44	203.421	0.0361883	-1.00914
ACTN1	0	2151.89	0.222099	11.0721			GSTZ1	1276.93	465.051	0.00567893	-1.45525
ACTN4	7767.85	8341.04	0.875431	0.102701			GTF2IRD2	551.579	124.678	0.0344675	-2.13644
ACTR1A	2675.29	2572.51	0.966949	-0.0564966			GULP1	68.6322	0	0.0185828	-6.12168
ACTR1B	2043.25	1760.06	0.727621	-0.215127			HCG26	145.949	19.215	0.0387559	-2.86181
ACTR2	3064.87	4364.78	0.0966875	0.509945			HDAC11	229.966	99.6817	0.00504212	-1.19788
ACTR3	8336.62	6457.9	0.627205	-0.368347			HELQ	286.424	125.933	0.0393042	-1.17911
ACTR3.1	8995.27	6415.47	0.610253	-0.487546			HERPUD1	18283.2	8486.48	0.0491855	-1.10719
ACTR3B	138.689	65.4488	0.476369	-1.0719			HES6	1542.61	4551.68	0.0315955	1.56041
ACTR3C	288.969	290.315	1	0.0066819			HIST1H3F	1776.12	802.77	0.0490849	-1.14468
ACTR6	591.409	464.749	0.784214	-0.347041			HMGB2	2556.9	0	0.000127524	-11.3207
ACTR8	255.952	316.433	0.785666	0.304957			HMGCS2	7280.77	1100.42	0.00257688	-2.72492
ACVR1	476.557	310.237	0.29532	-0.61766			HMGN5	115.643	16.464	0.0245195	-2.73964
ACVR1.1	122.678	95.4367	0.720915	-0.358935			HNMT	1084.96	133.595	0.00231196	-3.01227
ACVR1C	958.51	580.358	0.613375	-0.722871			HNMT	579.413	263.654	0.00823101	-1.13297
ACVR2A	412.486	300.706	0.197664	-0.454694			HNRNPA1	10913.7	0	1.25e-08	-13.414
ACVR2B	310.756	54.4515	0.0467564	-2.49112			HNRNPD	3763.53	8.6428	0.0421016	-8.6088
ACVRL1	30843.1	19755	0.595181	-0.642706			HOTTIP	474.11	72.6684	0.0139759	-2.68914
ACY1	11238.8	12050.1	0.757959	0.100556			HSPB1	12997.9	31209.8	0.032273	1.26366
ACY3	146.867	1.18219	0.349791	-6.08237			HSPG2	0	143.696	0.0325268	7.17688
ACYP1	2435.41	1098.73	0.28662	-1.14761			IBA57	598.922	127.818	0.000857155	-2.21944
ADA	0	0	1	0			ICAM3	3357.44	797.504	0.0428002	-2.07242
ADAD2	52.9126	43.0553	0.998569	-0.291307			ICAM5	40.9295	131.467	0.0353075	1.65959
ADAM1	1360.9	1043.16	0.612402	-0.383283			ICOSLG	1356.77	189.782	0.0481507	-2.83124
ADAM10	362.068	326.15	0.793899	-0.150287			IDH3B	2467.99	1037.08	0.0472174	-1.25
ADAM10.1	1116.26	1077.43	0.949993	-0.0510408			IER3	2982.9	10252.7	0.0415922	1.78088
ADAM15	14474.6	22703.2	0.472933	0.649343			IFIT1	1336.42	0	0.00726133	-10.3852
ADAM17	417.053	788.466	0.00800392	0.91719			IFT122	815.953	243.217	0.0186374	-1.74209
ADAM19	0	0	1	0			IFT46	361.385	21.8069	5.41e-06	-3.98998
ADAM33	0	277.515	0.670465	8.12161			IFT80	230.029	59.3567	0.0192032	-1.93649
ADAM33.1	57.9744	124.597	0.727621	1.09064			IGBP1	1396.54	697.162	0.000363355	-1.00125
ADAMTS10	0	56.1882	0.91291	5.83765			IL20RA	308.162	23.2778	0.00139105	-3.67065
ADAMTS13	1021.98	226.424	0.122849	-2.16932			INTS7	243.059	82.7223	0.0161507	-1.54355
ADAMTS14	0	0	1	0			IP6K2	24146.4	10285.4	4.22e-05	-1.23113
ADAMTS19	0	67.7852	0.831764	6.10403			IRS2	2391.29	1021.25	0.000439701	-1.22664
ADAMTS9	0	0	1	0			ITGB3BP	239.344	0	0.0353064	-7.90896
ADAMTSL1	674.163	340.202	0.233606	-0.984612			KBTBD2	316.323	103.064	0.0472174	-1.60848
ADAMTSL4	85.6394	46.3415	0.795465	-0.871919			KCNQ3	19.6185	367.873	0.0378159	4.16111
ADAMTSL5	786.44	7190.56	0.577496	3.19106			KDM4C	2220.43	1051.79	0.00484831	-1.07727
ADAP1	5290.66	5041.98	0.883237	-0.0694436			KDM5C	327.148	1762.16	0.0213626	2.42575
ADAP2	984.319	545.657	0.822391	-0.849955			KIAA0101	405.349	0	0.0186374	-8.66657
ADAR	5008.98	5161.32	1	0.0432137			KIAA1407	344.668	79.801	0.0474157	-2.09694
ADARB1	367.699	179.241	0.781449	-1.03252			KLHL36	325.352	118.605	0.00728797	-1.44815
ADARB1.1	39.6738	159.477	0.299095	1.9802			KLRC4	438.814	0	0.00356552	-8.78075
ADAT1	323.576	217.318	0.629571	-0.572125			KPNA6	1635.13	3749.3	0.0192032	1.19672
ADAT2	4.61315	26.9832	0.922982	2.31768			LGALS2	65789.8	0	6.5e-05	-16.0056
ADAT2.1	4460	9240.21	0.11408	1.05072			LGALS9	1667.49	745.334	0.00379306	-1.16065
ADAT3	8980.43	8905.46	1	-0.0120925			LGALS9	3707.66	1563.72	0.00892851	-1.245
ADC	1036.54	1416.96	0.415676	0.450639			LGALS9	1778.11	771.339	0.011009	-1.20385
ADCK1	197.546	116.84	0.22278	-0.752644			LGR6	728.786	0	0.036877	-9.51133
ADCK5	2302.19	1894.56	0.708758	-0.281011			LINC00115	312.532	0	0.000420301	-8.29247
ADCY3	0	720.106	0.837778	9.49407			LINC00174	874.818	0.368164	0.00972366	-9.32225
ADCY4	280.519	153.128	0.778521	-0.869099			LINC00239	424.444	140.126	0.0144758	-1.59199
ADCY6	3184.46	2064.54	0.0490849	-0.624981			LINC00467	436.559	101.674	0.0322279	-2.09141
ADCY7	0	0	1	0			LINC00467	389.665	101.483	0.00433625	-1.93055
ADD3	3971.85	2996.97	0.839637	-0.406188			LOC100128893	492.524	0	5.97e-05	-8.94698
ADH1A	0	0	NaN	0			LOC100129534	808.035	0	1.04e-06	-9.66006
ADH1C	24840.7	9207.87	0.354992	-1.43166			LOC100130539	5.57421	221.285	0.010383	5.07945
ADI1	8446.63	6711.38	0.616328	-0.331722			LOC100132234	781.36	352.586	0.0303717	-1.14577
ADIPOR1	2486.04	2112.22	0.805728	-0.234985			LOC100132356	229.776	80.1301	0.0342357	-1.50818
ADIPOR2	5044.46	5605.99	0.683728	0.15224			LOC100133306	131.731	24.3774	0.0291943	-2.38689
ADK	296.956	129.131	0.182112	-1.19513			LOC100272228	303.364	74.7037	0.0301281	-2.00736
ADM	12356.1	16194.9	0.438677	0.390291			LOC100287837	0	255.608	0.0489429	8.00342
ADM2	158.74	251.447	0.77182	0.66025			LOC100289137	571.403	217.034	0.0460405	-1.39248
ADM2.1	305.047	567.138	0.433943	0.892489			LOC100306951	365.909	0	0.0116763	-8.51928
ADNP2	268.448	210.294	0.67421	-0.350755			LOC100422737	599.28	133.116	0.000270154	-2.16215
ADORA2B	506.627	1622	0.404845	1.67682			LOC100505576	23.2617	182.623	0.048572	2.92
ADPGK	621.243	354.958	0.314582	-0.805772			LOC100505894	1166.59	110.779	0.000599888	-3.38482
ADPGK.1	504.906	339.632	0.221136	-0.570654			LOC100505946	246.05	0	0.00137716	-7.94866
ADPRHL2	647.048	513.308	0.54463	-0.33347			LOC100506123	700.437	2.81402	0.0104573	-7.52286
ADRA1A	0	1449.43	0.0917024	10.5023			LOC100506235	183.704	29.5502	0.00392906	-2.59596
ADRA2A	1.94114	117.025	0.746059	5.32658			LOC100506268	349.251	92.0909	0.0141922	-1.91168
ADRB2	37.5518	0	0.600797	-5.26873			LOC100506268	331.676	25.5999	0.000291083	-3.64463
ADRBK1	2257.14	3196.27	0.65346	0.501704			LOC100506922	760.081	0	1.52e-06	-9.57191
ADRBK2	0	0	NaN	0			LOC100506930	393.325	43.6882	0.00358251	-3.14142
ADRM1	1386.16	1469.18	0.96075	0.0838564			LOC100506966	146.145	0	0.000257624	-7.2011
ADSL	310.875	0	0.133442	-8.28482			LOC100507351	4291.83	0	1.54e-07	-12.0677
ADSS	1188.63	639.931	0.138082	-0.892269			LOC100507351	2717.91	0	2.23e-05	-11.4088
ADSSL1	651.356	476.903	0.814533	-0.448944			LOC100507372	307.213	24.3594	0.0174638	-3.60334
AEBP1	0	322.81	0.875175	8.339			LOC100507520	1311.55	0	0.0344675	-10.3582
AEN	0	50.0895	0.708796	5.67495			LOC100507540	335.729	0	4.14e-06	-8.39544
AES	13370.2	12955.7	0.998778	-0.0454332			LOC100652787	108.754	24.028	0.00856116	-2.13266
AF074986	362.524	305.658	0.855244	-0.245419			LOC100653329	1992.18	72.5501	0.00139105	-4.7602
AF116680	412.989	398.775	0.982917	-0.0504032			LOC283270	0	412.921	0.0491855	8.69321
AF132973	555.944	667.303	0.712206	0.262971			LOC338799	9035.68	2592.81	0.0307446	-1.80072
AF147412	10501.3	1154.03	0.346963	-3.18471			LOC339807	0	219.346	0.0458059	7.78363
AF161372	180.525	152.129	0.800781	-0.245423			LOC387723	717.606	349.427	0.0260249	-1.03609
AF176922	425.988	429.511	1	0.0118574			LOC643072	354.321	51.9298	0.00967886	-2.74697
AF239727	263.944	168.131	0.931757	-0.647552			LOC643783	89.6022	17.6311	0.0454373	-2.28183
AF258585	445.399	582.133	0.492888	0.38549			LOC644246	1596.9	0	0.0291943	-10.642
AF289552	431.01	398.774	0.875424	-0.111882			LOC644246	555.574	0	0.0311474	-9.12043
AF289562	287.859	153.332	0.275394	-0.90433			LOC645586	1059.88	145.015	0.0048129	-2.86108
AF336885	10578.6	9286.54	0.877695	-0.187917			LOC727916	513.435	174.061	0.00139105	-1.55513
AF351612	350.482	385.287	0.812212	0.136221			LOC728431	1037.21	2706.04	0.0412155	1.38261
AF416714	6747.38	36182.1	0.469097	2.4227			LOC731275	522.633	135.59	0.0111308	-1.9387
AFAP1	179.627	152.677	0.89759	-0.233112			LPXN	385.022	1.14772	0.00892851	-7.48973
AFAP1L1	0	15.0709	0.80401	4.00638			LRPPRC	1207.69	143.612	0.0277112	-3.06318
AFAP1L2	1113.09	532.269	0.22827	-1.06292			LRRC37A3	231.341	40.7588	0.0110754	-2.47609
AFF1	1408.87	1031.88	0.173213	-0.448887			LRRC37B	339.221	0	0.00306829	-8.41033
AFF1.1	1778.18	1603.75	0.879071	-0.14886			LRRC49	314.882	46.9132	0.0039053	-2.72089
AFF1.2	342.585	377.048	0.883237	0.137901			LRTOMT	701.153	259.2	0.046614	-1.43216
AFF4	883.487	634.394	0.321573	-0.477191			LYPD6B	266.527	43.0852	0.0140735	-2.60131
AFG3L1P	8196.2	6962.98	0.806443	-0.235219			LYPLAL1	386.768	20.9559	0.00415603	-4.14251
AFG3L1P.1	76.6824	261.134	0.339017	1.75464			MAGED2	107.54	0	0.0401979	-6.76209
AFG3L2	1294.9	849.177	0.0824601	-0.608114			MAPRE1	782.485	1680.41	0.0490849	1.10169
AFMID	146.469	198.35	0.69944	0.434898			MAST1	49.5377	194.31	0.0365089	1.95033
AFMID.1	364.068	353.595	1	-0.0419944			MASTL	285.951	70.3931	0.00929798	-2.00695
AFTPH	3299.43	4612.92	0.173078	0.483342			MATN2	1682.26	0	0.00856116	-10.717
AFTPH.1	1706.21	1797.66	0.929308	0.0752748			MBLAC1	652.345	282.915	0.0450039	-1.20239
AGA	532.868	148.403	0.193443	-1.83728			MCEE	2298.02	246.881	0.00134303	-3.2133
AGAP1	584.178	537.759	0.86621	-0.119236			MCM5	943.795	0	0.0144347	-9.88386
AGAP1.1	1564.93	1117.69	0.17268	-0.485213			METTL3	928.194	0	0.0286666	-9.85984
AGAP3	289.239	2319.99	0.00459671	2.99943			MGAT1	215.396	70.0274	0.00315836	-1.60723
AGAP7	2158.46	1825.77	0.833891	-0.24138			MGMT	1113.23	145.918	0.0215668	-2.92297
AGAP7.1	0	200.814	0.599495	7.65688			MICAL1	990.737	459.809	0.0215668	-1.10579
AGAP7.2	487.789	431.34	0.824798	-0.177046			MIPEP	261.123	89.3214	0.0253692	-1.53711
AGBL1	56.3758	196.965	0.488649	1.78673			MLH1	2550.16	690.128	0.000995995	-1.88413
AGER	349.852	525.072	0.773391	0.584399			MT1G	15257.5	0	0.00841849	-13.8973
AGFG1	252.129	374.224	0.773679	0.567877			MT1H	2339.51	0	0.00184368	-11.1926
AGK	361.933	225.03	0.21329	-0.683185			MT1X	18649.7	4162.71	0.0334586	-2.16329
AGL	1568.36	1306.64	0.727621	-0.263213			MYO5C	1953.97	347.746	0.00388941	-2.4869
AGMAT	429.131	254.323	0.732194	-0.75245			MZF1	7646.03	3285.94	0.038675	-1.21816
AGPAT1	2300.56	2405.64	0.947092	0.064408			NAIP	497.974	0	0.0105197	-8.96282
AGPAT2	93404.7	100120	0.88385	0.100158			NANOG	217.497	0	0.023581	-7.77147
AGPAT3	3415.68	3553.41	0.951236	0.057014			NARF	2637.73	1094.84	0.0251839	-1.26781
AGPAT4	146.553	192.059	0.993979	0.387805			NAT2	1283.84	486.405	0.00169371	-1.39839
AGPAT4.IT1	285.204	151.187	0.890829	-0.911199			NAT8B	260.503	52.1157	0.0222653	-2.29962
AGPAT6	585.827	603.196	0.996095	0.0420801			NBAS	771.265	138.596	0.00197043	-2.46784
AGPAT9	6354.96	5774.69	0.835641	-0.138116			NCAPD2	1710.56	158.383	0.0343957	-3.42475
AGPHD1	114.313	60.302	0.505804	-0.911546			NCAPD3	229.15	28.7641	0.0357573	-2.95093
AGPHD1.1	154.539	100.915	0.456331	-0.609911			NCF4	225.379	0	0.0212073	-7.8226
AGPS	1238.5	1149.73	0.923304	-0.107205			NDC80	628.104	0	0.0204447	-9.29716
AGPS.1	927.641	776.915	0.879956	-0.255509			NDN	1751.14	534.588	0.00607325	-1.70992
AGPS.2	521.263	274.631	0.26471	-0.922038			NEIL1	3498.79	0	0.00881755	-11.7731
AGR2	40363.8	11910.4	0.161457	-1.76075			NEK11	222.874	61.9672	0.00287157	-1.83001
AGR3	7450.64	6473.49	0.884397	-0.20279			NEK11	142.032	26.2455	6.6e-07	-2.39225
AGSK1	1570.11	1583.42	1	0.0121672			NFYC	521.463	221.628	0.00197043	-1.23069
AGSK1.1	741.685	819.267	1	0.143343			NGLY1	7998.78	3436.35	0.040571	-1.21866
AGT	0.848783	176.985	0.53598	6.58904			NHS	195.726	0	0.00512559	-7.62004
AGTPBP1	259.287	216.712	0.792723	-0.257685			NME7	125.383	0	0.0020287	-6.98166
AGTPBP1.1	77.6974	98.3179	0.857348	0.335738			NPIPL2	6912.75	0	0.0484298	-12.7553
AGTRAP	71.5584	0	0.119784	-6.18107			NSUN5	3429.34	4.90731	0.0336126	-9.18163
AGXT	248.164	380.436	0.244573	0.614349			NUDT6	536.736	89.5819	0.00100637	-2.5696
AGXT2L2	4610.94	2741.11	0.130551	-0.750086			NUMA1	1413.1	653.52	0.00392906	-1.11138
AHCTF1	322.047	265.601	0.925525	-0.277061			NUP107	712.365	0	0.0111541	-9.4785
AHCY	730.628	91.9766	0.00120359	-2.97617			NUP155	174.472	18.2395	0.0200534	-3.18909
AHCYL1	10694.7	10621.7	1	-0.00987598			OBFC1	208.946	99.2083	0.0219921	-1.06701
AHCYL1.1	1155.78	854.691	0.432042	-0.434953			OBFC2A	985.958	0	0.0353865	-9.94684
AHCYL2	22012.5	27287	0.376899	0.309879			OBFC2A	864.112	169.234	0.000747278	-2.34537
AHDC1	776.385	1271.61	0.286139	0.711091			OIP5	242.824	0	0.0242994	-7.9297
AHDC1.1	128.093	169.984	0.965112	0.405451			PAAF1	1099.69	0	0.000460334	-10.1042
AHI1	276.103	380.786	0.772449	0.462343			PACRGL	304.996	85.161	0.0196988	-1.82841
AHNAK	2694.54	3297.76	0.566949	0.291347			PAN3	710.636	322.696	0.0294656	-1.1365
AHNAK.1	24311.9	30283.5	0.238328	0.316859			PARP3	151.591	36.6046	0.0020287	-2.02069
AHR	275.733	432.532	0.844474	0.647645			PATL2	362.469	0	4.16e-06	-8.50569
AHR.1	1007.54	865.546	0.868852	-0.218919			PCCA	5358.31	2482.54	0.00448796	-1.10965
AHSA1	1060.22	885.894	0.911066	-0.25889			PCNX	69.8418	433.822	0.0115271	2.61775
AHSA2	339.936	166.074	0.427443	-1.02902			PDLIM7	0	1061.76	0.0175369	10.0536
AHSA2.1	6496.87	3921.07	0.528021	-0.72835			PDXDC2P	5199.57	1619.89	0.00848573	-1.68188
AHSA2.2	179.765	79.159	0.246154	-1.17318			PET112	413.047	157.748	0.00641665	-1.38306
AHSA2.3	124.255	0	0.70535	-6.96873			PHF21A	0	94.992	0.0440949	6.58484
AI198876	236.815	441.069	0.672683	0.89443			PIGV	845.279	303.276	0.0219938	-1.47575
AIDA	183.777	197.5	0.980589	0.103354			PIK3C3	1669.85	682.603	0.00369582	-1.28935
AIF1	0	0	NaN	0			PILRA	2338.47	501.486	0.012275	-2.21902
AIF1L	228.808	298.126	0.84979	0.380323			PILRB	9182.71	2051.42	0.0435325	-2.16175
AIFM1	3230.36	2467.53	0.741912	-0.388488			PION	455.972	0	4.69e-06	-8.83596
AIFM2	2730.03	2647.33	0.979475	-0.0443605			PIWIL2	366.383	144.985	0.00187594	-1.33146
AIFM3	5396.37	2923.7	0.119738	-0.883965			PLEKHA6	6390.44	1856.07	0.0291943	-1.78311
AIG1	681.322	348.901	0.339017	-0.963504			PMP22	3511.31	13.1534	0.0116215	-7.95513
AIG1.1	527.46	238.991	0.216607	-1.13881			PNPLA7	12264.3	772.201	0.0222653	-3.9876
AIG1.2	929.74	387.181	0.03207	-1.26165			POC5	211.559	0	6.77e-10	-7.73172
AIM1	1991.1	1115.07	0.0584058	-0.835859			POLA1	507.053	0	5.32e-06	-8.98883
AIM1L	1580.67	1291.91	0.72956	-0.290833			POLH	223.122	0	0.00125898	-7.80814
AIM1L.1	8055.68	7042.68	0.753503	-0.193855			PPAPDC1B	1967.19	111.036	4.38e-07	-4.13483
AIMP1	1423.46	2136.3	0.233499	0.585371			PPAPDC1B	2671.03	655.329	0.0219938	-2.02545
AIMP2	1154.34	1035.21	0.982526	-0.156994			PPIB	1733.72	331.333	0.02786	-2.384
AIP	2465.21	1117.14	0.0153213	-1.14119			PPP1R36	313.386	60.1836	0.000389867	-2.36132
AIRE	0	0	1	0			PQLC3	895.673	0	0.000443395	-9.80844
AK001057	73.352	65.4909	0.970492	-0.161214			PRDX3	1503.5	0	0.0263663	-10.5551
AK021432	48.1828	41.9044	1	-0.19703			PROC	483.229	96.2552	0.0322279	-2.31584
AK022140	75.9833	83.3423	0.968005	0.131711			PTGR2	414.529	89.3098	0.0187378	-2.20199
AK022609	277.729	464.09	0.667229	0.73865			PTOV1	578.566	262.422	0.0108944	-1.1376
AK025118	14.9358	180.205	0.249242	3.50728			PTPN6	349.212	2.93081	0.0210287	-6.47726
AK027667	615.488	0	0.0441237	-9.26793			PVR	0	158.763	0.0417452	7.31979
AK054980	17565.1	41113.8	0.324545	1.22686			QPCTL	62.7879	5.43547	0.046614	-3.30916
AK055942	442.021	834.656	0.826998	0.915536			RAB11FIP5	293.522	1051.3	0.022982	1.83711
AK057067	2957.5	3461.65	0.908071	0.227011			RAB1A	3829.06	8974.35	0.0460414	1.2286
AK057884	271.77	3840.38	0.404335	3.81587			RAB27B	392.975	65.4052	0.0187874	-2.56874
AK058117	194.567	200	0.997936	0.0395393			RABGAP1L	108.767	0.959186	0.0489429	-5.80805
AK074630	2502.41	3436.37	0.476115	0.457412			RABGGTA	536.622	250.367	0.0482857	-1.09679
AK090442	153.678	277.322	0.863013	0.847488			RARS2	5481.52	1924.29	3.88e-06	-1.50976
AK090649	738.573	705.893	0.984183	-0.065201			RBM19	911.869	83.0579	5.97e-05	-3.44095
AK091251	99.9219	47.5709	0.519108	-1.05508			RBM23	1793.1	881.073	0.0235468	-1.02429
AK091525	1227.19	655.009	0.471038	-0.904751			RBMS1	0	1083.15	0.0147411	10.0824
AK091697	7942.35	15657.6	0.468403	0.979134			RBMS1	0	553.323	0.0490849	9.11458
AK091705	226.319	177.262	0.725827	-0.350721			RDM1	227.168	0	3.61e-06	-7.83395
AK091931	0	0	NaN	0			REC8	2176.04	0	0.0035316	-11.0882
AK092249	158.129	216.956	0.837543	0.453835			RECQL5	697.472	330.748	0.0368526	-1.07411
AK092531	249.509	202.982	0.69944	-0.296418			RFC3	126.181	1.79324	0.0447644	-5.5088
AK092835	7638.29	7210.14	1	-0.0832113			RMI2	727.332	0	0.0425945	-9.50845
AK093443	1570.85	1011.85	0.153105	-0.634042			RNASE4	1492.02	95.3303	0.0238358	-3.9541
AK094078	3627.81	11281.9	0.648894	1.63657			RNF207	373.067	0	0.0472174	-8.54715
AK094832	349.043	596.332	0.783683	0.770999			RNF7	180.831	73.2935	0.0194401	-1.29129
AK097143	109.442	164.397	0.740116	0.582654			RPL10L	7845.63	0	0.0494875	-12.9379
AK097991	680.173	1168.84	0.504083	0.780212			RPL26	39375.5	14394.4	0.00120359	-1.45173
AK098478	0	312.923	0.497461	8.29427			RPL28	73499.9	33641.3	0.0299115	-1.12748
AK1	20283.3	11264.2	0.0494236	-0.848491			RPL29	20815	3575.98	0.0345235	-2.54087
AK1.1	2889.47	1773.44	0.272273	-0.703938			RPL5	33837.7	9735.35	0.00641665	-1.79722
AK123110	1764.25	1235.78	0.831282	-0.513279			RPP14	3916.54	1839.72	0.0473625	-1.08968
AK123945	49.8841	59.8136	0.861942	0.257181			RPS18	19320.6	0	0.0355213	-14.2379
AK124190	1036.18	2089.44	0.476779	1.01115			RPS2	53490.3	3944.82	0.0175145	-3.76091
AK124658	284.662	202.48	0.58454	-0.48942			RPS5	50984.1	2517.25	0.0333748	-4.33958
AK124741	0	0	NaN	0			RRM1	983.268	72.4044	0.0416855	-3.74511
AK124971	1833.24	1646.75	0.94526	-0.154686			RSAD2	1680.43	156.56	0.0238177	-3.41572
AK125099	380.95	379.94	1	-0.00381824			RSRC1	352.771	136.532	0.0363051	-1.36305
AK125205	1306.73	1850.01	0.741424	0.50125			RUFY1	6221.02	2928.73	0.0219921	-1.08661
AK125564	293.714	380.86	0.980041	0.373729			RUVBL2	1658.89	708.838	0.0272804	-1.22553
AK127601	67.0794	160.078	0.697113	1.24247			SBF2	760.68	323.789	0.000443395	-1.22968
AK127935	0	307.922	0.385821	8.2711			SCRN2	956.487	354.82	0.0386058	-1.4281
AK128388	59.236	43.7408	0.883237	-0.429033			SEC31B	1835.67	299.872	0.0280562	-2.60987
AK128779	358.278	445.631	0.773071	0.313985			SETD3	30.396	142.161	0.00373995	2.18898
AK128866	2713.49	3801.1	0.452278	0.486115			SH3D21	506.079	132.513	0.0378159	-1.92523
AK129671	498.094	390.316	0.784884	-0.350976			SIPA1L3	0	180.364	0.0429295	7.50275
AK130019	157.205	278.536	0.820317	0.821239			SIRT5	1492.28	419.152	0.00169371	-1.8295
AK130276	243.728	143.568	0.339944	-0.759436			SLC1A7	2556.09	1276.64	0.0075001	-1.00102
AK130638	5661.36	4466.42	0.654024	-0.341963			SLC25A15	216.417	6.46705	0.00379306	-4.86378
AK130723	0	355.645	0.620278	8.47834			SLC2A9	79.6456	9.10425	0.000134843	-2.99663
AK130794	223.618	212.717	0.994514	-0.0717771			SLC35A1	1081.31	474.148	0.00473333	-1.18766
AK130848	937.742	578.499	0.270224	-0.695921			SLC35E3	252.942	29.035	0.0016585	-3.07978
AK130920	174.595	107.225	0.76059	-0.698222			SNRPB	2921.65	1369.15	0.0238358	-1.09294
AK130930	10829.1	0	0.0692889	-13.4028			SNX29	332.267	0	0.0267616	-8.38054
AK131315	527.322	628.594	0.955264	0.253004			SPDYE2	10.7124	205.869	0.0342357	4.14261
AK131345	188.342	171.721	0.972048	-0.132552			SPHK1	143.954	2460.44	0.00504212	4.08584
AK2	4810.79	6494.59	0.304476	0.432888			SPSB4	121.053	4299.92	0.0419884	5.13906
AK2.1	2682.92	2727.38	1	0.0237018			SSR4	8962.54	0	0.0354665	-13.1299
AK2.2	453.805	469.609	1	0.049281			SSTR2	1060.08	32.1104	0.0484298	-5.00211
AK293046	338.917	481.667	0.796927	0.505848			STARD10	7443.59	2857.78	0.00968885	-1.38079
AK3	1562.74	1546.01	1	-0.0155188			TAB1	254.443	100.835	0.0452606	-1.32677
AK3.1	6404.66	6981.61	0.868133	0.124418			TARS	1164.83	3492.96	0.0150255	1.5835
AK310550	0	192.081	0.397708	7.59307			TCEANC	317.242	105.544	0.00232095	-1.57867
AK311417	883.332	2298.34	0.189724	1.37856			TCTA	1927.72	892.051	0.0270329	-1.11083
AK4	562.22	518.942	0.963118	-0.115348			TECR	2937.1	1303.05	0.00265052	-1.17189
AK4.1	2967.18	4719.72	0.702183	0.66943			TFRC	3570.32	11815.1	0.0454801	1.72622
AK4.2	453.591	572.788	0.856609	0.335951			THAP9	134.853	32.0882	0.00742529	-2.03766
AKAP1	25061	20148.8	0.718613	-0.31474			THC2577892	5636.8	0	0.0274844	-12.4609
AKAP1.1	781.776	514.352	0.027502	-0.603041			TM4SF5	6066.9	901.662	4.32e-05	-2.74894
AKAP10	741.384	583.319	0.620063	-0.345409			TMCO4	1370.87	460.851	0.0174699	-1.57064
AKAP11	1042.45	575.654	0.530758	-0.855585			TMEM143	1326.4	443.95	0.0397729	-1.57689
AKAP11.1	398.33	376.962	0.99507	-0.0793414			TMEM18	688.481	207.08	0.00669043	-1.72837
AKAP12	197.651	405.073	0.730364	1.0315			TMEM182	90.4802	0	0.0169539	-6.51539
AKAP13	4574.74	3382.51	0.0887585	-0.435483			TMEM185B	136.47	13.1848	0.00776897	-3.27671
AKAP17A	4728.31	4988.1	0.992925	0.077151			TMEM201	0	946.96	0.0020287	9.88868
AKAP5	516.325	329.417	0.448911	-0.646782			TMEM60	1148.37	102.816	0.0223375	-3.46874
AKAP7	4911.97	603.352	0.123321	-3.02313			TMEM69	859.847	287.68	0.0472168	-1.57628
AKAP8	1049.11	1327.39	0.789132	0.339142			TNFRSF12A	418.556	4026.87	0.0407577	3.26308
AKAP8L	1785.62	1579.68	0.832484	-0.176687			TNFRSF1A	525.769	1284.57	0.0020287	1.28716
AKAP9	11889.7	8121.09	0.120936	-0.549916			TNFSF13	682.749	0	0.0228705	-9.41732
AKAP9.1	4482.91	4616.52	0.985628	0.0423597			TOB2	885.005	1989.85	0.0194401	1.168
AKIP1	194.23	134.908	0.72835	-0.522549			TOPBP1	724.971	181.201	0.049368	-1.99438
AKIRIN1	1644.4	2147.3	0.580151	0.384759			TRABD	169.255	22.7027	0.0409744	-2.84457
AKIRIN1.1	938.712	1289.78	0.435333	0.457955			TRIM15	1187.44	5109.55	0.0439186	2.10441
AKIRIN1.2	2543.83	4201.21	0.353538	0.723579			TRIM31	4007.08	31250.1	0.00148083	2.96292
AKIRIN2	1388.37	1070.06	0.701851	-0.375392			TRIM45	226.004	0.419128	0.0122245	-7.32157
AKNA	162.778	173.101	1	0.0881814			TRMT2B	628.589	284.814	0.00415603	-1.13933
AKR1A1	1669.57	538.046	0.0235468	-1.63186			TTC18	190.716	0	0.0200534	-7.58283
AKR1B1	9604.32	9518.61	1	-0.0129319			TTK	123.594	0	0.0354956	-6.96109
AKR1B10	18903.6	20918.3	0.846985	0.146093			TXLNA	901.974	2260.54	0.0476889	1.32455
AKR1B10.1	21706	24172.6	0.793899	0.155273			UBAP2L	153.501	339.942	0.0159152	1.14191
AKR1B15	12117.7	11773	0.983581	-0.041636			UFL1	836.686	177.241	0.0495745	-2.23258
AKR1C1	880.975	1186.85	0.880143	0.429542			UGT1A6	2021.3	781.588	0.0393042	-1.36967
AKR1C1.1	693.876	730.399	0.992609	0.0739032			UGT2B10	16094.6	4240.24	0.00459671	-1.92411
AKR1C3	14150.1	18930.6	0.76059	0.419875			UGT2B11	11428.2	2958.42	0.0401979	-1.94933
AKR7A2	4473.08	3808.62	0.856022	-0.231941			UGT2B15	36216.1	5955.07	0.00241138	-2.60424
AKR7A3	5487.53	4644.51	0.779111	-0.240585			UHRF2	278.866	130.687	0.0365089	-1.08762
AKR7L	8668.86	8744.73	1	0.0125698			UNK	660.479	165.472	0.0494875	-1.99041
AKT1	2432.4	2553.17	0.919967	0.0698803			USP24	1572.23	675.411	0.0450039	-1.21775
AKT1S1	638.89	1434.11	0.406192	1.16526			UTRN	724.154	0	0.0267616	-9.50214
AKT2	1234.02	1085.28	0.863461	-0.185141			VSIG10L	232.813	87.1953	0.00781803	-1.40658
AKT2.1	497.043	350.201	0.574542	-0.503973			WDR27	205.388	46.947	0.027502	-2.10585
AKT2.2	222.18	153.423	0.430993	-0.531321			WFIKKN1	34.9236	189.832	0.0126739	2.4093
AKT3	74.6954	114.084	0.760218	0.604413			WHAMM	1141.18	481.194	0.0325268	-1.2441
AKT3.1	0	64.0797	0.509559	6.02414			WNK2	249.899	26.2894	0.000260305	-3.2007
AKTIP	1268.68	1754.19	0.226924	0.467166			XLOC_000053	0	266.289	0.0226323	8.06226
AKTIP.1	406.259	601.638	0.659786	0.565346			XLOC_000572	12.8405	411.359	0.00415603	4.89693
AKTIP.2	469.662	458.495	0.988545	-0.0346446			XLOC_001265	644.573	235.592	0.0441237	-1.44818
ALAD	2039.99	1476.45	0.0719077	-0.466162			XLOC_001589	245.843	751.291	0.0216556	1.6077
ALAS1	1444.16	2599.98	0.22278	0.84783			XLOC_002643	231.022	43.699	0.00253793	-2.37595
ALCAM	403.191	629.564	0.614334	0.641606			XLOC_004456	212.281	94.3145	0.0361883	-1.16199
ALDH16A1	757.34	373.975	0.239939	-1.01605			XLOC_005244	1224.74	575.992	0.00360688	-1.08703
ALDH18A1	8598.05	5919.16	0.299095	-0.538541			XLOC_007992	187.247	59.5327	0.0441237	-1.63684
ALDH1A1	1357.17	728.314	0.516765	-0.897058			XLOC_007996	255.194	84.7954	0.0215668	-1.57826
ALDH1A3	32.4425	21.2513	0.976154	-0.587794			XLOC_008100	530.592	0	0.0263663	-9.05417
ALDH1B1	0	112.677	0.872831	6.8288			XLOC_009681	67.244	433.749	0.000605836	2.67141
ALDH1L1	747.261	460.531	0.700586	-0.697114			XLOC_009738	111.92	28.1037	0.00415603	-1.95603
ALDH2	6460.87	6832.69	0.891001	0.0807131			XLOC_010352	155.168	805.831	0.00150243	2.36917
ALDH3A2	4707.77	5737.01	0.713913	0.2852			XLOC_011350	332.801	25.1771	0.0106896	-3.67261
ALDH3A2.1	1782.78	2273.2	0.447193	0.35042			XLOC_012754	196.216	55.0128	0.0490849	-1.81595
ALDH3B1	78.3511	194.599	0.665735	1.30158			XLOC_013461	1440.28	545.021	0.0199594	-1.40033
ALDH3B1.1	108.028	184.416	0.859107	0.766076			XLOC_013559	0	582.327	0.0439186	9.18816
ALDH4A1	0	650.169	0.1222	9.34689			XLOC_013946	358.294	101.542	0.0260249	-1.80895
ALDH5A1	301.373	0	0.000109985	-8.24019			XLOC_l2_000033	338.547	38.0154	0.015993	-3.12149
ALDH6A1	1036.7	848.371	0.81829	-0.288928			XLOC_l2_000033	517.106	64.7221	0.00415603	-2.9788
ALDH7A1	951.025	548.325	0.574119	-0.793339			XLOC_l2_001206	446.787	2166.85	0.0474157	2.27538
ALDH7A1.1	103.374	64.0395	0.803245	-0.682371			XLOC_l2_002176	15642.6	1823.71	0.027283	-3.09984
ALDH7A1.2	42.5311	0	0.60574	-5.44398			XLOC_l2_003021	5619.08	2076.78	0.00260933	-1.43554
ALDH9A1	521.605	518.622	1	-0.00826092			XLOC_l2_011987	1794.64	756.186	0.0345976	-1.24578
ALDOC	2445.13	2833.58	0.868649	0.212634			XLOC_l2_011987	673.615	0	0.00197043	-9.39792
ALG1	781.84	1141.83	0.713493	0.545816			XLOC_l2_013031	175.742	3930.86	0.028106	4.47549
ALG1.1	414.777	241.569	0.253968	-0.777414			XLOC_l2_013301	649.298	0	8.96e-09	-9.34496
ALG1.2	237.751	0	0.760845	-7.89936			XLOC_l2_013301	569.504	46.3285	0.000363355	-3.59146
ALG10B	240.967	36.1754	0.00269673	-2.70239			XLOC_l2_013301	412.409	0	0.000404962	-8.69143
ALG11	3180.47	2911.61	0.91231	-0.127379			XLOC_l2_014077	149.432	0	0.0039053	-7.23297
ALG12	476.137	376.098	0.801963	-0.339464			XLOC_l2_015722	307.979	19.3033	0.0435174	-3.92772
ALG13	877.603	755.306	0.923304	-0.216241			YEATS4	631.455	111.734	0.0119642	-2.48804
ALG13.1	328.292	0	0.627004	-8.36322			YTHDC1	242.422	98.0869	0.00269673	-1.29669
ALG1L	355.799	144.704	0.106142	-1.29207			YWHAG	3132.78	7188.24	0.0301281	1.19794
ALG2	560.304	445.44	0.831764	-0.330315			ZC3H6	242.02	0	0.00154374	-7.92493
ALG2.1	74.2584	114.503	0.800388	0.618013			ZFP62	4713.79	1831.02	0.0121325	-1.36376
ALG5	1851.77	607.305	0.503108	-1.60682			ZMAT5	325.428	116.61	0.00542079	-1.47276
ALG6	1074.78	685.39	0.0949147	-0.648284			ZMYND17	17080.5	0	0.00669043	-14.0601
ALG8	1488.81	0	1.28374e-05	-10.5409			ZNF137P	2045.21	440.635	0.0125706	-2.21203
ALG9	109.63	95.4044	0.930673	-0.198566			ZNF572	199.889	0	6.77e-10	-7.65026
ALKBH1	193.776	160.434	0.722332	-0.270875			ZNF761	526.388	127.356	0.00443121	-2.03871
ALKBH2	298.831	195.543	0.945226	-0.609303			ZNF788	73.4882	4.83723	0.0173552	-3.67366
ALKBH3	318.774	96.2678	0.0105197	-1.71702			ZNF793	258.594	0	0.00118872	-8.02011
ALKBH3.1	191.651	92.5604	0.120168	-1.04202			ZNF843	0	425.329	0.00242351	8.73582
ALKBH4	451.344	448.481	1	-0.00915941			ZWILCH	175.244	24.1332	0.0487485	-2.8099
ALKBH5	2130.93	1737.06	0.539096	-0.294684			ZZZ3	275.957	28.5436	0.0440949	-3.22874
ALKBH6	149.449	92.9754	0.336836	-0.678918
ALMS1	390.186	249.943	0.648666	-0.640494
ALMS1P	88.1449	82.7703	0.987	-0.0897128
ALOX15B	18.3046	119.683	0.667088	2.64421
ALOX5	0	0	1	0
ALOX5AP	62.5384	0	0.574087	-5.98956
ALPK1	336.836	220.065	0.690694	-0.611854
ALPK3	97.042	162.006	0.837993	0.733456
ALPP	579.22	701.703	0.705016	0.276315
ALPPL2	887.9	954.274	1	0.103894
ALS2	85.2433	139.955	0.81773	0.708748
ALS2CL	950.32	746.152	0.78196	-0.34853
AMACR	4139.78	2833.32	0.0440949	-0.546898
AMBRA1	505.813	450.645	0.872982	-0.166266
AMD1	1750.72	4557.48	0.261145	1.37978
AMD1.1	1335.38	2163.68	0.39308	0.695823
AMDHD2	633.511	474.37	0.544637	-0.416594
AMDHD2.1	0	674.18	0.265742	9.39913
AMFR	4212.63	3449.75	0.163077	-0.288155
AMICA1	1443.07	2026.36	0.949714	0.489465
AMIGO1	158.965	357.604	0.329843	1.16464
AMIGO2	81.3528	259.052	0.445198	1.65891
AMIGO3	146.293	247.607	0.242427	0.755182
AMMECR1	281.913	251.239	0.91127	-0.165569
AMMECR1.1	132.969	935.204	0.132576	2.80493
AMMECR1L	1009.71	1054.55	0.980589	0.0626208
AMOT	116.673	106.973	0.995437	-0.124112
AMOTL2	961.995	609.729	0.665735	-0.656997
AMPD2	111.415	138.66	0.953241	0.313087
AMT	2405.94	709.029	0.207145	-1.76125
AMT.1	900.861	27.6891	0.000923527	-4.97433
AMY1C	1313.78	3.95029	0.0800818	-8.05309
AMY1C.1	1431.08	257.903	0.0918613	-2.46763
AMZ1	10505.7	13025.3	0.930673	0.310123
AMZ2	624.014	0	0.00808733	-9.28774
AMZ2.1	518.218	0	0.347521	-9.0202
AMZ2.2	931.654	0	0.0303339	-9.8652
ANAPC1	240.989	164.422	0.686162	-0.548787
ANAPC1.1	23.7326	77.7633	0.665549	1.67111
ANAPC1.2	818.339	78.4478	0.277729	-3.36638
ANAPC1.3	590.566	545.964	0.881182	-0.113092
ANAPC1.4	283.125	210.52	0.631048	-0.425734
ANAPC1.5	236.224	166.115	0.744676	-0.505408
ANAPC10	341.292	128.373	0.254982	-1.40369
ANAPC11	27880.2	27238	0.995237	-0.0336195
ANAPC13	718.957	257.258	0.137473	-1.4791
ANAPC16	250.36	298.839	0.87694	0.25443
ANAPC2	67.1632	77.5673	0.933635	0.204936
ANAPC4	2954.62	1554.16	0.315018	-0.926395
ANAPC5	12082.4	6359.25	0.212885	-0.925875
ANAPC7	210.143	199.534	0.993479	-0.0743751
ANG	3538.4	65.789	0.0751951	-5.72775
ANGEL1	124.208	65.4489	0.776758	-0.914012
ANGEL2	168.74	142.243	0.867154	-0.244867
ANGEL2.1	913.079	575.718	0.315018	-0.664453
ANGPTL4	0	483.402	0.142358	8.92006
ANK3	7958.04	5163.04	0.176776	-0.624094
ANK3.1	264.244	178.514	0.107926	-0.56322
ANK3.2	894.784	647.004	0.0608095	-0.467148
ANKAR	559.916	95.047	0.00198718	-2.54597
ANKDD1A	64.2943	208.607	0.445295	1.68266
ANKFY1	948.597	931.396	1	-0.0263732
ANKHD1	312.207	552.948	0.274382	0.822635
ANKHD1.1	1551.92	1642.08	0.942322	0.081416
ANKIB1	307.123	248.724	0.648858	-0.303172
ANKLE2	397.298	421.372	0.968829	0.0846665
ANKMY1	1371.47	243.04	0.0450039	-2.49158
ANKMY2	443.715	475.766	0.845719	0.100399
ANKRA2	1029.16	493.259	0.144657	-1.05953
ANKRD10	1119.17	1009.9	0.922554	-0.148078
ANKRD10.1	822.289	611.492	0.180017	-0.426708
ANKRD11	2856.23	2375.17	0.519475	-0.265978
ANKRD11.1	189.415	978.188	0.603153	2.36244
ANKRD12	1582.69	1313.96	0.753889	-0.268269
ANKRD12.1	306.003	623.258	0.660846	1.02389
ANKRD12.2	233.987	214.612	0.907152	-0.124143
ANKRD13A	1653.03	1127.93	0.32877	-0.55103
ANKRD13A.1	3781.42	2853.11	0.376899	-0.40627
ANKRD13C	243.002	216.609	0.880449	-0.165153
ANKRD13D	426.381	1139.11	0.70182	1.41557
ANKRD16	697.443	254.714	0.46638	-1.44961
ANKRD18A	126.744	70.7573	0.474451	-0.832056
ANKRD18B	147.652	97.3076	0.531669	-0.596567
ANKRD18B.1	208.403	202.845	1	-0.0388075
ANKRD18B.2	0	29.3192	0.835641	4.92216
ANKRD18B.3	149.166	115.461	0.831764	-0.366717
ANKRD19P	231.382	258.822	0.951966	0.161024
ANKRD20A1	1258.87	858.688	0.369732	-0.55139
ANKRD20A2	407.387	462.669	0.972053	0.183157
ANKRD20A2.1	8796.13	5304.86	0.265351	-0.729446
ANKRD20A2.2	3678.08	2721.05	0.718452	-0.434654
ANKRD20A2.3	1480.75	1144.95	0.671467	-0.370763
ANKRD20A3	110.562	119.672	0.930673	0.113254
ANKRD20A5P	779.88	1019.57	0.896765	0.386207
ANKRD20A5P.1	1889.86	1615.25	0.779111	-0.226394
ANKRD20A5P.2	536.095	481.089	0.921249	-0.155878
ANKRD20A5P.3	2847.85	2361.16	0.922581	-0.270276
ANKRD20A8P	317.104	255.588	0.715116	-0.310043
ANKRD20A9P	881.612	1320.88	0.752902	0.582743
ANKRD22	77.8585	133.621	0.783479	0.77157
ANKRD23	181.993	100.544	0.612313	-0.849685
ANKRD26	262.177	196.905	0.428224	-0.411226
ANKRD27	1056.76	907.802	0.651113	-0.218976
ANKRD32	526.801	461.29	0.869657	-0.191195
ANKRD33	450.003	555.452	0.935524	0.30312
ANKRD33B	198.83	38.5706	0.3605	-2.33627
ANKRD35	125.533	139.21	1	0.148074
ANKRD36	1114.48	1283.35	0.883237	0.203368
ANKRD36.1	275.073	244.332	0.941431	-0.17031
ANKRD36.2	2908.05	2812.04	1	-0.048418
ANKRD36.3	317.248	0	0.0106896	-8.31401
ANKRD36.4	217.465	76.9774	0.358843	-1.48627
ANKRD36.5	3.06275	1173.7	0.0186374	8.17562
ANKRD36.6	352.438	1534.37	0.199721	2.11906
ANKRD36B	2264.31	2307.61	1	0.0273155
ANKRD36B.1	289.309	1022.71	0.516392	1.81814
ANKRD36BP1	227.348	299.331	0.81153	0.39532
ANKRD36BP2	295.776	1.44598	0.0020287	-6.92282
ANKRD36BP2.1	241.57	0	0.33208	-7.92225
ANKRD36BP2.2	385.472	56.2381	0.11373	-2.75532
ANKRD37	1334.44	794.956	0.58301	-0.746558
ANKRD39	514.16	683.804	0.766999	0.410671
ANKRD40	888.972	1007.29	0.835075	0.180077
ANKRD42	98.0657	108.274	0.945701	0.141497
ANKRD42.1	1443.19	0	0.830951	-10.496
ANKRD43	4148.7	3898.21	0.941909	-0.0898254
ANKRD43.1	182.129	203.068	0.949466	0.156193
ANKRD44	0	0	1	0
ANKRD46	317.25	110.382	0.258332	-1.51464
ANKRD49	1847.64	1300.15	0.519714	-0.506674
ANKRD5	164.799	54.6958	0.197334	-1.57379
ANKRD50	60.2374	44.5005	0.859377	-0.428529
ANKRD54	211.308	201.79	0.981257	-0.0661715
ANKRD54.1	266.961	328.394	0.771502	0.297788
ANKRD56	347.761	279.756	0.272273	-0.312925
ANKRD57	5097.15	4266.27	0.473398	-0.256661
ANKRD9	19225.1	20027.2	0.961912	0.0589696
ANKS1A	5772.96	6308.24	0.78196	0.127905
ANKS3	1145.5	1696.7	0.861942	0.566343
ANKS4B	574.766	643.657	0.699744	0.16305
ANKZF1	740.143	224.784	0.0796565	-1.71481
ANLN	76.9907	54.4202	0.858567	-0.492891
ANO1	30.1062	0	0.835486	-4.95913
ANO10	7328.74	8278.89	0.820317	0.17585
ANO10.1	1578.98	1735.95	0.909838	0.136649
ANO5	384.686	402.069	1	0.0636021
ANO7	962.25	289.652	0.70535	-1.72862
ANO7.1	17.8782	129.653	0.559284	2.79095
ANO9	3302.31	1741.6	0.291276	-0.922673
ANP32A	20.3545	1.98439	0.849553	-2.83903
ANP32A.1	365.579	331.394	0.990213	-0.14123
ANP32B	3798.84	2289.26	0.126796	-0.730426
ANP32D	156.066	143.975	0.933995	-0.11557
ANP32E	329.036	159.185	0.47266	-1.04288
ANP32E.1	171.674	0	0.0358793	-7.43191
ANPEP	4858.12	681.214	0.0442645	-2.8324
ANTXR2	11776	9308.86	0.547747	-0.339141
ANTXR2.1	303.992	219.576	0.493116	-0.467497
ANTXR2.2	1302.34	1116.48	0.567072	-0.221963
ANXA1	0	545.581	0.749135	9.09429
ANXA11	29306.2	26825.9	0.878239	-0.127574
ANXA11.1	366.471	311.961	0.865347	-0.231651
ANXA13	0	0	1	0
ANXA2	32737.1	28272	0.775646	-0.211545
ANXA2P1	4333.91	2733.19	0.321609	-0.66489
ANXA3	2381.13	936.863	0.152124	-1.3448
ANXA4	12666	9459.4	0.422341	-0.4211
ANXA5	0	0	1	0
ANXA7	390.715	336.242	0.942322	-0.216022
ANXA7.1	4075.28	2759.05	0.39833	-0.562557
AOC3	1453.09	1494.39	1	0.0404116
AP1AR	1158.89	826.834	0.0442099	-0.486578
AP1B1	587.931	349.623	0.0303717	-0.748179
AP1B1.1	24848.6	27753	0.861942	0.159473
AP1G1	2784.68	3216.45	0.622987	0.207892
AP1G2	3004.46	1505.27	0.0696199	-0.996604
AP1M1	442.791	336.75	0.744286	-0.393923
AP1M2	3740.72	2810.94	0.119738	-0.412136
AP1S1	1113.85	966.562	0.88942	-0.204418
AP1S2	171.599	141.429	0.873742	-0.277183
AP1S3	115.26	128.796	0.926436	0.158897
AP1S3.1	462.534	501.355	0.985302	0.116034
AP1S3.2	138.588	117.039	0.979795	-0.241921
AP2A1	306.052	357.67	0.760845	0.224174
AP2A2	4307.4	4552.63	0.937634	0.0798664
AP2A2.1	256.622	116.434	0.0273521	-1.1334
AP2M1	18255.3	18460.3	1	0.0161121
AP2S1	26913.2	29317.8	0.917196	0.123454
AP3B1	2391.87	2048.72	0.70182	-0.223312
AP3D1	2042.75	2023.94	1	-0.0133404
AP3M1	419.346	353.105	0.629571	-0.247399
AP3M2	128.852	41.1629	0.630455	-1.62282
AP3S1	5063.53	4884.2	0.96966	-0.052011
AP3S1.1	4247.25	3677.8	0.838227	-0.207635
AP3S1.2	641.11	638.62	1	-0.00560371
AP3S2	5578.59	4212.26	0.0719077	-0.405221
AP4B1	693.823	435.107	0.479654	-0.671965
AP4E1	1195.99	1178.84	1	-0.0208154
AP4M1	342.867	228.791	0.325416	-0.581531
APBA1	316.765	52.6013	0.0802835	-2.56762
APBB1	0	180.709	0.284022	7.50549
APBB1IP	0	0.764385	1	0.819166
APBB3	2215.6	1393.12	0.44643	-0.668993
APBB3.1	245.372	96.4389	0.24484	-1.33827
APC	948.074	1029.7	0.911546	0.119029
APEH	1571.87	1018.74	0.299095	-0.625195
APEX1	215.275	91.279	0.429601	-1.2288
APEX2	2168.37	2478.33	0.681035	0.192674
APH1A	167.36	278.82	0.712528	0.732952
APH1A.1	1567.15	936.303	0.0460405	-0.742471
APH1B	20.7186	140.005	0.901018	2.69874
API5	277.623	192.471	0.718613	-0.526199
API5.1	463.104	250.912	0.269777	-0.881529
APIP	465.178	212.084	0.256501	-1.12946
APITD1	285.104	65.0945	0.136434	-2.11394
APLP1	57.8746	124.92	0.678882	1.09679
APLP2	21424.7	20800.7	0.95998	-0.0426426
APOA1BP	519.142	4504.78	0.0196988	3.1148
APOA1BP.1	4769.33	4693.31	1	-0.0231772
APOBEC3C	643.094	936.903	0.737354	0.542168
APOBEC3F	340.746	485.303	0.663219	0.508932
APOBEC3F.1	71.6891	114.133	0.942614	0.663486
APOBR	11350.4	9994.67	0.716282	-0.183497
APOC1	0	0	NaN	0
APOE	0	0	NaN	0
APOL2	858.607	2338.06	0.583531	1.44418
APOL3	27.6065	25.9554	1	-0.0857691
APOL6	140.051	116.696	0.789132	-0.261147
APOL6.1	799.29	673.765	0.753889	-0.246138
APOL6.2	3007.02	5572.71	0.459054	0.889821
APOLD1	15.402	0	0.799081	-4.0358
APOLD1.1	0	194.336	0.650245	7.60982
APOM	598.252	100.253	4.2249e-05	-2.5652
APOO	1743.92	1362.31	0.789208	-0.35604
APOOL	535.83	412.626	0.458785	-0.37614
APOPT1	2540.54	2177.81	0.745657	-0.222161
APP	2443.26	2393.99	1	-0.0293804
APP.1	17100.7	15937.9	0.946582	-0.101584
APPBP2	633.122	565.904	0.951656	-0.161656
APPL2	4767.55	4495.45	0.917927	-0.0847622
APRT	6764.63	11.7811	0.339972	-9.04807
APTX	507.648	662.202	0.468403	0.382781
APTX.1	607.892	577.803	0.966253	-0.0731143
APTX.2	142.028	109.901	0.622961	-0.367024
AQP1	0	0	1	0
AQP1.1	215.828	140.988	0.822391	-0.610781
AQP11	936.877	728.624	0.362072	-0.362247
AQP3	9.86464	68.7413	0.886814	2.68237
AQP5	62.4172	285.05	0.428224	2.17332
AQP7P1	4122.87	3056.42	0.472558	-0.431687
AQP8	44193.6	37468.9	0.653876	-0.238137
AQR	247.631	110.155	0.0818783	-1.16143
AQR.1	120.395	334.66	0.631638	1.46729
ARAF	1977.32	1176.18	0.0350612	-0.748942
ARAF2P	11844	18133.3	0.752734	0.614442
ARAP1	1223.33	464.05	0.0889351	-1.39654
ARAP1.1	217.491	195.681	0.927321	-0.15172
ARCN1	1861.06	1686.64	0.93515	-0.141894
AREG	2235.56	2700.99	0.735314	0.272738
ARF1	2663.73	2534.29	0.920069	-0.0718365
ARF3	16741.7	17456.2	0.927363	0.0602968
ARF3.1	505.986	495.095	0.999435	-0.0313298
ARF4	2827.1	3352.52	0.968025	0.245846
ARF5	18558.1	19064.9	1	0.0388615
ARFGAP1	4241.58	5991.18	0.621069	0.49814
ARFGAP2	2487.47	3539.18	0.604467	0.508563
ARFGAP3	1746.32	2255.7	0.838077	0.369073
ARFGEF1	1849.8	1985.37	0.849841	0.101985
ARFGEF2	1034.26	896.866	0.780635	-0.205415
ARFIP1	106.833	214.251	0.459458	0.997228
ARFIP2	1528.2	2211.59	0.445295	0.53296
ARFRP1	2222.45	1402.07	0.345776	-0.664216
ARFRP1.1	579.986	520.991	0.908071	-0.154478
ARFRP1.2	4487.23	4933.52	0.921229	0.136763
ARGLU1	2744.66	4168.42	0.398254	0.602691
ARHGAP1	15387.2	9041.83	0.220122	-0.766973
ARHGAP11B	295.889	217.078	0.772449	-0.445075
ARHGAP17	134.976	138.124	1	0.0330197
ARHGAP18	280.362	178.797	0.681959	-0.646056
ARHGAP19	179.508	139.399	0.80726	-0.362532
ARHGAP21	772.331	696.279	0.846111	-0.14935
ARHGAP21.1	108.592	124.07	0.848233	0.190591
ARHGAP22	0	56.5832	0.653153	5.84757
ARHGAP25	0	0	NaN	0
ARHGAP27	27923.4	33108.1	0.677317	0.245702
ARHGAP27.1	942.694	1331.51	0.362101	0.497756
ARHGAP30	89.0149	135.235	0.728458	0.597862
ARHGAP32	304.066	474.952	0.609188	0.641696
ARHGAP32.1	1936.54	2052.99	0.938292	0.0842043
ARHGAP33	6034.71	12573.3	0.45713	1.05888
ARHGAP35	2849.29	2954.31	0.919052	0.0522019
ARHGAP4	0	0	1	0
ARHGAP4.1	8501.97	10061.3	0.880143	0.242925
ARHGAP42	304.689	144.366	0.510166	-1.07237
ARHGAP42.1	841.295	607.822	0.194761	-0.468306
ARHGAP44	14938.5	10485.3	0.258106	-0.510619
ARHGAP44.1	380.482	251.528	0.573582	-0.595169
ARHGAP5	1945.38	1903.31	0.993165	-0.0315257
ARHGAP5.1	468.723	303.556	0.468369	-0.625104
ARHGAP5.2	157.52	142.994	0.891781	-0.138659
ARHGAP5.3	855.936	790.433	0.868852	-0.11472
ARHGAP8	310.892	116.857	0.106551	-1.40401
ARHGAP9	0	0	NaN	0
ARHGDIA	3900.48	3944.66	1	0.0162454
ARHGDIB	0	0	NaN	0
ARHGEF1	263.929	145.271	0.397708	-0.856959
ARHGEF10	46.6255	0	0.974811	-5.57366
ARHGEF10.1	0	651.723	0.10303	9.35033
ARHGEF10L	2886.97	3058.56	0.967699	0.0832719
ARHGEF10L.1	13535.7	11375.2	0.805394	-0.250853
ARHGEF11	841.845	716.837	0.566367	-0.231612
ARHGEF15	45.7439	441.841	0.0732766	3.24394
ARHGEF16	17147.6	14475.5	0.636203	-0.244386
ARHGEF17	0	383.788	0.672603	8.58792
ARHGEF18	14697.5	19018.9	0.349161	0.37184
ARHGEF18.1	398.709	316.592	0.609188	-0.331777
ARHGEF19	612.056	774.408	0.872439	0.338938
ARHGEF2	245.664	194.675	0.618142	-0.334088
ARHGEF26	53.7335	94.0024	0.731271	0.795541
ARHGEF26.1	136.778	169.757	0.903237	0.309599
ARHGEF35	3432.66	4095.01	0.835075	0.254472
ARHGEF37	1625.61	1201.47	0.562635	-0.435871
ARHGEF38	188.003	0	0.0263663	-7.56226
ARHGEF4	172.46	190.81	0.981291	0.145073
ARHGEF40	2265.35	0	0.0966654	-11.1462
ARHGEF5	3949.44	3924.36	1	-0.00918778
ARHGEF7	1628.59	1712.31	0.972053	0.0722822
ARHGEF7.1	386.714	396.941	0.993491	0.0375601
ARHGEF9	395.574	289.595	0.430594	-0.448578
ARHGEF9.1	665.205	216.172	0.00214634	-1.61713
ARID1A	504.829	623.524	0.468115	0.304107
ARID1B	870.751	845.926	0.993491	-0.0416802
ARID1B.1	166.902	216.442	0.787318	0.373008
ARID1B.2	135.509	105.34	0.782703	-0.360311
ARID1B.3	506.221	368.689	0.641826	-0.456304
ARID2	405.096	351.724	0.909354	-0.203283
ARID3A	34.5415	242.775	0.24171	2.77798
ARID3B	2703.46	3676.5	0.361417	0.443384
ARID5A	0	0	1	0
ARID5A.1	102.285	118.602	0.897132	0.211615
ARID5B	0	43.6287	0.977053	5.4799
ARIH1	927.945	1200.44	0.574119	0.371101
ARIH2	7915.68	7502.69	0.872982	-0.0772956
ARIH2.1	3087.3	2763.7	0.871888	-0.159691
ARL1	1449.5	2209.93	0.283249	0.608103
ARL15	55.4295	49.2444	0.925471	-0.167488
ARL16	2962.06	2079.28	0.693168	-0.510309
ARL17B	23.1023	66.7675	0.96966	1.49142
ARL3	0	80.787	0.600491	6.3538
ARL4A	2701.39	3345.6	0.723407	0.308459
ARL4A.1	803.938	990.397	0.540829	0.300585
ARL5A	567.728	447.559	0.739535	-0.34244
ARL5B	212.683	269.548	0.750625	0.340409
ARL6IP1	1434.46	1142.48	0.520842	-0.32808
ARL6IP4	2009.65	1585.52	0.880472	-0.341791
ARL6IP5	2398.98	3395.32	0.493396	0.500949
ARL8B	159.691	200.923	0.697399	0.329513
ARMC1	1987.73	1417.69	0.405983	-0.48729
ARMC10	715.057	822.38	0.898692	0.201484
ARMC5	1846.48	1504.46	0.794499	-0.295356
ARMC5.1	0	801.555	0.365785	9.64846
ARMC6	798.209	975.237	0.87298	0.288658
ARMC7	1515.92	1402.2	0.912078	-0.112419
ARMC8	303.637	292.902	0.978158	-0.0517546
ARMC8.1	1465.5	1609.69	0.805075	0.135306
ARMC9	288.971	116.53	0.549359	-1.30289
ARMCX2	0	0	1	0
ARMCX3	0	56.4367	0.575003	5.8439
ARMCX4	180.114	27.4009	0.284992	-2.67289
ARMCX5	359.396	82.9671	0.0928449	-2.10169
ARMCX6	598.124	370.887	0.657526	-0.687989
ARMCX6.1	119.502	120.58	1	0.0128488
ARNT	214.267	266.534	0.668372	0.313593
ARNT2	0	0	1	0
ARNTL	586.545	838.064	0.598022	0.51408
ARPC1A	11471.8	9099.53	0.266939	-0.334191
ARPC1B	2430.49	2362.76	1	-0.040757
ARPC2	40589.1	36929.7	0.63901	-0.136308
ARPC3	13606.9	14603.8	0.941431	0.101991
ARPC4	509.319	439.081	0.823156	-0.213629
ARPC4.TTLL3	2409.31	2094.76	0.939699	-0.201743
ARPC4.TTLL3.1	841.611	839.821	1	-0.00306878
ARPC5	34233.1	29208.9	0.540337	-0.228976
ARPC5.1	12128.1	12013.1	1	-0.01374
ARPC5L	3552.16	3462.55	1	-0.0368524
ARPP19	810.009	609.127	0.648894	-0.410609
ARRB1	1064.69	785.866	0.192096	-0.437597
ARRB2	1757.25	1536.49	0.901018	-0.193561
ARRDC1	3678.24	3140.93	0.459054	-0.227756
ARRDC3	53.794	0	0.585117	-5.77595
ARSA	21520.6	21945.1	0.999225	0.0281828
ARSB	62.2566	62.2499	1	-0.000152482
ARSD	189.088	60.1763	0.82781	-1.63562
ARSD.1	66.2894	0	0.81198	-6.07231
ARSD.2	0	0	1	0
ARSG	65.9428	60.2573	0.981953	-0.128046
ARTN	351.468	600.431	0.353895	0.770907
ARV1	3235.07	1124.67	0.0144347	-1.52345
ASAH1	5641.97	4580.27	0.82348	-0.300706
ASAH2	64.6675	133.074	0.562068	1.02978
ASAP1	93.1844	88.8397	0.997936	-0.0681338
ASAP3	123.823	194.732	0.60766	0.649002
ASAP3.1	1172.25	870.277	0.455327	-0.429304
ASB1	273.512	201.431	0.625449	-0.439437
ASB1.1	571.375	419.696	0.537663	-0.444184
ASB10	0	664.898	0.320324	9.37916
ASB13	6513.47	5080.74	0.518731	-0.358325
ASB13.1	182.252	283.316	0.887992	0.633669
ASB16	0	282.4	0.142921	8.1467
ASB2	924.307	705.618	0.882689	-0.389002
ASB6	218.132	312.442	0.395473	0.516399
ASB7	493.368	508.52	0.967283	0.0435544
ASB8	142.578	135.165	0.998053	-0.0764778
ASB9	15.1352	0	0.751728	-4.01214
ASCC2	901.21	535.907	0.0358793	-0.74879
ASCC3	834.092	1131.59	0.905275	0.43962
ASCL2	546.967	0	0.810174	-9.09795
ASF1B	158.096	164.702	1	0.0586968
ASGR1	0	2.29332	1	1.71954
ASH1L	270.397	258.218	1	-0.0662419
ASH2L	2068.86	1022.83	0.260649	-1.01555
ASL	7652.03	7187.56	0.894322	-0.0903287
ASMTL	1309.15	848.894	0.493395	-0.624374
ASNA1	917.895	752.433	0.703276	-0.286422
ASNS	2652.86	187.393	0.432384	-3.81627
ASNSD1	1434.52	1655.62	0.868852	0.206667
ASPG	2535.27	2542.59	1	0.00416035
ASPH	1191	1127.61	0.991901	-0.0788442
ASPH.1	330.039	367.463	1	0.154515
ASPHD1	0	0	1	0
ASPHD2	79.8651	261.525	0.545944	1.69886
ASPM	521.148	0	0.159611	-9.02831
ASPM.1	89.9843	0	0.165335	-6.50755
ASPN	74.0347	158.541	0.651113	1.0883
ASPRV1	831.828	467.407	0.390728	-0.830256
ASPSCR1	389.665	150.946	0.000134843	-1.36237
ASPSCR1.1	4225.21	4017.23	0.92079	-0.0728041
ASPSCR1.2	686.982	383.774	0.0490884	-0.838359
ASRGL1	2064.08	5256.74	0.567244	1.34824
ASS1	3518.6	4479.93	0.797347	0.348386
ASS1.1	7813.69	21345.8	0.298756	1.44976
ASTE1	1091.41	758.46	0.0966654	-0.524465
ASTN2	130.104	359.058	0.535754	1.45752
ASXL1	446.114	351.794	0.809583	-0.341815
ASXL2	2766.85	3030.38	0.90502	0.131207
ATAD2	312.866	0	0.00139105	-8.29401
ATAD2B	392.112	307.849	0.620229	-0.34804
ATAD3A	4069.43	2090.11	0.835075	-0.960915
ATAD3B	4319.54	5319.27	0.960329	0.300289
ATAD3B.1	2502.67	5551.49	0.613408	1.14909
ATAD3C	74.5325	69.6465	1	-0.096479
ATAD5	62.5651	51.083	0.855536	-0.287422
ATF3	6140.37	12308.6	0.423411	1.00315
ATF4	32214.6	46883.8	0.28662	0.541361
ATF5	221.672	132.107	0.709244	-0.742333
ATF6B	121.949	42.2285	0.477019	-1.50801
ATF7IP	1018.83	695.95	0.72787	-0.549196
ATF7IP.1	956.045	549.033	0.256501	-0.79907
ATF7IP2	774.851	411.791	0.774848	-0.910368
ATG12	1218.98	1520.54	0.545944	0.318672
ATG13	541.56	276.416	0.0512705	-0.967731
ATG16L1	2868.97	2911.99	1	0.0214665
ATG16L1.1	172.297	223.772	0.388849	0.37521
ATG16L2	3863.52	4314.34	0.976584	0.159186
ATG2B	739.905	523.81	0.707153	-0.497493
ATG3	1163.36	1194.97	1	0.0386376
ATG4B	1625.19	1543.18	0.985628	-0.0746593
ATG4C	27.5275	3.04674	0.554578	-2.81752
ATG4C.1	252.056	175.497	0.465747	-0.519814
ATG4D	540.029	608.098	0.680085	0.170968
ATG5	1247.19	1111.61	0.803364	-0.165883
ATG7	491.915	423.243	0.645729	-0.21645
ATG9A	340.74	214.556	0.131806	-0.664837
ATG9A.1	2104.51	1419.38	0.0345235	-0.567891
ATHL1	398.714	380.602	1	-0.0669019
ATL1	702.929	748.027	0.980589	0.0895875
ATL2	1015.86	884.634	0.814533	-0.199332
ATL3	1381.46	1241.17	0.853908	-0.154374
ATM	38.2091	84.194	0.402027	1.11956
ATM.1	214.846	133.091	0.703657	-0.686791
ATM.2	122.808	65.8045	0.608985	-0.890088
ATMIN	1320.38	1555.95	0.429853	0.236681
ATMIN.1	101.501	106.106	1	0.0633964
ATMIN.2	51.8246	129.028	0.713198	1.29954
ATN1	987.019	1322.48	0.189814	0.421726
ATOH8	0	0	1	0
ATOH8.1	37.456	118.451	0.712535	1.63514
ATOX1	2781.11	2034.51	0.650438	-0.450788
ATP10B	2609.68	2782.26	0.971186	0.0923513
ATP10B.1	899.448	1041.12	0.745657	0.210808
ATP11A	31.9615	0	0.760845	-5.04271
ATP11B	1146.23	727.655	0.0212858	-0.65485
ATP11C	164.236	86.2859	0.438677	-0.920704
ATP13A1	1085.4	969.604	0.686828	-0.162603
ATP13A2	1610.3	1578.98	1	-0.0283221
ATP13A3	2851.25	2324.34	0.743969	-0.294661
ATP13A3.1	390.006	380.497	1	-0.0355186
ATP13A4	159.197	32.6362	0.0520452	-2.25176
ATP1A1	74594.3	83785.3	0.812601	0.167629
ATP1A1.1	175.955	171.812	1	-0.0341778
ATP1A1OS	344.215	447.708	0.465747	0.378282
ATP1A1OS.1	144.705	39.5149	0.126277	-1.84653
ATP1A3	431.123	504.564	0.924474	0.226453
ATP1A4	3710.43	4036.76	0.914719	0.121582
ATP1B1	54784.7	90523.1	0.115648	0.724504
ATP1B2	47.7574	222.939	0.525841	2.19941
ATP1B3	91928.5	146333	0.0378159	0.670666
ATP2A2	940.318	1019.62	0.898056	0.116694
ATP2A2.1	470.946	795.762	0.737963	0.755527
ATP2A3	4380.43	4207.46	1	-0.0581123
ATP2A3.1	340.695	140.151	0.110296	-1.27547
ATP2B1	1431.01	1348.16	0.943689	-0.0859781
ATP2B3	0	296.689	0.11112	8.21766
ATP2B4	526.533	1107.7	0.573465	1.07154
ATP2C1	1080.81	711.087	0.13892	-0.603317
ATP5A1	28364.2	17626.8	0.201615	-0.686269
ATP5B	21244.9	17508.9	0.749057	-0.279017
ATP5C1	3429.15	2585.44	0.558048	-0.407303
ATP5D	10735.6	10803.7	1	0.00911675
ATP5E	74698.8	73998.6	1	-0.0135882
ATP5F1	7062.13	8776.38	0.648061	0.313483
ATP5G1	7616.46	2746.83	0.0378159	-1.47102
ATP5G2	30506.1	15225.7	0.00375178	-1.00255
ATP5G3	60578.6	76760.5	0.435957	0.34155
ATP5H	32910.2	29540.8	0.754907	-0.155822
ATP5I	85304.3	87270.7	1	0.0328776
ATP5I.1	23848.8	27632.7	0.825289	0.212453
ATP5J	26192.3	23922.6	0.808223	-0.130759
ATP5J2	9849.54	7549.04	0.410141	-0.383718
ATP5J2.1	9918.85	7089.82	0.21633	-0.484366
ATP5L	62658.4	52656.9	0.518951	-0.250882
ATP5L2	8.06226	2051.35	0.591698	7.82319
ATP5O	47931.4	34605.1	0.417976	-0.469978
ATP5S	560.968	330.959	0.0837865	-0.759484
ATP5SL	5560.88	4043.12	0.296615	-0.459747
ATP6	233970	158689	0.331275	-0.560115
ATP6AP1	8584.73	9864	0.516887	0.200378
ATP6AP1L	475.301	431.044	0.958275	-0.140695
ATP6AP2	3896.13	2819.43	0.240612	-0.4665
ATP6V0A1	17316.9	22075	0.284547	0.350215
ATP6V0B	9982.83	16679.1	0.368409	0.740465
ATP6V0C	91388	97021.8	0.779166	0.0863037
ATP6V0D1	15700.6	18379.7	0.55466	0.227281
ATP6V0D1.1	881.117	573.052	0.154009	-0.619788
ATP6V0E1	6818.16	6730.55	1	-0.0186555
ATP6V1A	7392.99	5562.83	0.642141	-0.410277
ATP6V1B2	1924.16	1400.81	0.575074	-0.457693
ATP6V1C1	926.07	699.793	0.636189	-0.40369
ATP6V1E1	1535.3	1372.05	0.752743	-0.162081
ATP6V1F	4816.55	4272.23	0.853191	-0.172972
ATP6V1G1	4726.9	4640.15	1	-0.0267161
ATP7A	104.314	41.088	0.195694	-1.32322
ATP7A.1	286.149	334.353	0.942322	0.223877
ATP7A.2	104.69	138.562	0.766594	0.401066
ATP7A.3	813.486	700.668	0.915516	-0.215103
ATP7A.4	0	480.116	0.249611	8.91024
ATP8	96258.8	103098	0.923092	0.0990223
ATP8A1	6972.71	3288.33	0.126228	-1.08413
ATP8B1	17865.9	15954.9	0.839706	-0.163204
ATP9A	12459.2	9431.5	0.390162	-0.401617
ATP9A.1	684.25	587.735	0.698249	-0.219014
ATP9B	318.452	281.428	0.856644	-0.177717
ATPAF1	0	57.5444	0.215024	5.87146
ATPAF2	1105.26	761.487	0.380291	-0.536908
ATPIF1	34168.7	27609.8	0.404662	-0.307483
ATPIF1.1	28964.5	19577.6	0.291276	-0.565059
ATRN	1111.46	626.876	0.0542864	-0.825208
ATRX	442.015	365.604	0.891018	-0.273133
ATRX.1	1284.03	1058.93	0.721473	-0.277829
ATRX.2	467.696	201.185	0.410654	-1.21298
ATXN1	414.614	438.265	0.931459	0.0798445
ATXN10	491.257	555.471	0.942322	0.176894
ATXN10.1	304.228	324.593	1	0.093181
ATXN1L	482.286	680.297	0.519608	0.495405
ATXN2	4861.58	6116.58	0.471038	0.331237
ATXN2L	98.0728	129.836	0.615791	0.4012
ATXN2L.1	18743.8	17295.1	0.900676	-0.11604
ATXN3	1240.91	583.785	0.218085	-1.08659
ATXN7	110.98	172.135	0.428458	0.628653
ATXN7L1	218.656	146.263	0.280367	-0.576849
ATXN7L1.1	419.562	145.004	0.11408	-1.52631
ATXN7L3	805.533	883.311	0.769481	0.132821
ATXN7L3B	1001.94	781.734	0.66418	-0.357644
ATXN8	236.752	344.434	0.837778	0.538957
AUH	2433.64	1925.08	0.54638	-0.338039
AUP1	5448.79	3469.28	0.218161	-0.651149
AURKA	689.586	312.355	0.268319	-1.14002
AURKAIP1	11385.2	11971.1	0.958248	0.0723941
AURKAPS1	670.705	908.33	0.650438	0.436975
AUTS2	2260.93	3022.6	0.712448	0.418713
AVEN	459.273	265.041	0.714705	-0.790841
AVIL	1345.1	976.71	0.658658	-0.461306
AVL9	407.679	302.435	0.252794	-0.42958
AVPI1	6136.11	7818.23	0.374068	0.349467
AVPI1.1	3556.79	3999.07	0.60684	0.169043
AW002507	735.403	593.175	0.660365	-0.309607
AW303581	744.018	2145.36	0.315326	1.52654
AX721280	1141.59	1103.49	0.993207	-0.048933
AXIN2	1268.38	1094.24	0.807292	-0.212877
AXIN2.1	658.786	990.068	0.70177	0.586986
AXL	21.9899	1366.47	0.0917024	5.89436
AY129018	86.5522	90.7724	0.995793	0.0679168
AY239294	1219.39	1266.41	0.974058	0.0545369
AY358225	111.372	144.744	0.701432	0.375147
AY358253	156.878	182.692	0.906915	0.218472
AZGP1	0	328.063	0.664462	8.36222
AZI1	1231.7	687.909	0.80401	-0.839441
AZI2	266.347	250.372	0.985337	-0.0888863
AZI2.1	352.646	317.373	0.872143	-0.151589
B2M	202661	175124	0.633718	-0.210685
B3GALNT1	102.873	311.227	0.435682	1.58778
B3GALNT2	1252.65	1729.55	0.569031	0.465099
B3GALNT2.1	283.683	177.322	0.391036	-0.674873
B3GALT1	293.001	129.615	0.135223	-1.17051
B3GALT4	6205.69	5885.66	0.917425	-0.0763742
B3GALT5	351.158	302.449	0.782761	-0.214766
B3GALT6	274.24	403.833	0.896765	0.556639
B3GAT3	1742.16	1413.74	0.783841	-0.301164
B3GNT1	385.583	474.235	0.837014	0.297864
B3GNT3	29369.5	34994.8	0.78196	0.252815
B3GNT5	3319.89	4130.07	0.566892	0.314946
B3GNT6	320.935	294.959	0.994514	-0.121369
B3GNT7	13933.5	8035.27	0.347883	-0.794066
B3GNT8	6868.74	7764.76	0.72835	0.176871
B3GNT9	86.9551	42.8211	0.606166	-1.00514
B3GNTL1	44.3868	0	0.0721955	-5.5042
B4GALT1	1165.05	976.677	0.857421	-0.254204
B4GALT2	508.692	704.77	0.908354	0.469573
B4GALT3	1716.86	2051.26	0.779977	0.256603
B4GALT4	1412.01	1337.28	0.94556	-0.078394
B4GALT5	3778.96	7456.44	0.0472174	0.980308
B4GALT7	365.241	184.604	0.229791	-0.980566
B9D1	56.6522	0	0.32877	-5.8493
B9D2	2654.69	1771.62	0.157851	-0.583201
BAALC	148.242	68.6386	0.688967	-1.0997
BACE1	7.12203	552.711	0.303151	6.09115
BACE2	0	527.031	0.94432	9.04448
BACH1	1641.36	1011.07	0.107281	-0.698456
BAD	5927.53	5452.72	0.829327	-0.120434
BAG1	11597.5	11264	1	-0.0420921
BAG1.1	1712.95	1852.07	0.974058	0.112591
BAG2	169.184	207.568	0.958248	0.293422
BAG3	403.374	389.044	1	-0.0520553
BAG5	1341.12	2278.67	0.272273	0.764313
BAG6	8415.39	5874.37	0.226453	-0.518522
BAG6.1	50655.3	37297.9	0.0458059	-0.441612
BAGE	454.763	408.041	0.853447	-0.156039
BAGE4	62.2533	140.397	0.62509	1.16054
BAHCC1	415.889	154.941	0.271737	-1.41866
BAHD1	3188.76	3462.41	0.824071	0.118748
BAI1	202.201	117.744	0.674781	-0.775047
BAI2	1.76408	127.882	0.266939	5.54311
BAIAP2	91.1512	108.013	0.964456	0.242427
BAIAP2.1	133.211	148.533	0.941897	0.155959
BAIAP2.2	21.5543	137.375	0.846712	2.61711
BAIAP2L1	2066.55	3007.73	0.595181	0.541238
BAIAP2L2	29388.2	28084.4	0.962961	-0.0654655
BAIAP2L2.1	110.379	133.553	0.837993	0.272698
BAIAP3	326.312	105.03	0.0580569	-1.6262
BAK1	6192.03	7250.56	0.776907	0.227646
BAMBI	7924.7	8430.75	1	0.0892942
BANF1	850.15	434.364	0.15837	-0.967191
BANP	15705.9	7455.33	0.133245	-1.07486
BAP1	1268.61	923.78	0.419499	-0.457208
BARD1	342.598	170.377	0.362328	-1.00355
BASP1P1	80.037	150.972	0.26517	0.907151
BATF	0	0	NaN	0
BATF2	1793.33	3111.21	0.113243	0.794498
BATF3	0	0	1	0
BAX	0	156.845	0.736857	7.30237
BAX.1	5775.1	5521.9	0.941431	-0.0646701
BAZ1A	1227.75	1249.9	1	0.0257755
BAZ1B	620.987	691.661	0.884397	0.155266
BAZ1B.1	2412.43	4139.68	0.0765153	0.778781
BAZ2A	1332.25	1460.44	0.803152	0.132447
BAZ2B	426.738	133.72	0.0945326	-1.66677
BBC3	2379.35	2176.22	0.968065	-0.128687
BBIP1	244.862	189.526	0.743062	-0.36786
BBS1	208.908	122.194	0.459054	-0.768831
BBS10	61.0087	5.52528	0.502826	-3.24836
BBS12	376.214	331.904	0.800781	-0.180277
BBS2	1822.34	1093.74	0.445065	-0.735993
BBS4	1318.41	917.209	0.56677	-0.522999
BBS5	39416.3	42073.7	0.946582	0.0941229
BBS9	261.362	58.9603	0.208684	-2.12948
BBX	457.685	615.196	0.751955	0.425885
BBX.1	593.199	979.001	0.621329	0.721837
BC000817	328.067	534.99	0.220792	0.703826
BC003386	233.336	195.415	0.707844	-0.254673
BC012174	221.748	220.893	1	-0.00554645
BC014023	2259.68	2992.27	0.922982	0.40497
BC014023.1	4586.6	0	0.466401	-12.1635
BC014063	2124.05	2788.33	0.549721	0.392424
BC015443	1564.71	1011.02	0.0944784	-0.629577
BC015443.1	931.489	522.514	0.00669043	-0.832857
BC015643	471.124	735.566	0.270452	0.64165
BC021857	385.658	418.848	0.985628	0.118807
BC025320	51.8072	0	0.729013	-5.72266
BC025792	312.338	412.312	0.839642	0.399512
BC027847	696.229	1286.57	0.68958	0.884945
BC029255	909.615	1110.25	0.807292	0.287265
BC029410	2340.59	3796.33	0.544286	0.697498
BC029410.1	15217.7	13170.7	0.853447	-0.208398
BC030094	1287.82	1287.53	1	-0.000324579
BC031250	238.352	292.077	0.692779	0.292143
BC033227	166.538	972.706	0.283249	2.539
BC033643	353.328	355.952	1	0.0106465
BC036832	198.634	414.461	0.782761	1.05736
BC039426	336.83	123.49	0.367461	-1.44027
BC039705	0	243.484	0.253968	7.9336
BC040680	253.596	91.0921	0.0333208	-1.46706
BC041650	347.024	224.058	0.652032	-0.628892
BC044628	169.516	228.847	0.779166	0.430767
BC065737	0	0	NaN	0
BC071847	0	819.329	0.0685455	9.68006
BC104430	1429.7	1353	0.944264	-0.0795028
BCAP29	1110.22	1208.7	0.88479	0.122505
BCAP29.1	366.719	319.779	0.856975	-0.197024
BCAP31	8037.52	9098.29	0.672603	0.178824
BCAP31.1	1017.56	1002.87	1	-0.0209528
BCAP31.2	26294.3	27618.1	0.882569	0.0708588
BCAR1	7591.54	13984.7	4.31673e-05	0.881301
BCAR1.1	1181.63	1637.79	0.406979	0.470627
BCAR3	2979.29	1987.57	0.135821	-0.583722
BCAS1	12935.7	7912.69	0.014682	-0.70905
BCAS2	904.596	955.234	0.988545	0.0784971
BCAS3	154.088	88.2764	0.178379	-0.796732
BCAS3.1	233.61	163.079	0.590304	-0.515874
BCAT2	3232.23	2408.52	0.632807	-0.424227
BCCIP	16.0542	77.924	0.69114	2.21034
BCDIN3D	584.335	376.306	0.287022	-0.633528
BCKDHA	1413.42	644.135	0.0354665	-1.13254
BCKDHB	1975.71	1582.03	0.452506	-0.320414
BCKDHB.1	277.169	236.615	0.846127	-0.227333
BCKDHB.2	1026.74	764.726	0.239369	-0.42457
BCKDK	429.549	350.945	0.808764	-0.290826
BCKDK.1	1678.69	2037.46	0.858145	0.279285
BCL11A	527.446	0	0.468115	-9.04561
BCL11A.1	91.1941	10.9158	0.365	-2.9518
BCL11B	255.507	256.382	1	0.00491286
BCL2	345.807	179.365	0.259666	-0.94321
BCL2.1	68.8249	0	0.591462	-6.12567
BCL2A1	990.466	1878.72	0.182112	0.92288
BCL2L1	337.352	303.819	0.873412	-0.150573
BCL2L11	5672.19	3710.97	0.489493	-0.611975
BCL2L11.1	170.511	490.483	0.305869	1.51884
BCL2L13	626.191	482.632	0.665644	-0.374996
BCL2L13.1	1402.82	1360.13	0.941782	-0.0445475
BCL2L14	467.115	340.038	0.440978	-0.456928
BCL2L15	186.988	135.552	0.825651	-0.461192
BCL2L2	6046.71	4037.41	0.141993	-0.582602
BCL3	7804.81	12219.6	0.64282	0.646694
BCL6	0	0	1	0
BCL7A	58.3538	0	0.753237	-5.89127
BCL7C	368.378	270.71	0.720079	-0.443027
BCL9	223.003	200.939	0.958248	-0.149598
BCL9L	305.786	290.587	0.985337	-0.0733048
BCL9L.1	602.563	977.425	0.558414	0.696958
BCLAF1	7514.75	7328.08	1	-0.0362839
BCOR	425.934	208.546	0.36916	-1.02674
BCOR.1	554.915	322.054	0.61101	-0.783088
BCORL1	137.306	1038.54	0.053118	2.91
BCORP1	0	350.143	0.409604	8.45592
BCR	1045.48	787.868	0.747482	-0.407684
BCR.1	1926.44	1552.02	0.747427	-0.311604
BCR.2	425.608	264.559	0.569428	-0.683878
BCRP2	542.634	448.836	0.63901	-0.273235
BCS1L	1168.42	719.004	0.705395	-0.69972
BDH1	8319.21	7717.88	0.982917	-0.108229
BDKRB1	2973.4	2204.83	0.239369	-0.431273
BDKRB2	9770.09	7631.22	0.428174	-0.356417
BDP1	79.7397	43.1685	0.836426	-0.870259
BE561442	155.871	166.37	1	0.0934648
BE613848	569.302	661.576	0.877991	0.21636
BEAN1	14.2592	123.794	0.824604	3.0318
BECN1	5855.22	6043.23	0.95006	0.045587
BEGAIN	63.6268	277.298	0.292678	2.10643
BEND3	0	200.889	0.487023	7.65742
BEND3.1	243.473	279.959	0.969655	0.200685
BEND7	848.57	978.164	0.845719	0.204818
BEND7.1	91.4757	165.994	0.287022	0.852647
BEND7.2	794.06	1143.31	0.51485	0.525348
BEST2	4600.41	7560.06	0.837778	0.716513
BEST3	0	2274.13	0.0685273	11.1517
BET1	187.327	73.6744	0.0480047	-1.33455
BET1.1	132.816	209.387	0.743962	0.652795
BET1L	827.276	579.082	0.582769	-0.513854
BET1L.1	171.209	162.404	0.985302	-0.0757162
BET1L.2	194.547	279.69	0.854124	0.521465
BET3L	3076.76	4505.08	0.864787	0.549995
BEX2	0	0	1	0
BEX4	131.22	59.9157	0.732194	-1.11805
BEX5	0	0	1	0
BF175071	0	0	1	0
BF515046	229.244	154.814	0.80401	-0.563335
BF733045	2726.76	3671.05	0.885226	0.428866
BFAR	1926.51	2544.04	0.428174	0.400947
BFSP1	40.3524	10.7994	0.456706	-1.80926
BG216262	448.75	255.852	0.620278	-0.808186
BGLAP	406.762	224.157	0.450175	-0.856798
BHLHE23	0	2456.44	0.401563	11.2629
BHLHE40	840.481	792.573	0.974058	-0.0845679
BHLHE41	5246.15	5231.63	1	-0.00399708
BI224516	347.169	1000.89	0.24948	1.52486
BICD2	489.072	381.421	0.735086	-0.357832
BID	0	8.65397	1	3.27112
BID.1	83.9766	0	0.910466	-6.40899
BIK	895.342	548.509	0.683267	-0.705907
BIN2	119.556	0	0.425784	-6.91355
BIN3	2478.08	2220.36	0.718452	-0.158363
BIRC2	5546.46	4185.58	0.102457	-0.406057
BIRC3	775.948	0	0.428174	-9.60167
BIRC5	1261.55	0	0.381982	-10.3021
BIRC6	434.017	380.446	0.859707	-0.189596
BIVM	534.675	410.215	0.667673	-0.381467
BJ997522	840.16	395.689	0.299095	-1.08437
BLCAP	3644.26	2620.73	0.690098	-0.475502
BLCAP.1	1108.68	911.283	0.633798	-0.282588
BLMH	444.668	236.01	0.627205	-0.911022
BLNK	157.43	0	0.271537	-7.3077
BLNK.1	324.861	0	0.135223	-8.34811
BLOC1S2	1267.02	562.025	0.677177	-1.17131
BLOC1S3	1209.21	1144.31	0.949278	-0.0795169
BLVRA	0	0	1	0
BLVRB	9494.02	9366.24	1	-0.0195471
BLZF1	1050.12	1129.49	0.904657	0.105022
BLZF1.1	492.405	352.074	0.379515	-0.4828
BM473780	4.69279	149.604	0.148867	4.72548
BM977558	116.198	175.307	0.872143	0.589139
BMF	950.232	814.971	0.819885	-0.22128
BMI1	31.1662	0	0.737107	-5.00747
BMI1.1	161.961	148.519	0.972105	-0.124204
BMP1	276.987	201.333	0.529178	-0.458281
BMP2	1095.67	1878.21	0.204696	0.777005
BMP2K	175.62	200.302	0.940231	0.188711
BMP2K.1	974.007	850.128	0.812694	-0.196037
BMP2K.2	322.255	225.938	0.505188	-0.510372
BMP3	1032.96	1486.74	0.680085	0.524945
BMP4	170.773	23.4953	0.309975	-2.80992
BMP5	155.416	0	0.692911	-7.28925
BMP7	154.945	0	0.337354	-7.28489
BMP7.1	93.4551	0	0.769481	-6.56156
BMP8B	7543.47	10830.3	0.929475	0.521712
BMPR1A	613.997	592.467	0.95895	-0.0514117
BMPR1A.1	500.636	676.985	0.552044	0.434615
BMPR1A.2	79.9544	124.817	0.239919	0.636144
BMPR2	181.919	145.915	0.739627	-0.316228
BMS1	694.127	813.828	0.872165	0.229219
BMS1.1	744.374	861.611	0.873687	0.210744
BMS1.2	1169.94	1272.62	0.924737	0.121271
BMS1.3	719.261	870.413	0.866884	0.274837
BMS1.4	306.738	537.278	0.699296	0.806647
BMS1P1	473.564	449.539	0.979106	-0.0749505
BMS1P1.1	1526.21	1698.72	0.888466	0.154393
BMS1P1.2	102.316	123.892	0.89336	0.273621
BMS1P5	1076.64	1197.11	0.941909	0.152877
BMS1P5.1	496.151	798.406	0.722882	0.685243
BMX	0	0	1	0
BNIP1	281.749	226.062	0.842169	-0.316438
BNIP2	1174.42	946.463	0.770176	-0.311036
BNIP3	0	27.8719	0.881063	4.8516
BNIP3L	1980.14	887.161	0.357287	-1.15744
BNIP3L.1	97509.1	105139	0.922581	0.108689
BNIP3L.2	711.792	441.632	0.0554436	-0.687372
BOD1	84.4849	73.9568	1	-0.189609
BOD1L	464.184	282.988	0.437471	-0.71197
BOD1L.1	2408.92	2166.9	0.901231	-0.152683
BOK	622.272	332.866	0.660365	-0.90059
BOLA1	988.21	883.832	0.910777	-0.160873
BOLA2B	16013.8	17415.1	0.94309	0.121011
BOLA2B.1	18489.6	20842.5	0.944264	0.172804
BOLA2B.2	755.414	819.157	0.883212	0.116724
BOLA3	6219.96	4995.76	0.886661	-0.316145
BOLA3.1	1165.98	1109.96	0.990724	-0.0709715
BORA	606.506	495.952	0.647849	-0.289793
BPGM	695.466	874.561	0.650438	0.330154
BPNT1	2521.64	2136.23	0.491883	-0.239195
BPTF	737.24	143.141	0.0195359	-2.35661
BPTF.1	92.4133	0	0.217472	-6.54556
BPTF.2	433.772	275.6	0.205251	-0.652457
BRAF	498.371	604.649	0.684791	0.27837
BRAP	435.013	363.654	0.669514	-0.25784
BRCA1	166.335	0	0.00968885	-7.38659
BRCC3	6189.54	3387.66	0.111982	-0.869352
BRCC3.1	3252.26	2229.12	0.278217	-0.544766
BRCC3.2	741.679	529.432	0.622803	-0.485573
BRD1	1407	1140.95	0.690626	-0.302153
BRD2	15534.6	11970.5	0.5531	-0.375975
BRD3	1590.94	1767.44	0.857348	0.151695
BRD3.1	1840.77	1690.97	0.956298	-0.122387
BRD3.2	1658.22	2108.98	0.603847	0.346728
BRD4	570.471	696.756	0.665232	0.288042
BRD4.1	169.286	220.195	0.687647	0.377357
BRD4.2	866.102	1369.74	0.272273	0.66068
BRD7	4995.01	4088.58	0.665644	-0.288826
BRD7.1	199.614	196.156	1	-0.0250837
BRD8	4793.35	3199.32	0.584349	-0.583118
BRD9	621.868	719.319	0.971533	0.209708
BRD9.1	834.593	955.723	0.936012	0.195301
BRE	741.18	533.642	0.0848762	-0.473195
BRF1	113.803	260.57	0.863893	1.18804
BRF2	477.763	323.793	0.492586	-0.55979
BRI3	36965.6	36681.1	1	-0.0111489
BRI3.1	4614.8	7460.79	0.246246	0.692941
BRI3BP	1583.42	1427.36	0.867443	-0.1496
BRIX1	382.039	122.786	0.459054	-1.62965
BRK1	10281.6	8949.28	0.771229	-0.200195
BRK1.1	7783.69	6451.37	0.760845	-0.270811
BRK1.2	1447.28	758.416	0.54212	-0.931373
BRMS1	3784.31	4383.47	0.640913	0.211991
BROX	373.003	247.458	0.41013	-0.590048
BRP44	10285.6	8290.05	0.631048	-0.311134
BRP44L	5119.02	7526.39	0.314821	0.556
BRPF1	203.122	208.077	1	0.0346038
BRPF3	246.842	153.184	0.438677	-0.684767
BRWD1	374.52	356.803	0.963806	-0.0697223
BRWD1.1	2698.47	3235.12	0.758516	0.261587
BRWD1.2	229.756	297.474	0.60684	0.371234
BRWD1.3	637.788	596.261	0.941431	-0.096976
BRWD1.4	1242.84	1308.86	0.941431	0.0746094
BSCL2	1366.24	492.345	0.121184	-1.4706
BSDC1	1398.99	1284.65	0.807049	-0.122918
BSG	9348.93	8780.51	0.934254	-0.0904863
BSPRY	4448.16	3796.94	0.881695	-0.228316
BST1	423.447	0	0.00137914	-8.72944
BST2	0	0	1	0
BST2.1	0	0	1	0
BTAF1	864.569	213.85	0.0615091	-2.01032
BTBD1	2092	2553.58	0.606589	0.28751
BTBD10	985.09	858.478	0.733342	-0.198258
BTBD2	826.207	387.6	0.0241325	-1.08996
BTBD3	2223.78	2456.53	0.84979	0.14355
BTBD6	21448	11838.3	0.0604218	-0.857327
BTBD7	442.527	445.471	1	0.00954364
BTBD7.1	555.523	492.501	0.825743	-0.173387
BTBD7.2	1081.03	948.888	0.736089	-0.187911
BTBD7.3	212.008	198.24	0.886814	-0.0963964
BTBD9	242.328	206.97	0.686904	-0.226527
BTC	332.099	295.621	0.93432	-0.167328
BTD	295.708	178.675	0.250912	-0.723655
BTF3	5252.1	3426.99	0.310364	-0.615806
BTF3L4	113.097	62.481	0.794212	-0.845867
BTF3P11	5674.92	3813.79	0.459172	-0.57325
BTG1	7315.88	5833.18	0.738375	-0.3267
BTG2	6955.28	2286.07	0.0185828	-1.60482
BTK	0	0	NaN	0
BTN2A1	68.0504	185.724	0.584255	1.43518
BTN2A1.1	676.349	1112.55	0.341589	0.717193
BTN2A2	0	0	1	0
BTN2A3P	215.972	423.928	0.661089	0.969712
BTN3A1	318.1	15.742	0.129378	-4.25246
BTN3A1.1	217.331	188.285	0.912078	-0.205959
BTN3A2	2158.25	1500.47	0.769481	-0.524153
BTNL2	232.18	253.156	0.90014	0.124271
BTNL3	65558.2	29950.3	0.000481898	-1.13018
BTNL8	1631.6	1174.76	0.401367	-0.473582
BTRC	363.049	391.544	0.938292	0.108722
BU535024	0	0	1	0
BUB3	1352.44	1374.33	1	0.0231369
BUB3.1	1010.99	555.484	0.425792	-0.862778
BUD13	1049.84	938.423	0.869284	-0.161702
BUD31	1730.73	1590	0.905275	-0.122281
BX095413	309.636	354.056	0.927587	0.192824
BX350880	265.675	342.229	0.619271	0.364091
BX538057	441.045	417.292	0.873742	-0.0796814
BX648392	0	239.249	0.839962	7.90839
BX648392.1	241.159	177.522	0.823156	-0.439852
BX648603	647.477	1641.73	0.459172	1.34097
BYSL	139.877	365.001	0.854276	1.37742
BZW1	2397.53	2850.18	0.747016	0.249405
BZW1.1	1121.78	1340.42	0.807049	0.256688
BZW2	3587.07	4676.96	0.736857	0.38267
BZW2.1	2582.84	4163.54	0.33135	0.688643
C10orf10	393.203	79.415	0.263472	-2.2934
C10orf108	971.216	170.281	8.41889e-08	-2.50491
C10orf108.1	215.187	84.2431	0.0186374	-1.34263
C10orf116	10722.6	13918.6	0.773391	0.376332
C10orf118	1117.08	1277.26	0.606166	0.193158
C10orf12	313.47	245.72	0.533648	-0.350051
C10orf125	723.129	843.724	0.758158	0.222233
C10orf128	43.0909	0	0.119536	-5.46241
C10orf137	429.722	311.411	0.673595	-0.463314
C10orf137.1	270.547	190.081	0.334196	-0.507019
C10orf137.2	183.98	203.672	0.916521	0.145942
C10orf2	58.6784	21.2039	0.749135	-1.4264
C10orf26	1153.74	1008.45	0.620278	-0.193998
C10orf28	403.939	344.56	0.665644	-0.228769
C10orf28.1	580.644	509.6	0.603281	-0.187943
C10orf32	705.776	562.897	0.909742	-0.325822
C10orf46	255.883	364.234	0.459054	0.507712
C10orf46.1	1120.73	1314.42	0.639958	0.229802
C10orf47	105.493	118.739	0.942322	0.169135
C10orf54	4469.93	3810.2	0.799081	-0.230328
C10orf58	4582.03	3574.64	0.657211	-0.3581
C10orf58.1	1330.41	870.351	0.287022	-0.611629
C10orf76	2694.77	2394.76	0.792354	-0.170214
C10orf76.1	166.231	128.68	0.684791	-0.366891
C10orf81	92.0275	0	0.496664	-6.53959
C10orf88	319.51	302.888	0.994514	-0.0768329
C10orf95	122.749	135.684	0.963315	0.143428
C10orf96	155.432	105.905	0.957556	-0.549201
C11orf1	290.12	0	3.80635e-05	-8.18547
C11orf10	9171.27	3723.57	0.0555713	-1.30021
C11orf2	7554.43	5646.52	0.513219	-0.419897
C11orf21	83.438	187.503	0.507964	1.15862
C11orf24	4888.06	6756.35	0.434151	0.466901
C11orf30	356.471	324.287	0.872879	-0.136114
C11orf31	2069.26	21.2496	0.722124	-6.53988
C11orf31.1	6828.73	2945.72	0.449259	-1.21272
C11orf35	4045.54	3934.65	1	-0.0400875
C11orf42	0	194.08	0.614572	7.60792
C11orf46	375.067	423.378	0.958248	0.174361
C11orf48	3392.25	4010.92	0.841172	0.241625
C11orf49	1529.54	1486.34	1	-0.0413062
C11orf49.1	311.268	270.444	0.825607	-0.20213
C11orf51	1456.15	881.41	0.0857399	-0.723627
C11orf52	1597.69	898.517	0.0032946	-0.829664
C11orf54	2987.79	2070.03	0.145753	-0.529212
C11orf54.1	4366.22	2925.98	0.505466	-0.577302
C11orf58	120.092	221.288	0.597954	0.876328
C11orf61	476.806	339.121	0.620278	-0.490378
C11orf65	75.7863	37.4427	0.232276	-0.99814
C11orf67	3161.47	2612.69	0.661611	-0.274965
C11orf68	1529.56	1024.54	0.33334	-0.577679
C11orf73	623.94	455.2	0.882477	-0.454053
C11orf75	14138.7	11574.6	0.696126	-0.288667
C11orf80	112.271	0.158979	0.0119642	-6.61078
C11orf82	15.249	0	0.834855	-4.02228
C11orf83	10187.1	11488.4	0.859377	0.173414
C11orf84	0	99.2621	0.173187	6.64763
C11orf86	22186	15767.9	0.459054	-0.492636
C11orf9	6176.62	2510.73	0.335206	-1.29837
C11orf93	498.726	48.6457	0.00613687	-3.3314
C11orf95	65.7061	9.44004	0.548939	-2.67569
C11orf95.1	185.411	802.365	0.100535	2.10757
C12orf10	1045.07	1237.08	0.904264	0.243132
C12orf11	446.063	358.984	0.700041	-0.312546
C12orf23	0	293.538	0.604931	8.20231
C12orf26	404.718	328.98	0.884397	-0.298097
C12orf34	146.799	193.44	0.888086	0.395685
C12orf35	3020.93	1497.13	0.252124	-1.01231
C12orf36	7811.64	3766.66	4.82944e-06	-1.05214
C12orf4	528.618	486.261	0.908976	-0.120259
C12orf43	40.2345	80.4719	0.404662	0.98245
C12orf44	851.635	1399.96	0.36916	0.716413
C12orf45	119.015	63.5223	0.934254	-0.895352
C12orf47	1402.28	1282.05	0.861517	-0.12923
C12orf47.1	1963.69	1439.52	0.0644819	-0.447712
C12orf47.2	7335.3	5722.13	0.569428	-0.358248
C12orf47.3	904.658	668.556	0.686261	-0.435762
C12orf5	129.421	119.539	0.993598	-0.113683
C12orf51	1198.83	1229.59	0.994514	0.036524
C12orf52	1585.11	1817.19	0.758281	0.19701
C12orf52.1	645.374	457.1	0.740046	-0.496707
C12orf57	6535.48	1118.6	0.135306	-2.54553
C12orf62	18946	20141.2	0.908354	0.0882466
C12orf65	973.208	914.156	0.964307	-0.0902125
C12orf73	128.309	4.84619	0.0481507	-4.46718
C12orf75	5298.4	8349.05	0.135223	0.655955
C12orf76	481.182	154.656	0.246154	-1.63122
C13orf15	0	0	1	0
C14orf1	81.6183	58.6403	0.665629	-0.470173
C14orf101	992.819	688.746	0.551848	-0.526917
C14orf102	270.41	204.117	0.328463	-0.404024
C14orf109	578.536	523.086	0.924737	-0.145094
C14orf118	740.59	700.064	0.984386	-0.0810744
C14orf126	347.318	309.761	0.935058	-0.164598
C14orf128	285.066	203.137	0.349791	-0.486811
C14orf128.1	450.8	355.823	0.686828	-0.340474
C14orf129	8740.94	12512.7	0.0549093	0.517482
C14orf132	127.464	164.95	0.898314	0.369386
C14orf132.1	57.5343	39.3322	0.914187	-0.53735
C14orf133	1356.41	1063.48	0.182046	-0.350717
C14orf135	210.328	249.004	0.848603	0.242464
C14orf142	373.383	270.1	0.45713	-0.46569
C14orf149	30.5312	37.2194	0.944264	0.277524
C14orf159	436.636	450.409	1	0.044703
C14orf162	1386.99	3462.76	0.182046	1.31934
C14orf166	9606.44	8934.98	0.947622	-0.104525
C14orf167	568.538	473.578	0.859438	-0.263148
C14orf169	350.908	570.995	0.482333	0.700805
C14orf176	5305.02	4881.13	0.87978	-0.12012
C14orf182	371.685	188.711	0.228601	-0.974153
C14orf21	90.5833	84.9616	1	-0.0913929
C14orf41	279.292	193.677	0.776967	-0.525846
C14orf45	826.516	328.457	0.0364308	-1.3287
C14orf45.1	216.098	95.2209	0.106852	-1.17392
C14orf70	1081.06	947.23	0.970163	-0.190471
C14orf80	1905.12	1560.47	0.607473	-0.28774
C14orf80.1	8194.6	8089.74	1	-0.0185782
C14orf93	1687.74	548.653	0.000363355	-1.61935
C15orf23	891.827	666.421	0.868852	-0.419783
C15orf24	5019.1	4031.2	0.627004	-0.316151
C15orf38	1644.86	1209.27	0.774032	-0.44352
C15orf40	1459.4	1377.22	0.911501	-0.0835519
C15orf40.1	915.99	1203.26	0.383261	0.393174
C15orf41	138.528	37.8272	0.0603887	-1.84542
C15orf44	1027.76	479.087	0.381502	-1.09953
C15orf48	95578.4	100622	0.908736	0.07419
C15orf5	406.186	578.206	0.591987	0.508389
C15orf52	9450.54	5675.37	0.217702	-0.735582
C15orf58	458.493	345.581	0.519251	-0.40685
C15orf61	767.941	557.166	0.683267	-0.462178
C15orf63	2096.09	1765.34	0.947375	-0.247625
C16orf13	2411.07	2601.15	0.972076	0.109433
C16orf42	1826.18	1662.58	0.872059	-0.13533
C16orf48	720.194	823.887	0.882579	0.193808
C16orf5	0.993802	833.29	0.0608516	8.70888
C16orf52	262.422	164.312	0.696971	-0.672178
C16orf54	0	0	1	0
C16orf55	230.69	179.427	0.690837	-0.360778
C16orf57	3685.96	4571.18	0.606146	0.310451
C16orf58	1	396.392	0.182112	7.63442
C16orf59	292.602	125.903	0.726926	-1.21014
C16orf61	828.349	2462.62	0.0120702	1.57073
C16orf62	317.5	372.03	0.781449	0.228
C16orf7	1198.55	1349.76	0.874543	0.171277
C16orf70	1128.74	1323.54	0.869657	0.229503
C16orf72	4386.67	4717.63	0.896765	0.104912
C16orf79	1150.04	1545.22	0.563504	0.425813
C16orf80	1188.99	1192.23	1	0.00392829
C16orf87	262.611	329.969	0.859438	0.328287
C16orf89	200.611	0	0.659032	-7.65543
C16orf93	300.531	250.875	0.757422	-0.259598
C17orf100	147.332	9.57085	0.196551	-3.81067
C17orf101	422.514	182.801	0.241693	-1.20426
C17orf107	0	0	1	0
C17orf108	467.536	0	0.249556	-8.87202
C17orf109	28891	18162.2	0.400869	-0.669652
C17orf110	3627.3	2354.21	0.0298041	-0.623437
C17orf13	175.493	189.726	0.935524	0.111889
C17orf39	551.865	613.361	0.938292	0.152159
C17orf49	1521.59	1090.15	0.672603	-0.480682
C17orf51	58.7138	0	0.622643	-5.89999
C17orf51.1	100.277	30.2989	0.674486	-1.69412
C17orf51.2	0	346.026	0.727621	8.4389
C17orf51.3	142.338	75.0372	0.760845	-0.914645
C17orf56	10965.6	6088.43	0.282498	-0.848736
C17orf59	848.778	1192.66	0.447996	0.490239
C17orf61	3833.22	4307.8	0.884037	0.168353
C17orf62	560.819	301.818	0.083894	-0.891656
C17orf62.1	845.778	538.353	0.40613	-0.650754
C17orf63	1218.97	2271.04	0.0108137	0.897144
C17orf65	0	512.31	0.289642	9.00369
C17orf69	209.685	339.666	0.630455	0.693274
C17orf69.1	68.9636	0	0.144657	-6.12853
C17orf70	629.5	721.35	0.890688	0.1962
C17orf76	1624.08	1419.08	0.56677	-0.194531
C17orf79	1940.32	2121.16	0.994514	0.128496
C17orf80	659.976	471.352	0.618142	-0.484735
C17orf81	693.691	831.756	0.863893	0.261522
C17orf88	249.708	169.068	0.688971	-0.55989
C17orf89	0	2320.11	0.52138	11.1806
C17orf89.1	0	735.756	0.517048	9.52504
C17orf90	3048.87	4059.78	0.825821	0.41301
C17orf97	308.218	261.771	0.985997	-0.234818
C18orf1	319.034	183.116	0.687011	-0.797607
C18orf10	365.611	370.332	1	0.0184592
C18orf12	746.433	1144.92	0.797531	0.616489
C18orf18	377.94	203.289	0.695353	-0.891358
C18orf19	81.4152	112.014	0.901018	0.455522
C18orf21	870.829	649.681	0.522731	-0.422096
C18orf23	25873.8	43478.6	0.298354	0.748793
C18orf25	722.497	710.504	0.994514	-0.0241167
C18orf32	173.88	317.059	0.486548	0.862925
C18orf55	2115.09	1063.87	0.0378159	-0.990715
C18orf61	66.9785	59.6039	0.99507	-0.165669
C19orf10	5893.94	7526.79	0.96125	0.352748
C19orf12	145.965	183.211	0.786841	0.325885
C19orf2	810.253	871.579	0.971862	0.105135
C19orf22	2762.44	2369.09	0.850387	-0.221524
C19orf23	73.7596	209.221	0.797691	1.49157
C19orf24	7737.5	8851.85	0.931271	0.19409
C19orf25	2178.48	2127.16	1	-0.0343789
C19orf25.1	831.373	1023.94	0.521575	0.30024
C19orf28	43.8783	72.811	0.880543	0.717818
C19orf29	1216.6	1456.54	0.72835	0.259496
C19orf33	89553.7	86974.1	0.975267	-0.0421654
C19orf39	122.968	120.98	1	-0.0233208
C19orf42	3086.03	3060.47	1	-0.0119956
C19orf43	1115.05	1222.13	0.841172	0.132183
C19orf44	1511.4	1583.3	1	0.0670113
C19orf46	672.628	912.62	0.894364	0.439641
C19orf48	588.784	802.981	0.955618	0.446976
C19orf50	996.742	642.123	0.162773	-0.633572
C19orf52	812.119	900.21	0.78196	0.148396
C19orf54	132.08	41.4886	0.0103487	-1.64715
C19orf56	8193.83	4965.61	0.229791	-0.722453
C19orf57	327.893	201.241	0.751717	-0.701541
C19orf6	296.457	6757.46	0.240828	4.50594
C19orf60	3846.37	2824.27	0.82153	-0.445481
C19orf63	7273.05	6188.7	0.732268	-0.232889
C19orf63.1	349.333	308.121	0.872143	-0.180555
C19orf68	1146.58	1084.64	0.969635	-0.0800507
C19orf69	927.021	1144.28	0.823862	0.303469
C19orf70	5123.22	3915.1	0.692911	-0.387913
C19orf79	9421.69	6362.87	0.15813	-0.566236
C1D	764.048	496.079	0.206304	-0.622075
C1D.1	862.197	722.702	0.758014	-0.254293
C1GALT1	6.54638	26.1931	0.925165	1.84938
C1GALT1.1	866.907	433.277	0.384234	-0.998926
C1GALT1C1	1839.43	1298.05	0.458185	-0.502586
C1QA	0	0	1	0
C1QB	0	0	NaN	0
C1QBP	4066.55	1633.56	0.720166	-1.31525
C1QC	56.2283	0	0.829646	-5.83866
C1QTNF3	143.762	26.8771	0.0556733	-2.37653
C1QTNF5	0	152.368	0.67421	7.26085
C1QTNF6	440.287	928.754	0.606468	1.07513
C1R	0	0	NaN	0
C1R.1	0	0	1	0
C1S	0	0	NaN	0
C1orf106	11152.2	9396.92	0.245169	-0.24705
C1orf109	468.907	424.751	0.954469	-0.142368
C1orf112	341.889	184.688	0.461551	-0.88486
C1orf115	1378.47	1167.61	0.71692	-0.239324
C1orf116	3013.59	1862.84	0.10779	-0.693685
C1orf122	1872.76	3683.87	0.274382	0.975678
C1orf123	2136.23	1714.15	0.795374	-0.317407
C1orf124	376.516	413.858	0.872157	0.13608
C1orf130	0	105.227	0.580151	6.731
C1orf133	34.6005	0	0.80193	-5.15382
C1orf140	0	545.5	0.620189	9.09408
C1orf144	663.534	895.887	0.718452	0.432582
C1orf144.1	2309.68	2762.38	0.580291	0.258116
C1orf159	774.405	835.58	0.930591	0.109553
C1orf172	3400.52	3999.71	0.808107	0.234079
C1orf174	2990.45	2916.51	0.999022	-0.0361045
C1orf183	535.437	382.34	0.745831	-0.484784
C1orf186	59.5596	0	0.741666	-5.92028
C1orf186.1	2496.76	2301.66	0.981953	-0.117333
C1orf194	0	144.013	0.60766	7.18004
C1orf195	191.844	173.241	0.905957	-0.14635
C1orf198	522.637	2056.49	0.50825	1.97425
C1orf201	913.763	678.938	0.193894	-0.427993
C1orf21	3306.29	3344.34	1	0.0165046
C1orf21.1	759.356	524.11	0.420752	-0.534057
C1orf210	1239.3	1222.41	1	-0.0197786
C1orf212	493.293	865.363	0.182046	0.809604
C1orf213	155.549	133.422	0.960559	-0.219844
C1orf220	585.517	242.166	0.0572827	-1.27023
C1orf226	2348.7	1051.9	0.0662861	-1.15811
C1orf228	153.709	0	0.384317	-7.27341
C1orf229	559.757	1303.71	0.706102	1.21828
C1orf27	1067.05	875.65	0.835075	-0.284907
C1orf31	1172.98	858.482	0.796734	-0.449868
C1orf35	2380.65	3649.38	0.638507	0.616084
C1orf35.1	3221.8	3928.62	0.822391	0.286077
C1orf38	0	0	1	0
C1orf43	2244.19	1686.97	0.343317	-0.411548
C1orf50	1908.75	1423.15	0.438677	-0.423284
C1orf52	1253.67	1361.18	0.957036	0.11861
C1orf54	749.439	684.746	0.995254	-0.13006
C1orf55	156.179	199.874	0.780635	0.353888
C1orf56	775.591	1116.77	0.476462	0.525397
C1orf56.1	0	0	1	0
C1orf70	0	260.239	0.319164	8.02922
C1orf74	78.2516	45.7546	0.467659	-0.761331
C1orf81	2796.78	617.658	0.00102299	-2.17707
C1orf81.1	7954.36	1121.27	2.28163e-05	-2.82551
C1orf85	1390.24	1205.38	0.783841	-0.20569
C1orf85.1	231.453	209.488	0.988564	-0.143201
C1orf86	54.1038	21.3712	0.856609	-1.30051
C1orf86.1	645.65	501.314	0.6617	-0.364394
C1orf9	817.293	1014.03	0.651113	0.310838
C1orf93	4900.67	5804.5	0.906555	0.244145
C1orf96	204.861	92.8385	0.592735	-1.13342
C2	0	0	1	0
C20orf106	250.815	148.406	0.493396	-0.75313
C20orf11	2397.15	1854.76	0.598227	-0.369908
C20orf111	2376.18	2250.14	0.941036	-0.0785937
C20orf134	96.3634	192.168	0.847058	0.988406
C20orf141	121.658	0	0.993683	-6.9385
C20orf151	134.737	90.1077	0.651113	-0.575168
C20orf160	8157.95	42105.3	0.117995	2.36758
C20orf165	66.7449	135.718	0.445198	1.01302
C20orf177	1416.72	721.672	0.155485	-0.972156
C20orf194	21.2167	14.5525	0.985302	-0.514495
C20orf196	298.695	94.0739	0.0680655	-1.65638
C20orf196.1	457.352	177.016	0.113243	-1.36445
C20orf20	547.191	736.895	0.427064	0.428737
C20orf201	204.555	1624.03	0.368409	2.98287
C20orf24	9923.02	14334.1	0.680438	0.530557
C20orf27	74.6571	28.139	0.620278	-1.37652
C20orf27.1	0	0	1	0
C20orf30	1780.88	859.027	0.394408	-1.05094
C20orf43	4361	3491.76	0.518036	-0.320621
C20orf46	288.76	337.099	0.893165	0.222583
C20orf54	858.816	861.14	1	0.00389314
C20orf72	3132.54	1575.12	0.10303	-0.991416
C20orf94	2656.26	1938.76	0.49529	-0.454065
C21orf119	342.407	108.293	0.0472174	-1.65172
C21orf2	798.5	68.7502	0.243326	-3.51883
C21orf33	590.709	533.118	0.972048	-0.14773
C21orf33.1	6965.01	6538.51	0.967286	-0.0911497
C21orf58	257.631	373.075	0.843205	0.532435
C21orf59	2613.31	2600.83	1	-0.00690465
C21orf63	219.103	98.6104	0.261301	-1.14381
C21orf7	0	324.107	0.215476	8.34477
C21orf81	61.9796	71.5133	0.99367	0.203361
C21orf81.1	120.908	91.0781	0.776035	-0.404858
C21orf88	1442.25	1335.57	0.985302	-0.110787
C21orf91	126.462	26.19	0.102518	-2.22892
C21orf96	0	20.4847	0.837014	4.42523
C22orf13	294.849	235.202	0.427064	-0.324844
C22orf13.1	19041	17777.7	0.822391	-0.0990285
C22orf15	61.9898	151.241	0.673298	1.27317
C22orf25	7544.6	8087.63	0.66418	0.100259
C22orf28	6936.46	5147.55	0.583734	-0.430242
C22orf29	1141.83	1393.05	0.894602	0.286679
C22orf36	1224.29	481.559	0.0781132	-1.34434
C22orf39	71.358	70.2012	1	-0.0232514
C22orf40	564.846	510.888	0.972716	-0.144581
C22orf40.1	261.109	177.073	0.891165	-0.557703
C2CD2	190.89	29.794	0.340118	-2.63956
C2CD2L	9190.99	9789.69	0.77545	0.0910332
C2CD3	1174.21	1069.09	0.798176	-0.135187
C2CD4C	90.915	786.779	0.0850705	3.09942
C2orf18	438.387	600.834	0.270128	0.453873
C2orf28	961.752	587.648	0.483787	-0.709758
C2orf29	1127.37	1204.84	0.922581	0.095793
C2orf3	102.351	110.925	1	0.114987
C2orf3.1	177.74	162.366	0.993479	-0.129759
C2orf42	385.47	267.933	0.651113	-0.523107
C2orf43	221.721	222.31	1	0.00381185
C2orf43.1	41.101	110.403	0.510357	1.40387
C2orf44	116.05	21.084	0.305869	-2.40605
C2orf49	131.678	80.0859	0.571852	-0.710409
C2orf49.1	0	1097.68	0.028106	10.1016
C2orf55	1318.82	661.852	0.0216556	-0.993584
C2orf56	1333.41	1143.59	0.772449	-0.221376
C2orf63	178.463	2760.38	0.155485	3.94363
C2orf68	1188.75	538.384	0.134319	-1.14127
C2orf69	258.363	199.407	0.741424	-0.372042
C2orf69.1	511.661	459.294	0.86714	-0.155451
C2orf72	547.159	621.287	1	0.182986
C2orf72.1	494.194	322.461	0.449621	-0.614403
C2orf81	68.1398	41.3675	0.672795	-0.706557
C2orf82	4680.53	3819.34	0.910986	-0.293281
C2orf88	3950.23	3380.13	0.673833	-0.224798
C2orf89	6985.6	6010.63	0.94095	-0.216835
C3	0	0	NaN	0
C3AR1	230.806	1300.06	0.637346	2.48871
C3orf14	69.9348	6.82396	0.629756	-3.18052
C3orf17	193.791	291.955	0.619867	0.588748
C3orf18	116.621	90.3931	0.938328	-0.363993
C3orf19	1094.66	1202.71	0.875519	0.135699
C3orf25	177.647	387.195	0.537663	1.11967
C3orf32	1238.58	1230.34	1	-0.00962439
C3orf37	530.26	287.172	0.16213	-0.882489
C3orf38	277.55	293.598	0.991649	0.0808093
C3orf39	66.1292	172.401	0.577681	1.3691
C3orf58	109.78	80.0528	0.84515	-0.450769
C3orf65	77.2708	91.498	1	0.240948
C3orf70	469.37	294.355	0.784096	-0.671346
C3orf75	2611.07	2050.73	0.741912	-0.348351
C3orf75.1	884.671	512.215	0.0440949	-0.787207
C3orf78	667.04	765.366	0.985302	0.1981
C4B	0	0	1	0
C4orf19	1921.21	2035.41	0.932329	0.083259
C4orf21	253.706	94.2207	0.116306	-1.41949
C4orf21.1	37.9189	30.4838	0.934254	-0.305862
C4orf27	193.256	1.98978	0.0200534	-6.02178
C4orf27.1	45.9077	24.2294	0.906633	-0.894719
C4orf29	523.977	379.221	0.428174	-0.465416
C4orf3	1412.8	451.375	0.551558	-1.64399
C4orf34	6153.52	5048.95	0.566517	-0.285377
C4orf39	151.459	94.894	0.812601	-0.668912
C4orf41	429.622	264.438	0.0972637	-0.698048
C4orf42	874.029	748.215	0.824344	-0.223953
C4orf46	72.9381	19.2426	0.660633	-1.86892
C4orf48	7266.74	3777.01	0.0992339	-0.943879
C4orf52	2075.81	782.857	0.0554436	-1.4057
C5orf13	0	2.92113	1	1.97127
C5orf15	1023.56	1262.81	0.783479	0.302771
C5orf15.1	726.859	552.394	0.849553	-0.395354
C5orf20	0	0	1	0
C5orf22	396.912	306.923	0.364053	-0.369882
C5orf24	388.55	465.054	0.863473	0.25869
C5orf25	404.336	335.915	0.874783	-0.266736
C5orf25.1	936.709	799.014	0.874148	-0.229114
C5orf27	0	126.946	0.572437	6.9994
C5orf28	198.692	205.072	1	0.0453755
C5orf30	6980.74	7285.91	0.902313	0.0617205
C5orf32	51666.4	43845.8	0.320618	-0.236782
C5orf35	713.284	662.61	0.931757	-0.106162
C5orf39	0	0	1	0
C5orf4	606.165	985.07	0.686828	0.699603
C5orf41	2111.51	1122.78	0.3796	-0.910598
C5orf42	395.026	231.716	0.368848	-0.767024
C5orf43	638.183	827.861	0.77076	0.374902
C5orf44	152.931	102.167	0.555185	-0.577295
C5orf44.1	267.582	193.189	0.415668	-0.4679
C5orf45	1798.92	898.562	0.580151	-1.00064
C5orf51	1240.52	947.087	0.37262	-0.38902
C5orf54	148.654	1.49105	0.0020287	-5.90873
C5orf55	15.3002	371.725	0.12895	4.51515
C5orf56	229.212	247.454	0.960869	0.110015
C5orf56.1	609.31	614.793	1	0.0129027
C5orf58	851.698	1902.98	0.519108	1.15891
C5orf62	0	0	1	0
C5orf63	124097	163171	0.3796	0.394911
C5orf63.1	123.924	137.525	0.950956	0.149088
C6orf1	1770.34	1269.68	0.661738	-0.479243
C6orf105	3530.63	3323.44	0.934254	-0.0872246
C6orf105.1	2108.19	1719.13	0.618142	-0.294169
C6orf106	468.708	1456.9	0.239369	1.63405
C6orf108	4806.97	2740.17	0.629571	-0.810634
C6orf115	8662.64	8811.76	1	0.0246211
C6orf120	418.304	384.221	0.906121	-0.122308
C6orf123	248.06	89.3816	0.0216104	-1.46239
C6orf124	510.573	206.809	0.110248	-1.29968
C6orf124.1	810.494	327.219	0.307114	-1.30592
C6orf132	3279.87	1923.97	0.0879501	-0.76924
C6orf132.1	3383.26	3691.51	0.831282	0.125762
C6orf136	4370.43	3724.6	0.367461	-0.230631
C6orf147	50.5568	0	0.3509	-5.68809
C6orf192	2769.94	1564.17	0.208233	-0.82405
C6orf192.1	387.112	284.052	0.250292	-0.445248
C6orf226	636.752	473.675	0.49388	-0.426055
C6orf226.1	569.07	496.198	0.89593	-0.19732
C6orf228	308.74	377.284	0.824801	0.288415
C6orf26	951.637	55.156	0.171458	-4.08441
C6orf27	611.436	591.338	1	-0.0481396
C6orf35	83.3847	121.267	0.642111	0.534978
C6orf35.1	534.017	301.019	0.2592	-0.824947
C6orf47	955.975	1253.1	0.373536	0.390103
C6orf48	1025.3	0	0.358568	-10.0032
C6orf48.1	1749.89	447.9	0.557207	-1.96362
C6orf57	389.104	57.9268	0.0216104	-2.72686
C6orf62	8095.62	6417.9	0.734427	-0.334994
C6orf64	627.013	430.644	0.609275	-0.540951
C6orf72	9840.16	9752.9	1	-0.0128486
C6orf72.1	3437.32	3799.86	0.620229	0.14462
C6orf89	301.552	163.654	0.268319	-0.877744
C6orf89.1	6511.39	6348.89	0.952747	-0.0364552
C6orf89.2	766.919	831.038	0.891614	0.115696
C7	255.043	424.337	0.771719	0.732219
C7orf10	225.123	939.88	0.177123	2.0569
C7orf10.1	226.335	238.152	0.974818	0.0731039
C7orf11	709.266	704.908	1	-0.00887928
C7orf25	221.394	206.269	0.937634	-0.101614
C7orf26	2568.13	1842.72	0.619044	-0.478662
C7orf29	533.95	20.086	0.00134303	-4.66505
C7orf30	444.683	776.093	0.652395	0.802071
C7orf36	499.598	358.192	0.753889	-0.478896
C7orf40	2.95982	185.13	0.860228	5.55473
C7orf41	1475.66	260.787	0.207925	-2.49587
C7orf43	1175.43	1357.53	0.733473	0.207632
C7orf44	387.286	210.515	0.478216	-0.876358
C7orf46	282.75	177.335	0.448776	-0.670031
C7orf46.1	130.221	64.3493	0.630455	-1.00576
C7orf46.2	591.73	424.204	0.625865	-0.479219
C7orf49	679.033	534.895	0.670465	-0.343654
C7orf50	410.89	0	0.602022	-8.68612
C7orf53	962.062	843.177	0.815242	-0.190083
C7orf54	144.758	402.38	0.449259	1.46856
C7orf55	463.19	152.839	0.335206	-1.5933
C7orf59	54048.3	52107.8	0.980589	-0.0527499
C7orf60	84.1631	0	0.0680655	-6.41216
C7orf70	83.8312	131.664	0.648666	0.645114
C7orf73	234.206	513.414	0.458185	1.12901
C7orf74	1081.69	947.721	0.861517	-0.190564
C8G	1058.03	941.077	0.822241	-0.168829
C8orf33	964.185	870.693	0.960457	-0.146985
C8orf37	0	171.83	0.410001	7.43321
C8orf38	892.482	822.898	0.880472	-0.116974
C8orf38.1	253.939	265.78	0.971186	0.0654996
C8orf4	54.1027	258.33	0.62716	2.23459
C8orf44	839.172	247.752	0.0150255	-1.75598
C8orf55	0	671.024	0.0490849	9.39237
C8orf56	215.07	388.124	0.393352	0.848731
C8orf58	816.836	900.97	0.895697	0.141267
C8orf58.1	3283.63	2700.82	0.898314	-0.281801
C8orf59	59.4408	69.2041	0.92079	0.216034
C8orf59.1	1340.6	844.791	0.408667	-0.665585
C8orf60	1021.16	1254.36	0.831764	0.296472
C8orf66	3.25522	142.778	0.303151	5.07846
C8orf73	768.85	455.992	0.629768	-0.752407
C8orf76	1498.18	1954.48	0.335206	0.383347
C8orf78	65.4786	170.063	0.745214	1.36357
C8orf82	11430	9353.13	0.827053	-0.289281
C8orf83	548.5	0	2.71451e-06	-9.10198
C8orf83.1	118.615	60.5725	0.489513	-0.958045
C9orf102	152.888	118.903	0.619053	-0.360009
C9orf103	612.878	585.367	1	-0.066148
C9orf114	380.903	316.397	0.853107	-0.266918
C9orf116	106	91.6343	0.95679	-0.207992
C9orf123	156.233	124.284	0.771502	-0.327704
C9orf125	4586.33	4927.04	0.942322	0.10336
C9orf140	314.542	339.378	1	0.109302
C9orf142	2125.6	2580.68	0.906307	0.279763
C9orf152	1870.8	1714.82	0.997633	-0.125529
C9orf153	0	971.256	0.677317	9.92519
C9orf156	934.472	433.835	0.0338301	-1.10523
C9orf16	542.797	217.938	0.0951787	-1.31255
C9orf163	401.751	1464.07	0.450755	1.86301
C9orf167	1464.02	2170.46	0.522905	0.567742
C9orf173	350.004	555.239	0.893356	0.664219
C9orf173.1	317.949	220.223	0.954469	-0.527824
C9orf21	47.3708	15.9472	0.692494	-1.51309
C9orf23	13355.4	11440	0.685261	-0.223327
C9orf24	2841.12	1654.06	0.180748	-0.780084
C9orf25	1084.81	1881.73	0.493396	0.794053
C9orf3	97.901	239.615	0.636314	1.28267
C9orf30	79.7461	123.031	0.566229	0.619241
C9orf30.1	0	114.257	0.096906	6.84871
[truncated: 14,194 more rows]

## Sheet: EEC
LogFC generated between T2 and T4_B1							DGEs selected
GeneSymbol	T2	T4_B1	FDR	LogFC			GeneSymbol	T2	T4_B1	FDR	LogFC
A1BG	0	0	1	0			AKR1A1	1669.57	538.046	0.0235468	-1.63186
A1BG.AS1	0	0	NaN	0			UGT1A6	2021.3	781.588	0.0393042	-1.36967
A1CF	2459.31	17166.9	0.783588	2.80281			UGT2B10	16094.6	4240.24	0.00459671	-1.92411
A23747	0	0	NaN	0			UGT2B11	11428.2	2958.42	0.0401979	-1.94933
A2LD1	1129.62	2581	1	1.19138			UGT2B15	36216.1	5955.07	0.00241138	-2.60424
A2M	14708.3	127645	0.445018	3.11735			CYP2B6	4885.44	713.385	0.0248667	-2.77401
A4GALT	11259.9	23725.3	0.835646	1.07516
AA627135	3474.37	2479.92	1	-0.486291
AACS	10234.1	10116.9	1	-0.0166091
AADACL3	3217.99	207.339	0.595854	-3.9496
AADAT	0	0	1	0
AAGAB	17.4408	1439.05	1	6.28707
AAK1	58.829	0	1	-5.90277
AAK1.1	2665.43	2534.07	1	-0.0728826
AAK1.2	4728.9	1199.43	0.622425	-1.97826
AAMP	3068.94	1865.15	1	-0.718149
AARS2	0	5239.24	0.930346	12.3554
AARSD1	1	790.207	1	8.62791
AATF	2311.7	4320.93	1	0.902095
AATK	0	4180.88	0.774339	12.0299
AB209400	0	7637.89	0.558221	12.8991
AB363267	0	0	1	0
AB385295	157.099	0	1	-7.30468
ABAT	16213.7	1421.95	0.498767	-3.51035
ABCA1	0	7877.72	0.17746	12.9437
ABCA1.1	1951.18	2066.89	1	0.083073
ABCA11P	0	33.8358	1	5.1225
ABCA2	0	192.922	1	7.59933
ABCA3	0	0	1	0
ABCA5	0	10797.8	0.749037	13.3986
ABCA6	0	2452.32	0.574522	11.2605
ABCA7	0	0	NaN	0
ABCA8	2861.42	3171.11	1	0.14821
ABCA9	0	77598.3	1	16.2438
ABCB1	0	465.334	1	8.86522
ABCB1.1	10761.5	21029.4	0.849703	0.966465
ABCB10	0	4301.34	0.276938	12.0709
ABCB6	2476.93	2424.87	1	-0.0306327
ABCB7	0	4852.85	0.606903	12.2449
ABCB8	503.235	3607.38	0.67673	2.83918
ABCC1	0	0	NaN	0
ABCC10	0	0	1	0
ABCC10.1	0	0	1	0
ABCC3	0	0	1	0
ABCC3.1	0	0	NaN	0
ABCC5	0	362.293	1	8.50499
ABCC5.1	0	7432.89	0.807781	12.8599
ABCC6	9174.56	12893.4	0.859671	0.490877
ABCC6.1	0	8510.66	0.360058	13.0552
ABCC8	8551.41	4071.75	0.613315	-1.07033
ABCD3	18645.8	9457.78	0.600035	-0.979199
ABCD3.1	114.458	318.449	1	1.46821
ABCD4	0	9003.97	0.752885	13.1365
ABCE1	1317.57	296.339	1	-2.14879
ABCE1.1	929.262	548.784	1	-0.758772
ABCF1	7481.67	0	0.63899	-12.8693
ABCF3	9388.98	0	0.538888	-13.1969
ABCG1	0	0	NaN	0
ABHD11	0	0	1	0
ABHD11.1	9553.88	6900.56	0.983455	-0.469316
ABHD11.2	13810.3	8563.16	0.980821	-0.689463
ABHD12	5582.32	0	0.00900896	-12.4469
ABHD14A	9913.61	34195.7	0.402899	1.78623
ABHD14A.1	1411.63	26400.6	0.09123	4.22417
ABHD14B	3893.59	3609.21	1	-0.109388
ABHD15	0	48.6362	1	5.63332
ABHD16A	0	0	1	0
ABHD2	257.897	0	1	-8.01623
ABHD3	5458.97	12075.6	0.809135	1.14525
ABHD4	14980.2	0	0.396235	-13.8709
ABHD8	0	0	1	0
ABI1	0	1121.3	1	10.1322
ABI2	2043.08	4361.29	0.681944	1.09364
ABI3BP	0	0	1	0
ABI3BP.1	0	0	1	0
ABL1	0	7720.98	0.119678	12.9148
ABL2	497.152	3029.76	0.694474	2.60502
ABL2.1	2232.07	1130.96	1	-0.980206
ABLIM1	0	108.733	1	6.77786
ABLIM1.1	2504.35	667.546	0.462685	-1.90592
ABLIM1.2	0	0	1	0
ABLIM2	0	1596.29	0.449062	10.6414
ABLIM3	0	820.687	0.725268	9.68244
ABO	0	17140.8	0.988863	14.0652
ABP1	0	8619.21	1	13.0735
ABR	0	0	1	0
ABR.1	0	0	1	0
ABT1	1289.09	1979.74	1	0.618568
ABTB1	0	0	1	0
ABTB1.1	0	0	1	0
ABTB2	28740.9	0	0.000800379	-14.8109
ACAA1	7263.46	27938.2	1	1.94336
ACAA2	39256.4	31652	1	-0.310621
ACACA	281.497	58.5491	1	-2.24609
ACACA.1	6342.07	22516.5	0.819272	1.82779
ACACB	0	16866	0.51056	14.0419
ACAD10	0	0	1	0
ACAD10.1	10250.8	11476.1	1	0.162875
ACAD11	0	1044.5	0.885816	10.03
ACAD9	24809.3	5267.53	0.743949	-2.23547
ACADM	1737.83	8834.88	0.512048	2.34526
ACADS	3510.85	3086.95	1	-0.185581
ACADSB	11996.8	22155.3	0.808788	0.884942
ACADVL	0	0	1	0
ACAN	1139.74	0	0.976257	-10.1558
ACAP2	0	2230.84	0.835165	11.124
ACAP3	41872.7	46949.3	1	0.165092
ACAT1	45546.9	47376.3	1	0.0568137
ACAT1.1	10315.5	9790.66	1	-0.0753245
ACAT1.2	2823.29	8441.22	0.486357	1.57973
ACAT2	1536.16	813.669	1	-0.915982
ACBD3	294.965	618.061	1	1.06466
ACBD5	26.0993	8492.4	0.808788	8.29195
ACBD6	0	7704.63	0.63899	12.9117
ACCN4	2797.74	5341.53	1	0.932747
ACCS	0	4111.12	1	12.0057
ACD	0	0	1	0
ACE	6511.41	41.6942	0.885672	-7.25301
ACE2	0	0	1	0
ACER2	2754.57	821.798	0.685235	-1.74374
ACER2.1	6438.76	2422.9	0.365632	-1.40968
ACER3	0	0	1	0
ACHE	0	0	NaN	0
ACIN1	0	0	1	0
ACLY	0	140.048	1	7.14004
ACN9	7998.47	17105.6	0.38571	1.09658
ACO1	4874.54	15994.4	0.535792	1.71403
ACO2	45730.2	51968.9	1	0.184499
ACOT1	0	18921.7	0.673032	14.2078
ACOT11	5243.02	2629.83	0.440883	-0.995153
ACOT11.1	0	0	1	0
ACOT13	0	67814.4	0.22937	16.0493
ACOT4	0	2209.82	0.943857	11.1104
ACOT7	1550.41	3217.86	1	1.05297
ACOT8	0	817.301	1	9.67649
ACOT8.1	13893.9	11672.8	1	-0.251282
ACOT9	7873.82	0	0.677217	-12.943
ACOX2	3073.3	6079.56	1	0.983947
ACOXL	0	1639.61	1	10.68
ACP1	6623.76	0	0.194958	-12.6937
ACP2	344.372	804.256	1	1.2213
ACP5	0	0	1	0
ACP6	0	648.03	0.978061	9.34214
ACPL2	0	1230.29	0.849703	10.266
ACPL2.1	217.201	1012.48	1	2.21559
ACR	892.437	2126.14	1	1.25148
ACSF2	7152.69	9833.04	1	0.459096
ACSF3	0	1832.67	0.486357	10.8405
ACSF3.1	0	32.5565	1	5.06852
ACSL1	4055.94	0	0.602825	-11.9862
ACSL3	7028.36	14096.9	0.654829	1.00402
ACSL5	164458	122657	1	-0.423083
ACSM1	0	0	1	0
ACSS1	0	0	1	0
ACSS1.1	7.53357	4530.36	1	9.05258
ACSS2	0	2923.61	1	11.514
ACTA2	0	106990	0.335789	16.7071
ACTB	0	0	NaN	0
ACTB.1	0	0	1	0
ACTBL2	0	0	1	0
ACTG1	267076	112895	0.675947	-1.24226
ACTG2	0	0	1	0
ACTL6A	1	8809.23	0.873509	12.105
ACTL8	4850.44	2531.43	0.833107	-0.937889
ACTN1	0	34.5356	1	5.15119
ACTN4	21037.5	0	0.264132	-14.3607
ACTR1A	2202.9	0	0.930517	-11.1058
ACTR1B	3681.68	4401.34	1	0.257515
ACTR2	0	0	1	0
ACTR3	0	0	1	0
ACTR3.1	0	0	NaN	0
ACTR3B	0	1664.94	0.481837	10.7021
ACTR3C	0	0	1	0
ACTR6	0	3229.74	0.677633	11.6576
ACTR8	0	1568.35	0.701732	10.616
ACVR1	0	0	1	0
ACVR1.1	0	289.867	1	8.18422
ACVR1C	1157.75	11686.4	0.548412	3.33432
ACVR2A	0	1663.43	0.384915	10.7008
ACVR2B	0	4157.89	0.0487626	12.022
ACVRL1	0	175620	0.557042	17.4221
ACY1	0	30.9887	1	4.99949
ACY3	0	0	1	0
ACYP1	40.3091	29135.1	0.164214	9.46213
ADA	0	0	NaN	0
ADAD2	1924.27	1029.07	1	-0.90232
ADAM1	0	7389.34	0.548412	12.8514
ADAM10	0	0	1	0
ADAM10.1	0	0	1	0
ADAM15	0	0	1	0
ADAM17	1466.72	1115.41	1	-0.394712
ADAM19	0	0	NaN	0
ADAM33	19624.8	16951.9	1	-0.211216
ADAM33.1	2288.89	1979.99	1	-0.209058
ADAMTS10	0	0	1	0
ADAMTS13	0	2731.38	1	11.4159
ADAMTS14	0	0	1	0
ADAMTS19	7773.47	4018.81	0.655052	-0.951618
ADAMTS9	0	0	1	0
ADAMTSL1	4352.94	5930.47	1	0.446069
ADAMTSL4	1007.03	258.88	0.975106	-1.95562
ADAMTSL5	117455	181988	1	0.631725
ADAP1	5787.64	0	0.741961	-12.499
ADAP2	591.891	6695.21	1	3.49751
ADAR	18832.8	19981.2	1	0.0853903
ADARB1	0	0	1	0
ADARB1.1	1548.29	189.661	0.296218	-3.02252
ADAT1	0	0	1	0
ADAT2	0	1164.43	0.823392	10.1866
ADAT2.1	17565	32262.1	1	0.8771
ADAT3	2032.42	36.806	1	-5.74915
ADC	2085.03	775.503	1	-1.4257
ADCK1	0	1096.63	0.672589	10.1002
ADCK5	0	0	NaN	0
ADCY3	21580.1	16454.2	1	-0.391225
ADCY4	564.622	0	1	-9.14369
ADCY6	0	14155	0.392772	13.7891
ADCY7	0	0	1	0
ADD3	9560.43	23258.2	1	1.2825
ADH1A	9547.07	28462.8	0.608024	1.57585
ADH1C	171489	171620	1	0.00110025
ADI1	3225.21	0	1	-11.6556
ADIPOR1	2639.6	3226.41	1	0.289512
ADIPOR2	15364.8	15853.9	1	0.0452024
ADK	0	2963.29	0.517605	11.5335
ADM	0	0	1	0
ADM2	0	0	1	0
ADM2.1	1888.1	0	0.664956	-10.8835
ADNP2	0	0	1	0
ADORA2B	22581.2	0	0.203286	-14.4629
ADPGK	0	2541.43	0.649642	11.312
ADPGK.1	0	0	1	0
ADPRHL2	2354.41	0	0.646666	-11.2018
ADRA1A	30821.8	12434.8	0.538784	-1.3095
ADRA2A	0	0	1	0
ADRB2	718.91	1712.78	0.915381	1.25129
ADRBK1	0	0	1	0
ADRBK2	0	0	1	0
ADRM1	3981.19	0	0.684583	-11.9593
ADSL	4651.49	0	0.514118	-12.1838
ADSS	0	12084.5	0.0600342	13.561
ADSSL1	2252.09	3127.86	1	0.47373
AEBP1	0	23148.7	0.254657	14.4987
AEN	1127.35	0	0.436022	-10.14
AES	1	66433.6	0.866682	15.0196
AF074986	0	600.138	0.930346	9.23155
AF116680	0	0	1	0
AF132973	0	0	1	0
AF147412	253776	420009	0.787197	0.726861
AF161372	0	41.3352	1	5.40379
AF176922	880.259	137.538	0.90395	-2.66929
AF239727	4447.12	5484.53	1	0.302436
AF258585	1237.61	796.884	1	-0.634474
AF289552	1	0	1	-1
AF289562	0	0	1	0
AF336885	30248	85134.7	0.708328	1.49288
AF351612	0	0	NaN	0
AF416714	105990	204853	1	0.950662
AFAP1	0	1078.3	0.838473	10.0759
AFAP1L1	0	179.65	1	7.49705
AFAP1L2	0	0	NaN	0
AFF1	127.735	3235.38	0.646368	4.65191
AFF1.1	0	0	1	0
AFF1.2	0	192.874	1	7.59898
AFF4	0	0	1	0
AFG3L1P	0	0	NaN	0
AFG3L1P.1	2830.76	62.7047	0.17303	-5.47416
AFG3L2	3271.83	3136.31	1	-0.0610123
AFMID	556.895	274.307	1	-1.01895
AFMID.1	4107.41	0	0.291452	-12.0044
AFTPH	15474.6	0	0.600035	-13.9177
AFTPH.1	4211.1	0	0.66372	-12.0403
AGA	0	2358.79	0.953445	11.2044
AGAP1	0	0	1	0
AGAP1.1	3127.64	1544.2	1	-1.01775
AGAP3	13132.5	8914.11	1	-0.558924
AGAP7	0	0	1	0
AGAP7.1	0	7279.35	0.323804	12.8298
AGAP7.2	0	0	1	0
AGBL1	6111.69	3257.64	0.52714	-0.907537
AGER	511.613	0	1	-9.00173
AGFG1	0	0	1	0
AGK	888.17	0	0.90386	-9.79632
AGL	3934.22	11342.7	0.570785	1.52738
AGMAT	0	0	1	0
AGPAT1	0	3666.39	0.95315	11.8405
AGPAT2	0	186.014	1	7.547
AGPAT3	15318.5	6561	0.941277	-1.22316
AGPAT4	0	0	1	0
AGPAT4.IT1	847.454	0	1	-9.72869
AGPAT6	0	0	1	0
AGPAT9	10284.1	0	1	-13.3283
AGPHD1	1459.14	1706.05	1	0.225398
AGPHD1.1	0	851.81	0.783482	9.73608
AGPS	1281.21	0	1	-10.3244
AGPS.1	3040.52	8455.09	0.877659	1.4752
AGPS.2	1035.7	1463.78	1	0.498683
AGR2	147646	352275	0.942096	1.25456
AGR3	38677.5	24923.6	1	-0.633965
AGSK1	41389.8	54530.7	1	0.397785
AGSK1.1	22577.1	19384.7	1	-0.21993
AGT	2086.86	0	0.80953	-11.0278
AGTPBP1	317.887	866.669	1	1.4441
AGTPBP1.1	0	0	1	0
AGTRAP	378.605	0	1	-8.56835
AGXT	2571.72	1655.25	0.960422	-0.635376
AGXT2L2	1	14608.6	0.682488	12.8346
AHCTF1	0	0	1	0
AHCY	2874.18	6226.09	0.878522	1.11491
AHCYL1	1	35799	0.677633	14.1277
AHCYL1.1	3081.11	1541.93	1	-0.998249
AHCYL2	134409	164047	1	0.287481
AHDC1	3975.75	0	0.662321	-11.9574
AHDC1.1	2777.37	701.423	0.881331	-1.98382
AHI1	0	455.312	1	8.83388
AHNAK	11619.9	4993.75	0.783482	-1.21824
AHNAK.1	169854	103158	0.839847	-0.719442
AHR	6369.26	0	0.622379	-12.6371
AHR.1	485.286	0	1	-8.92566
AHSA1	8537.05	10469.7	1	0.294384
AHSA2	0	0	1	0
AHSA2.1	0	0	1	0
AHSA2.2	0	0	1	0
AHSA2.3	3052.52	3555.18	1	0.219852
AI198876	9719.11	3288.45	0.478395	-1.56313
AIDA	758.451	0	0.872687	-9.56881
AIF1	0	0	NaN	0
AIF1L	0	1199.88	1	10.2299
AIFM1	8516.14	36193.6	0.561937	2.08733
AIFM2	6150.45	0	0.412737	-12.5867
AIFM3	4877.78	17945.8	0.685037	1.87914
AIG1	5027.05	10117.2	0.672307	1.00888
AIG1.1	1563.65	5546.83	0.734353	1.82608
AIG1.2	4559.29	2976.7	1	-0.614929
AIM1	0	9828.43	0.52864	13.2629
AIM1L	0	0	1	0
AIM1L.1	0	0	1	0
AIMP1	1392.24	11283.9	0.570785	3.01789
AIMP2	14725.9	23672.9	0.90424	0.68484
AIP	0	10759.6	0.584489	13.3935
AIRE	0	0	NaN	0
AK001057	0	0	1	0
AK021432	1473.98	224.463	0.693719	-2.70973
AK022140	185.638	0	0.985361	-7.5441
AK022609	4007.14	1728.01	0.975106	-1.21298
AK025118	4515.2	1190.07	0.235058	-1.92285
AK027667	1121.12	20029.1	0.162476	4.15787
AK054980	0	56631.9	1	15.7894
AK055942	16499.4	9734.15	1	-0.761223
AK057067	0	23073.2	0.743949	14.494
AK057884	63263.2	72673.4	1	0.200058
AK058117	0	0	1	0
AK074630	24927.3	6935.59	0.739331	-1.84549
AK090442	511.919	0	1	-9.00259
AK090649	0	4359.38	0.743949	12.0902
AK091251	0	0	1	0
AK091525	0	16693.6	0.158935	14.0271
AK091697	51595.5	152877	0.756948	1.56704
AK091705	0	0	1	0
AK091931	0	15593	1	13.9287
AK092249	281.088	0	1	-8.14
AK092531	0	651.58	0.883523	9.35001
AK092835	0	56756.7	0.861017	15.7925
AK093443	3481.55	7077.72	0.668581	1.02335
AK094078	129487	121750	1	-0.0888936
AK094832	6057.08	0	0.757334	-12.5646
AK097143	54.9824	0	1	-5.8069
AK097991	0	0	1	0
AK098478	4202.31	0	0.668004	-12.0373
AK1	0	0	1	0
AK1.1	0	5657.11	0.930346	12.4661
AK123110	15964	0	0.729923	-13.9626
AK123945	0	0	NaN	0
AK124190	25841.2	9499.68	0.538888	-1.44363
AK124658	0	0	1	0
AK124741	142515	245746	0.313942	0.786043
AK124971	0	21735.6	0.139084	14.4078
AK125099	3154.06	2986.08	1	-0.0789299
AK125205	5080.81	3000.15	1	-0.759829
AK125564	14420.6	17790.8	1	0.302979
AK127601	434.79	322.22	1	-0.431115
AK127935	13570.4	3111.66	0.278359	-2.12435
AK128388	335.117	819.017	0.986811	1.28669
AK128779	0	0	1	0
AK128866	7.3424	0	1	-3.06046
AK129671	6017.65	4645.52	1	-0.37329
AK130019	11108.4	8356.1	0.999879	-0.410702
AK130276	0	543.417	0.835165	9.08857
AK130638	0	3188.92	1	11.6393
AK130723	5385.5	1858.19	1	-1.53467
AK130794	0	0	1	0
AK130848	0	0	NaN	0
AK130920	0	1835.03	0.751028	10.8424
AK130930	135041	138214	1	0.0335091
AK131315	1357.06	8323.16	0.685037	2.61576
AK131345	117.251	916.546	0.932971	2.95593
AK2	1	27935.3	0.758163	13.7699
AK2.1	19729.5	33825.5	0.747952	0.777726
AK2.2	835.974	1658.1	1	0.987148
AK293046	7772.22	5322.11	1	-0.546243
AK3	3642.39	4171.9	1	0.195771
AK3.1	16912.5	5046.41	0.942672	-1.74456
AK310550	4129.29	1346.32	0.538903	-1.61615
AK311417	26527.3	18670.8	0.935578	-0.506671
AK4	2457.59	2952.69	1	0.264687
AK4.1	13444	55874.3	0.540003	2.05514
AK4.2	409.855	2129.87	0.930346	2.37474
AKAP1	1	58490.6	0.878814	14.8359
AKAP1.1	0	0	1	0
AKAP10	0	0	1	0
AKAP11	0	9200.92	0.478395	13.1677
AKAP11.1	0	6.79394	1	2.96235
AKAP12	2.48663	1820.51	0.976216	9.02909
AKAP13	3277.83	1643.66	1	-0.995392
AKAP17A	18661.8	0	0.941362	-14.1879
AKAP5	0	0	1	0
AKAP7	0	23703.7	0.873246	14.5329
AKAP8	10920	17702.4	0.947698	0.696928
AKAP8L	0	0	1	0
AKAP9	0	90171.2	0.00399239	16.4604
AKAP9.1	0	37974.4	0.0211185	15.2128
AKIP1	6.89543	721.036	1	6.51491
AKIRIN1	9349.67	0	0.30497	-13.1909
AKIRIN1.1	5701.62	0	0.119678	-12.4774
AKIRIN1.2	40555.4	4340.14	0.362693	-3.22378
AKIRIN2	0	0	1	0
AKNA	0	0	1	0
AKR1A1	1446.15	4031.55	1	1.47848
AKR1B1	17662.6	0	0.644982	-14.1085
AKR1B10	53810.2	0	0.310751	-15.7156
AKR1B10.1	41552	0	0.710306	-15.3427
AKR1B15	30734.9	0	0.606659	-14.9076
AKR1C1	612.284	0	1	-9.26041
AKR1C1.1	0	0	1	0
AKR1C3	0	0	1	0
AKR7A2	21442.1	11668.3	1	-0.877791
AKR7A3	9098.56	0	0.924785	-13.1516
AKR7L	32882.1	0	0.778953	-15.0051
AKT1	11946.5	0	0.13365	-13.5444
AKT1S1	13948.5	9472.75	0.96113	-0.558203
AKT2	0	0	1	0
AKT2.1	0	251.186	1	7.97834
AKT2.2	611.063	0	0.455281	-9.25754
AKT3	0	0	1	0
AKT3.1	0	1620.29	0.484993	10.6629
AKTIP	0	0	1	0
AKTIP.1	0	0	1	0
AKTIP.2	1388.59	0	0.869089	-10.4404
ALAD	6737.38	10415.3	1	0.628366
ALAS1	19292	0	0.000286976	-14.2358
ALCAM	0	1165.85	1	10.1884
ALDH16A1	0	0	1	0
ALDH18A1	0	24059.9	0.774357	14.5544
ALDH1A1	5820.77	29958.8	0.366956	2.3635
ALDH1A3	0	41.4171	1	5.40657
ALDH1B1	8181.2	12516.3	0.922451	0.613364
ALDH1L1	7055.89	8274.84	1	0.229872
ALDH2	4717.78	24065	0.749037	2.35051
ALDH3A2	17731.2	15364.5	1	-0.206675
ALDH3A2.1	13600.9	21389.1	0.759832	0.653133
ALDH3B1	3588.45	2526.7	0.999992	-0.505938
ALDH3B1.1	1223.85	0	0.797547	-10.2584
ALDH4A1	15971.2	3692.63	0.278359	-2.11245
ALDH5A1	231.927	4699.58	0.244513	4.33489
ALDH6A1	0	5073.41	0.760632	12.309
ALDH7A1	0	12187.6	0.538784	13.5732
ALDH7A1.1	0	2392.21	0.125107	11.2247
ALDH7A1.2	687.577	1825.75	0.820983	1.40759
ALDH9A1	3965.37	18058.1	0.154574	2.18684
ALDOC	2174.99	0	1	-11.0875
ALG1	4157.42	0	0.999904	-12.0218
ALG1.1	382.878	0	1	-8.5845
ALG1.2	3893.75	12219.5	0.810449	1.6497
ALG10B	0	0	1	0
ALG11	0	9712.83	0.707172	13.2458
ALG12	1671.32	1964.32	1	0.232916
ALG13	0	0	1	0
ALG13.1	0	0	1	0
ALG1L	1168.3	1340.64	1	0.19836
ALG2	2292.95	11082.8	0.441279	2.27254
ALG2.1	108.138	2317.91	0.464453	4.40923
ALG5	34773.1	33910.2	1	-0.0362535
ALG6	0	0	1	0
ALG8	2362.78	15096.4	0.762309	2.67514
ALG9	296.362	228.546	1	-0.373437
ALKBH1	182.41	337.579	1	0.884415
ALKBH2	15.6802	0	1	-4.06007
ALKBH3	0	369.029	1	8.53149
ALKBH3.1	300.478	0	1	-8.23591
ALKBH4	0	495.085	1	8.95444
ALKBH5	0	0	1	0
ALKBH6	748.816	0	0.453961	-9.55039
ALMS1	0	3288.78	0.429127	11.6838
ALMS1P	0	795.325	0.286894	9.63721
ALOX15B	386.748	799.139	1	1.04513
ALOX5	0	0	NaN	0
ALOX5AP	0	0	1	0
ALPK1	575.539	5502.84	0.169771	3.25495
ALPK3	1973.04	3746.17	0.845325	0.924649
ALPP	674.732	3704.16	0.672038	2.45501
ALPPL2	11286.9	0	0.616836	-13.4625
ALS2	2454.37	1218.08	0.804393	-1.01014
ALS2CL	3682.91	3708.11	1	0.00983415
AMACR	0	10703.3	0.443516	13.3859
AMBRA1	0	0	NaN	0
AMD1	35320	8390.59	0.662321	-2.07351
AMD1.1	4621.05	0	0.685037	-12.1743
AMDHD2	473.462	670.21	1	0.500472
AMDHD2.1	0	0	1	0
AMFR	0	0	1	0
AMICA1	0	5031.5	1	12.2971
AMIGO1	5208.6	307.541	0.0351341	-4.07764
AMIGO2	1392.74	0	0.777401	-10.4447
AMIGO3	1362.54	0	0.547246	-10.4131
AMMECR1	22.0345	1534.19	0.76347	6.05847
AMMECR1.1	8533.51	7201.19	1	-0.244872
AMMECR1L	10921.4	1724.64	0.453411	-2.66208
AMOT	660.304	1176.52	1	0.832371
AMOTL2	0	0	1	0
AMPD2	1122.71	0	0.798627	-10.1341
AMT	0	13942.9	0.646368	13.7673
AMT.1	0	2876.78	0.7908	11.4907
AMY1C	0	8544.22	0.619996	13.0609
AMY1C.1	0	5595.97	0.822453	12.4504
AMZ1	86600.4	52095.4	1	-0.733207
AMZ2	0	4742.37	0.664858	12.2117
AMZ2.1	0	8459.15	0.807372	13.0465
AMZ2.2	0	16278.1	0.476542	13.9907
ANAPC1	0	0	1	0
ANAPC1.1	90.97	497.281	1	2.43772
ANAPC1.2	0	18053.1	0.185402	14.14
ANAPC1.3	0	2770.71	0.259332	11.4366
ANAPC1.4	0	0	1	0
ANAPC1.5	0	48.1982	1	5.62053
ANAPC10	0	511.88	1	9.00248
ANAPC11	1	26.1961	1	3.76533
ANAPC13	397.887	1601.94	1	2.00667
ANAPC16	518.009	4396.42	0.406354	3.08282
ANAPC2	1236.48	0	0.338543	-10.2732
ANAPC4	0	0	1	0
ANAPC5	0	71526	0.6351	16.1262
ANAPC7	1	0	1	-1
ANG	0	0	1	0
ANGEL1	0	1999.22	0.681208	10.9659
ANGEL2	0	0	1	0
ANGEL2.1	0	2526.02	0.868156	11.3032
ANGPTL4	0	0	1	0
ANK3	16327.4	6160.45	1	-1.40604
ANK3.1	0	647.26	0.623947	9.34043
ANK3.2	0	0	1	0
ANKAR	0	2338.88	0.852775	11.1922
ANKDD1A	2765.9	1666.83	0.810287	-0.730299
ANKFY1	4774.29	3446.3	1	-0.470122
ANKHD1	889.009	143.756	1	-2.62019
ANKHD1.1	8.77489	0	1	-3.28908
ANKIB1	0	1493.14	0.650981	10.5451
ANKLE2	0	0	1	0
ANKMY1	0	8717.23	0.534174	13.0898
ANKMY2	3590.78	5155.39	0.999992	0.521662
ANKRA2	0	5040.94	0.449062	12.2998
ANKRD10	0	5206.93	0.586993	12.3465
ANKRD10.1	0	0	1	0
ANKRD11	0	0	1	0
ANKRD11.1	16829	5145.23	0.749287	-1.70945
ANKRD12	0	5415.01	0.55801	12.403
ANKRD12.1	477.41	8447.33	0.250509	4.14235
ANKRD12.2	0	0	1	0
ANKRD13A	0	0	1	0
ANKRD13A.1	0	11051.9	0.743949	13.4321
ANKRD13C	520.072	0	0.821791	-9.02534
ANKRD13D	0	0	NaN	0
ANKRD16	0	23.2684	1	4.60101
ANKRD18A	0	0	NaN	0
ANKRD18B	190.114	1003.25	0.760632	2.39361
ANKRD18B.1	0	1329.82	0.84268	10.3781
ANKRD18B.2	0	1906.2	0.649145	10.8972
ANKRD18B.3	0	846.128	0.650058	9.72644
ANKRD19P	0	2129.61	0.496149	11.057
ANKRD20A1	0	857.399	1	9.7455
ANKRD20A2	0	12027.3	0.0227755	13.5541
ANKRD20A2.1	0	50474	0.458251	15.6233
ANKRD20A2.2	0	40952.1	0.0456672	15.3217
ANKRD20A2.3	0	5330.66	0.66372	12.3804
ANKRD20A3	761.033	657.539	1	-0.210585
ANKRD20A5P	5357.26	23009.4	0.544359	2.10245
ANKRD20A5P.1	181.112	4326.55	0.808788	4.57066
ANKRD20A5P.2	635.782	4371.19	0.683049	2.77949
ANKRD20A5P.3	12178.5	43665.7	0.582048	1.84208
ANKRD20A8P	0	0	1	0
ANKRD20A9P	4409.4	15140.9	0.741054	1.77957
ANKRD22	0	410.057	1	8.68319
ANKRD23	0	322.426	1	8.33729
ANKRD26	0	0	1	0
ANKRD27	6007.74	0	0.240444	-12.5528
ANKRD32	0	0	1	0
ANKRD33	13052.4	7950.11	0.849703	-0.715195
ANKRD33B	0	0	1	0
ANKRD35	0	7005.67	0.211764	12.7745
ANKRD36	0	0	1	0
ANKRD36.1	0	0	1	0
ANKRD36.2	0	0	1	0
ANKRD36.3	0	2917.39	0.838617	11.511
ANKRD36.4	0	1525.51	0.884042	10.576
ANKRD36.5	0	10.1219	1	3.47533
ANKRD36.6	2855.65	2775.32	1	-0.0411513
ANKRD36B	0	0	1	0
ANKRD36B.1	0	4396.48	1	12.1025
ANKRD36BP1	1324.78	2264.54	1	0.773011
ANKRD36BP2	0	2808.37	0.512048	11.456
ANKRD36BP2.1	332.474	1230.71	1	1.88502
ANKRD36BP2.2	2481.4	4222.66	1	0.766756
ANKRD37	0	0	1	0
ANKRD39	3133.28	0	0.622425	-11.6139
ANKRD40	395.89	5994.85	0.538616	3.91715
ANKRD42	486.984	5.55797	0.905116	-6.21744
ANKRD42.1	115208	276732	0.255953	1.26424
ANKRD43	7304.67	28591.1	0.628837	1.96853
ANKRD43.1	2259.61	0	0.453047	-11.1425
ANKRD44	0	0	NaN	0
ANKRD46	254.696	3238.93	0.6351	3.66346
ANKRD49	0	11324.1	0.355168	13.4672
ANKRD5	1355.32	1336.53	1	-0.020132
ANKRD50	105.985	687.33	0.73137	2.6857
ANKRD54	0	0	1	0
ANKRD54.1	2361.92	0	0.147951	-11.2064
ANKRD56	142.893	0	1	-7.16885
ANKRD57	8040.92	21032.9	0.820983	1.3871
ANKRD9	0	79720.7	0.26655	16.2827
ANKS1A	1	13047.6	0.517751	12.6716
ANKS3	0	0	1	0
ANKS4B	3749.8	1210.45	0.724325	-1.63047
ANKZF1	0	1729.75	1	10.7572
ANLN	0	0	1	0
ANO1	0	2051.08	0.449062	11.0029
ANO10	29181.8	51031.9	0.947566	0.80631
ANO10.1	4074.59	7664.88	1	0.911443
ANO5	5663.85	6195.25	1	0.129359
ANO7	0	0	1	0
ANO7.1	3844.66	2729.48	1	-0.494078
ANO9	0	0	1	0
ANP32A	1080.72	0	0.570785	-10.0791
ANP32A.1	4080.98	14472.4	0.264528	1.82606
ANP32B	8864.48	0	0.804393	-13.114
ANP32D	25.1268	0	1	-4.70746
ANP32E	0	0	1	0
ANP32E.1	0	0	1	0
ANPEP	0	0	1	0
ANTXR2	0	370.906	1	8.53879
ANTXR2.1	0	0	1	0
ANTXR2.2	0	833.374	1	9.70455
ANXA1	20397.5	0	0.283653	-14.3162
ANXA11	0	0	1	0
ANXA11.1	0	0	1	0
ANXA13	9904.87	0	0.75173	-13.2741
ANXA2	93783.8	0	0.849703	-16.5171
ANXA2P1	12481.2	0	0.946025	-13.6076
ANXA3	6351.61	722.273	1	-3.13474
ANXA4	0	0	1	0
ANXA5	0	0	1	0
ANXA7	3462.5	7981.5	0.643976	1.20461
ANXA7.1	1	11724	0.96113	12.5173
AOC3	0	29304.1	0.129128	14.8389
AP1AR	1463.67	212.765	0.982772	-2.77648
AP1B1	0	0	1	0
AP1B1.1	1	0	1	-1
AP1G1	1	0	1	-1
AP1G2	0	0	1	0
AP1M1	898.624	0	0.983666	-9.81318
AP1M2	13360.3	11226.1	1	-0.251066
AP1S1	0	0	1	0
AP1S2	0	355.434	1	8.47749
AP1S3	283.155	0	0.971696	-8.15053
AP1S3.1	0	0	NaN	0
AP1S3.2	0	0	1	0
AP2A1	721.484	0	0.807372	-9.49682
AP2A2	18921.1	26135	1	0.465962
AP2A2.1	1523.39	599.005	0.881331	-1.34519
AP2M1	1	247.71	1	6.95832
AP2S1	9473.99	19.1867	1	-8.87458
AP3B1	16395.4	4466.16	0.684583	-1.87595
AP3D1	2394.85	0	1	-11.2263
AP3M1	308.44	0	1	-8.27351
AP3M2	0	1138.86	0.849703	10.1546
AP3S1	0	0	1	0
AP3S1.1	0	0	1	0
AP3S1.2	0	0	1	0
AP3S2	4788.58	30936	0.17746	2.69136
AP4B1	0	369.142	1	8.53194
AP4E1	222.6	637.148	1	1.51297
AP4M1	0	23.1241	1	4.5924
APBA1	1896.32	5997.1	0.279516	1.66054
APBB1	6764.41	1902.23	0.40162	-1.82973
APBB1IP	0	0	NaN	0
APBB3	0	5953.2	0.95719	12.5397
APBB3.1	0	0	1	0
APC	0	281.357	1	8.14138
APEH	9758.11	8425.8	1	-0.211764
APEX1	621.011	2707.58	0.616207	2.12253
APEX2	2737.37	0	0.95719	-11.4191
APH1A	8350.86	4431.05	0.676866	-0.914122
APH1A.1	0	0	1	0
APH1B	7379.41	487.838	0.72575	-3.91627
API5	0	6.4112	1	2.88971
API5.1	1189.53	5942.38	0.318737	2.31968
APIP	0	1672.52	0.973769	10.7087
APITD1	479.344	3811	0.557042	2.98841
APLP1	2185.44	1976.38	1	-0.144998
APLP2	23474.3	60207.6	0.874657	1.35883
APOA1BP	32322.7	42010.7	1	0.378196
APOA1BP.1	29186.5	26899.3	1	-0.117728
APOBEC3C	4168.32	0	0.66355	-12.0256
APOBEC3F	2166.51	0	0.559224	-11.0818
APOBEC3F.1	0	0	1	0
APOBR	35718.4	16651.2	0.948765	-1.101
APOC1	0	0	1	0
APOE	0	0	NaN	0
APOL2	9.02947	0	1	-3.32617
APOL3	0	0	1	0
APOL6	602.986	214.224	0.999879	-1.48867
APOL6.1	0	3322.97	0.436261	11.6987
APOL6.2	0	0	1	0
APOLD1	0	0	1	0
APOLD1.1	16170.7	5426.53	0.330297	-1.5751
APOM	236.143	172.03	1	-0.454732
APOO	19386.9	30437.4	0.808788	0.650738
APOOL	0	1368.94	0.983745	10.4199
APOPT1	10807.1	18415.6	0.861017	0.768894
APP	0	0	1	0
APP.1	1281.74	34624.2	1	4.75452
APPBP2	8809.86	9443.68	1	0.100219
APPL2	0	11983.5	0.628163	13.5489
APRT	0	160685	0.260573	17.2939
APTX	1	869.856	1	8.76629
APTX.1	1322.88	690.991	1	-0.935952
APTX.2	0	0	1	0
AQP1	75538.2	150222	0.652759	0.991813
AQP1.1	5085.72	4386.45	1	-0.213351
AQP11	1051.5	157.34	1	-2.73272
AQP3	440.319	0	0.96113	-8.78568
AQP5	7531.31	5296.2	1	-0.507862
AQP7P1	8831.75	12407.5	1	0.490395
AQP8	0	0	1	0
AQR	0	1297.73	0.44421	10.3429
AQR.1	3198.25	11724	0.153574	1.87378
ARAF	0	0	1	0
ARAF2P	134773	226885	0.930346	0.751428
ARAP1	1504.96	0	1	-10.5565
ARAP1.1	556.122	76.0084	1	-2.85491
ARCN1	4232.63	0	0.987407	-12.0477
AREG	0	0	1	0
ARF1	5984.4	0	0.628837	-12.5472
ARF3	28015.6	30509.8	1	0.123037
ARF3.1	0	0	NaN	0
ARF4	70593	20571.1	0.81602	-1.77885
ARF5	0	0	1	0
ARFGAP1	0	0	NaN	0
ARFGAP2	10749.5	43353.8	0.404143	2.01179
ARFGAP3	2508.86	0	1	-11.2934
ARFGEF1	1089.27	1472.79	1	0.434852
ARFGEF2	1024.81	7955.47	0.486181	2.95536
ARFIP1	0	591.808	1	9.21142
ARFIP2	14710.8	563.611	0.0522416	-4.70358
ARFRP1	0	1394.76	0.987809	10.4468
ARFRP1.1	0	3310.14	0.635315	11.6931
ARFRP1.2	0	0	1	0
ARGLU1	0	0	1	0
ARHGAP1	9331.12	89610.3	0.678522	3.2634
ARHGAP11B	0	0	NaN	0
ARHGAP17	489.329	0	0.946025	-8.93761
ARHGAP18	0	3137.3	0.252748	11.6158
ARHGAP19	1326.83	110.979	0.602825	-3.56777
ARHGAP21	3113.8	3482.4	1	0.161354
ARHGAP21.1	97.6518	207.362	1	1.07868
ARHGAP22	0	0	1	0
ARHGAP25	0	0	NaN	0
ARHGAP27	0	0	1	0
ARHGAP27.1	0	0	1	0
ARHGAP30	0	0	NaN	0
ARHGAP32	3984.97	2417.67	1	-0.720721
ARHGAP32.1	4372.91	9317.7	0.993987	1.0912
ARHGAP33	78643.9	90877.5	1	0.208586
ARHGAP35	3143.96	0	0.769307	-11.6188
ARHGAP4	0	0	NaN	0
ARHGAP4.1	25591.5	63473.8	0.960422	1.31046
ARHGAP42	496.199	464.012	1	-0.0965576
ARHGAP42.1	534.765	10.7354	1	-5.51266
ARHGAP44	2130.6	61500.4	0.355486	4.85061
ARHGAP44.1	1850.31	50.275	0.350571	-5.17415
ARHGAP5	1401.21	1324.13	1	-0.0815713
ARHGAP5.1	1347.4	4307.6	0.650058	1.67597
ARHGAP5.2	55.4489	763.014	0.628922	3.75858
ARHGAP5.3	0	0	1	0
ARHGAP8	562.861	174.494	1	-1.68392
ARHGAP9	0	0	NaN	0
ARHGDIA	7404.39	0	0.860429	-12.8544
ARHGDIB	0	0	NaN	0
ARHGEF1	0	0	NaN	0
ARHGEF10	0	0	1	0
ARHGEF10.1	25725.8	9388.26	0.232073	-1.45419
ARHGEF10L	0	10877.2	0.861017	13.4091
ARHGEF10L.1	0	68976	0.749287	16.0738
ARHGEF11	0	0	1	0
ARHGEF15	7215.07	51.7952	0.211764	-7.09466
ARHGEF16	0	0	1	0
ARHGEF17	8351.12	14542.5	0.976257	0.800157
ARHGEF18	11511.1	0	0.970693	-13.4909
ARHGEF18.1	1079.99	0	0.41049	-10.0781
ARHGEF19	0	0	1	0
ARHGEF2	0	0	NaN	0
ARHGEF26	1088.33	982.285	1	-0.147765
ARHGEF26.1	2546.38	2405.66	1	-0.081979
ARHGEF35	0	0	1	0
ARHGEF37	0	4872.19	0.9251	12.2507
ARHGEF38	0	0	1	0
ARHGEF4	0	593.699	1	9.21601
ARHGEF40	15686.6	58973.4	0.51056	1.91047
ARHGEF5	2244.39	0	1	-11.1327
ARHGEF7	14834.5	10124.6	1	-0.55104
ARHGEF7.1	1398.82	0	0.372994	-10.451
ARHGEF9	0	254.187	1	7.99541
ARHGEF9.1	72.8788	8540.96	0.0487626	6.85326
ARID1A	0	0	1	0
ARID1B	0	863.232	1	9.75527
ARID1B.1	2802.96	2280.18	1	-0.297684
ARID1B.2	0	0	1	0
ARID1B.3	0	1165.89	0.88386	10.1885
ARID2	788.725	2840.95	0.820983	1.84746
ARID3A	25.3646	481.884	1	4.195
ARID3B	13684.5	3599.62	0.649145	-1.92633
ARID5A	0	0	1	0
ARID5A.1	0	437.963	0.765205	8.77795
ARID5B	8391.01	14319	0.817401	0.770943
ARIH1	3807.75	731.217	0.768554	-2.37897
ARIH2	0	48.1344	1	5.61866
ARIH2.1	4080.86	22008.8	0.576245	2.43085
ARL1	9709.39	15913.2	0.921397	0.712711
ARL15	0	114.425	1	6.85082
ARL16	5913.49	0	1	-12.53
ARL17B	0	4491.23	0.777923	12.1332
ARL3	3755.71	4252.48	1	0.179173
ARL4A	15818.9	35.6088	0.41723	-8.75533
ARL4A.1	397.134	836.427	1	1.07271
ARL5A	1103.99	1191.49	1	0.109938
ARL5B	1316.71	0	0.556887	-10.3638
ARL6IP1	4015.34	4493.65	1	0.162328
ARL6IP4	18378.8	0	0.694487	-14.1658
ARL6IP5	1485.22	14801.7	0.654955	3.31614
ARL8B	0	0	1	0
ARMC1	0	9099.53	0.567092	13.1517
ARMC10	7754.69	10880.9	1	0.4886
ARMC5	0	205.072	1	7.687
ARMC5.1	16966.7	0	0.561983	-14.0505
ARMC6	19087.2	11154.2	0.858019	-0.774966
ARMC7	3231.12	0	0.777637	-11.6583
ARMC8	0	0	1	0
ARMC8.1	666.896	5001.71	0.677217	2.90501
ARMC9	0	3634.98	0.529391	11.8281
ARMCX2	801.786	2747.1	0.861363	1.77535
ARMCX3	471.236	1643.99	0.68249	1.8005
ARMCX4	0	1685.69	0.722102	10.72
ARMCX5	132.928	4719.57	0.448968	5.13943
ARMCX6	8505.4	0	0.164214	-13.0543
ARMCX6.1	423.151	0	1	-8.72843
ARNT	212.609	0	1	-7.73883
ARNT2	0	577.063	1	9.17508
ARNTL	41.0013	1048.72	1	4.64343
ARPC1A	1	13030	0.969378	12.6697
ARPC1B	0	0	1	0
ARPC2	1	0	1	-1
ARPC3	0	8004.66	1	12.9668
ARPC4	1168.15	1184.74	1	0.0203206
ARPC4.TTLL3	0	0	1	0
ARPC4.TTLL3.1	0	0	1	0
ARPC5	0	0	1	0
ARPC5.1	0	19044	0.953445	14.2171
ARPC5L	12190.7	0	0.572226	-13.5736
ARPP19	2105.71	0	0.756948	-11.0408
ARRB1	0	4.3269	1	2.4133
ARRB2	8736.12	5724.49	1	-0.609758
ARRDC1	0	0	1	0
ARRDC3	0	2187.34	0.41049	11.0956
ARSA	0	0	1	0
ARSB	0	0	1	0
ARSD	1354.02	0	1	-10.4041
ARSD.1	0	0	1	0
ARSD.2	0	5905.7	1	12.5281
ARSG	72.5001	97.8176	1	0.427022
ARTN	1777.27	0	0.489574	-10.7963
ARV1	18396	29383.8	0.863679	0.675604
ASAH1	43905.4	77123.1	0.971513	0.812751
ASAH2	0	0	1	0
ASAP1	0	0	1	0
ASAP3	0	0	1	0
ASAP3.1	240.384	2410.63	1	3.3206
ASB1	0	0	1	0
ASB1.1	0	0	1	0
ASB10	18569.9	6299.54	0.332399	-1.5595
ASB13	0	35425.9	0.175417	15.1126
ASB13.1	9300.19	2027.41	0.372093	-2.19706
ASB16	9447.31	5192.31	0.554979	-0.863402
ASB2	0	0	1	0
ASB6	1590.48	0	0.550687	-10.6362
ASB7	255.071	824.953	1	1.68951
ASB8	0	1563.92	0.508245	10.6119
ASB9	348.37	1473.63	0.694474	2.07752
ASCC2	0	1700.22	0.830047	10.7323
ASCC3	0	0	1	0
ASCL2	34082.8	71042.2	0.839288	1.05961
ASF1B	5335.99	3483.47	0.932892	-0.61509
ASGR1	849.992	0	0.599334	-9.733
ASH1L	0	5515.82	0.276269	12.4296
ASH2L	2946.34	18019	0.539506	2.61211
ASL	718.523	0	1	-9.4909
ASMTL	9762.55	12649.4	1	0.373705
ASNA1	5456.27	4970.17	1	-0.134592
ASNS	0	0	1	0
ASNSD1	6999.12	3548.3	1	-0.979845
ASPG	11189	4681.02	1	-1.25701
ASPH	0	0	1	0
ASPH.1	14093	0	0.137179	-13.7828
ASPHD1	0	230.275	1	7.85347
ASPHD2	0	0	1	0
ASPM	0	0	1	0
ASPM.1	0	0	1	0
ASPN	223.712	1147.63	0.868156	2.35376
ASPRV1	0	1225.02	0.953445	10.2598
ASPSCR1	0	0	1	0
ASPSCR1.1	1	0	1	-1
ASPSCR1.2	0	0	1	0
ASRGL1	48657.1	44748.5	1	-0.12081
ASS1	7161.04	0	1	-12.8062
ASS1.1	4246.5	0	1	-12.0524
ASTE1	0	0	1	0
ASTN2	0	7329.62	0.119108	12.8397
ASXL1	0	382.002	1	8.58121
ASXL2	5209.52	4475.12	1	-0.219179
ATAD2	0	0	1	0
ATAD2B	0	182.76	1	7.52168
ATAD3A	0	0	1	0
ATAD3B	0	0	1	0
ATAD3B.1	0	0	1	0
ATAD3C	250.953	452.239	1	0.847118
ATAD5	0	145.694	0.921084	7.19667
ATF3	47796.4	0	0.436168	-15.5446
ATF4	105860	0	0.489574	-16.6918
ATF5	0	11.3309	1	3.6242
ATF6B	759.724	1960.6	0.829077	1.36659
ATF7IP	0	0	1	0
ATF7IP.1	0	2683.89	1	11.3906
ATF7IP2	0	2712.01	1	11.4057
ATG12	0	0	1	0
ATG13	1334.8	2005.07	1	0.586665
ATG16L1	1708.02	0	1	-10.739
ATG16L1.1	1491.7	183.803	0.364827	-3.01387
ATG16L2	0	2184.85	1	11.094
ATG2B	2221.02	2497.37	1	0.169118
ATG3	8786.16	7997.2	1	-0.135721
ATG4B	12558	35354.2	0.290732	1.4932
ATG4C	0	1106.92	0.203286	10.1136
ATG4C.1	0	0	1	0
ATG4D	1422.4	0	0.451254	-10.4751
ATG5	5237.15	5876.95	1	0.166255
ATG7	0	0	1	0
ATG9A	199.446	0	1	-7.64707
ATG9A.1	0	0	1	0
ATHL1	0	0	1	0
ATL1	0	3006.58	0.539494	11.5544
ATL2	0	0	1	0
ATL3	4975.77	808.517	0.662321	-2.62008
ATM	0	0	1	0
ATM.1	0	0	NaN	0
ATM.2	0	0	1	0
ATMIN	993.302	3047.44	0.948971	1.61632
ATMIN.1	523.546	3924.12	0.279516	2.9036
ATMIN.2	4595.16	2989.52	0.831442	-0.620034
ATN1	6284.41	2186.54	0.518594	-1.5227
ATOH8	341.461	601.338	1	0.814633
ATOH8.1	5086.78	2607.18	0.857904	-0.963993
ATOX1	0	0	1	0
ATP10B	1857.35	0	1	-10.8598
ATP10B.1	0	0	1	0
ATP11A	0	902.048	0.813246	9.81866
ATP11B	0	0	1	0
ATP11C	0	325.141	1	8.34935
ATP13A1	1	0	1	-1
ATP13A2	2564.32	0	0.934618	-11.3249
ATP13A3	383.039	11100.5	0.71087	4.85335
ATP13A3.1	2851.99	1011.87	0.814281	-1.49402
ATP13A4	0	68.0325	1	6.1092
ATP1A1	0	263811	0.676719	18.0092
ATP1A1.1	1183.29	0	0.0468539	-10.2098
ATP1A1OS	0	242.021	1	7.92494
ATP1A1OS.1	0	1536.42	0.3929	10.5863
ATP1A3	0	0	1	0
ATP1A4	2040.85	15336.4	0.882878	2.90911
ATP1B1	144088	0	0.616207	-17.1366
ATP1B2	5870.99	2273.6	0.681944	-1.36824
ATP1B3	31185.5	462763	0.170145	3.89128
ATP2A2	0	0	1	0
ATP2A2.1	3925.95	18044	0.24104	2.20012
ATP2A3	0	0	1	0
ATP2A3.1	0	0	1	0
ATP2B1	6000.64	1024.89	0.552364	-2.54849
ATP2B3	11106.3	6494	0.650981	-0.774103
ATP2B4	0	5100.37	0.760632	12.3167
ATP2C1	0	0	1	0
ATP5A1	246707	182261	1	-0.436792
ATP5B	117818	150249	1	0.350794
ATP5C1	34908.9	27949	1	-0.320786
ATP5D	27497.3	29973.3	1	0.124385
ATP5E	363520	8408.31	0.449062	-5.43391
ATP5F1	100262	141195	0.778953	0.493903
ATP5G1	66629.3	63516.3	1	-0.069029
ATP5G2	1	174468	0.653509	16.4126
ATP5G3	681440	313050	0.407442	-1.12219
ATP5H	136668	102002	1	-0.422069
ATP5I	107808	152311	1	0.498552
ATP5I.1	1	142901	0.701732	16.1247
ATP5J	118683	71921.1	0.927448	-0.722617
ATP5J2	68334.7	41814.1	1	-0.708614
ATP5J2.1	35799	41922.2	1	0.22779
ATP5L	1	10696.2	1	12.3849
ATP5L2	61462.4	72505.8	1	0.238389
ATP5O	81287.1	72067.7	1	-0.173672
ATP5S	2841.99	1753.93	1	-0.695993
ATP5SL	20992.1	30507.8	1	0.539312
ATP6	413920	370530	1	-0.159763
ATP6AP1	10749.8	15843.2	1	0.559511
ATP6AP1L	0	0	NaN	0
ATP6AP2	6228.56	9549.26	1	0.61641
ATP6V0A1	0	0	1	0
ATP6V0B	7300.67	0	1	-12.834
ATP6V0C	0	0	1	0
ATP6V0D1	40649	0	0.51056	-15.311
ATP6V0D1.1	0	0	1	0
ATP6V0E1	9068.22	21813.4	0.9251	1.26623
ATP6V1A	42323.2	39526.9	1	-0.0986132
ATP6V1B2	3288.14	7061.43	1	1.10245
ATP6V1C1	1681.2	4027.09	1	1.25974
ATP6V1E1	5140.13	0	0.321068	-12.3279
ATP6V1F	0	0	1	0
ATP6V1G1	15695.6	41.7025	0.929623	-8.52191
ATP7A	118.671	514.866	0.969591	2.10792
ATP7A.1	0	953.239	1	9.89821
ATP7A.2	0	0	NaN	0
ATP7A.3	0	0	1	0
ATP7A.4	18029	11260.3	0.856614	-0.679028
ATP8	82512.3	0	1	-16.3323
ATP8A1	0	4859.01	1	12.2467
ATP8B1	24468.5	88408.1	0.690061	1.85321
ATP9A	0	0	1	0
ATP9A.1	0	0	1	0
ATP9B	205.799	1838.17	0.67341	3.15276
ATPAF1	2424.06	1541.66	0.713577	-0.652601
ATPAF2	0	0	1	0
ATPIF1	94994.7	97756.2	1	0.0413398
ATPIF1.1	9694.84	0	1	-13.2431
ATRN	2961.61	1222.93	1	-1.27535
ATRX	0	0	1	0
ATRX.1	0	1484.5	1	10.5367
ATRX.2	0	3857.1	0.725345	11.9137
ATXN1	1980.46	1654.53	1	-0.25927
ATXN10	1644.61	5906.91	0.883618	1.84403
ATXN10.1	0	0	1	0
ATXN1L	4001.26	5822.07	1	0.540966
ATXN2	2060.54	0	1	-11.0095
ATXN2L	443.219	0	0.389769	-8.79513
ATXN2L.1	0	0	1	0
ATXN3	0	13455.1	0.0770741	13.716
ATXN7	2094.78	952.953	0.682543	-1.1355
ATXN7L1	119.427	0	1	-6.91202
ATXN7L1.1	0	1833.61	0.877365	10.8413
ATXN7L3	955.45	0	0.986811	-9.90155
ATXN7L3B	1995.26	10815.6	0.51056	2.43787
ATXN8	413.74	264.612	1	-0.642886
AUH	10582	10889.9	1	0.0413797
AUP1	1	11648.7	0.938941	12.508
AURKA	0	1483.92	1	10.5362
AURKAIP1	0	0	1	0
AURKAPS1	0	0	NaN	0
AUTS2	6476.11	27755.3	0.51056	2.0994
AVEN	2432.81	7135.64	0.952137	1.55203
AVIL	0	0	1	0
AVL9	0	0	1	0
AVPI1	40399.2	0	0.17366	-15.3021
AVPI1.1	21667.4	0	0.17366	-14.4033
AW002507	0	0	1	0
AW303581	24251.5	22075.5	1	-0.135619
AX721280	0	0	1	0
AXIN2	0	0	1	0
AXIN2.1	0	0	1	0
AXL	18120.7	12293.1	0.986811	-0.559757
AY129018	828.565	462.763	0.983181	-0.838967
AY239294	2871.41	0	0.954456	-11.488
AY358225	209.078	0	1	-7.71478
AY358253	1439.04	522.953	0.76972	-1.4586
AZGP1	18399.4	850.767	0.234105	-4.43313
AZI1	0	0	1	0
AZI2	35.7856	5016.12	0.0648008	7.09157
AZI2.1	0	1504.11	0.650058	10.5556
B2M	0	0	1	0
B3GALNT1	4698.18	2219.85	0.543749	-1.0813
B3GALNT2	0	0	1	0
B3GALNT2.1	315.503	463.438	1	0.553267
B3GALT1	472.298	1443.06	0.975603	1.60932
B3GALT4	0	0	1	0
B3GALT5	0	0	1	0
B3GALT6	11799.1	11833.5	1	0.00420307
B3GAT3	0	0	1	0
B3GNT1	0	6493.68	0.23021	12.665
B3GNT3	19897.5	0	1	-14.2804
B3GNT5	25249	18186.9	0.997844	-0.473305
B3GNT6	1060.75	0	0.988863	-10.0522
B3GNT7	25998.9	58775.1	1	1.17672
B3GNT8	11479.6	0	0.742677	-13.4869
B3GNT9	1328.01	782.516	0.987809	-0.762317
B3GNTL1	0	982.583	0.538436	9.9419
B4GALT1	4761.76	3782.95	1	-0.331905
B4GALT2	2161.87	4359.43	1	1.01153
B4GALT3	1	0	1	-1
B4GALT4	0	4007.1	0.681398	11.9687
B4GALT5	22855.9	0	0.528428	-14.4803
B4GALT7	94.0235	0	1	-6.57021
B9D1	1226.04	1489.84	1	0.280945
B9D2	0	13995	0.390465	13.7727
BAALC	809.861	818.511	1	0.0153074
BACE1	0	1330.55	1	10.3789
BACE2	0	0	1	0
BACH1	0	0	1	0
BAD	10795.1	0	0.842526	-13.3982
BAG1	48829.3	71910.1	1	0.558437
BAG1.1	18284.4	24501.5	1	0.422238
BAG2	0	0	1	0
BAG3	4379.36	0	0.170145	-12.0968
BAG5	26044.4	0	0.24777	-14.6687
BAG6	1	30.6274	1	3.9831
BAG6.1	1	0	1	-1
BAGE	0	0	1	0
BAGE4	10.3056	602.931	1	5.73927
BAHCC1	225.694	4274.63	0.313773	4.23732
BAHD1	10946.9	0	0.191384	-13.4184
BAI1	0	2119.21	0.389769	11.05
BAI2	0	0	1	0
BAIAP2	1317.53	0	0.797638	-10.3647
BAIAP2.1	1218.18	869.911	1	-0.48531
BAIAP2.2	6156.47	12.9527	0.524426	-8.78565
BAIAP2L1	7297.54	0	0.709021	-12.8334
BAIAP2L2	0	0	1	0
BAIAP2L2.1	2808.82	592.711	0.0575483	-2.24264
BAIAP3	0	2026.11	0.573437	10.9852
BAK1	25971	0	0.435866	-14.6647
BAMBI	0	0	1	0
BANF1	0	9507.42	0.400102	13.215
BANP	0	0	1	0
BAP1	7549.37	4221.84	0.979459	-0.838335
BARD1	0	0	1	0
BASP1P1	1047.71	268.645	0.644891	-1.95949
BATF	0	0	NaN	0
BATF2	11335.2	0	0.616207	-13.4686
BATF3	0	0	1	0
BAX	10797.9	1975.1	0.385497	-2.45015
BAX.1	7260.24	0	1	-12.826
BAZ1A	0	0	1	0
BAZ1B	1	3274.1	0.477889	10.6773
BAZ1B.1	5888.67	0	1	-12.524
BAZ2A	106.496	453.069	1	2.07863
BAZ2B	0	2920.97	0.398132	11.5127
BBC3	0	9118.26	0.760632	13.1547
BBIP1	0	0	1	0
BBS1	978.092	774.477	1	-0.336361
BBS10	0	2341.4	0.0953041	11.1938
BBS12	99.9812	1071.61	0.773765	3.40897
BBS2	0	6216.15	0.737452	12.602
BBS4	0	6486.69	0.324942	12.6635
BBS5	0	0	1	0
BBS9	610.605	0	1	-9.25646
BBX	527.12	3182.55	0.947566	2.5917
BBX.1	1999.47	6161.28	0.9251	1.62312
BC000817	0	0	1	0
BC003386	0	0	NaN	0
BC012174	0.215558	0	1	-0.281619
BC014023	104695	126074	1	0.268082
BC014023.1	208764	239597	1	0.198737
BC014063	0	18208.3	0.158935	14.1524
BC015443	3.99011	612.115	1	6.94094
BC015443.1	0	1031.56	0.885401	10.012
BC015643	903.554	0	0.958524	-9.82106
BC021857	0	0	1	0
BC025320	0	4629.72	0.444725	12.177
BC025792	0	0	1	0
BC027847	15797.5	6113.24	0.890454	-1.36955
BC029255	0	0	1	0
BC029410	22151.4	59977.6	0.685235	1.43698
BC029410.1	100493	69945.2	1	-0.522788
BC030094	0	8679.21	1	13.0835
BC031250	5245.88	1157.9	0.00013476	-2.1787
BC033227	21574.4	15289.2	0.965452	-0.496781
BC033643	0	0	1	0
BC036832	1324.65	1848.1	1	0.480132
BC039426	0	1236.56	1	10.2733
BC039705	6654.06	3706.23	0.701732	-0.844112
BC040680	31.5429	1481.34	0.510298	5.50939
BC041650	0	0	NaN	0
BC044628	0	0	1	0
BC065737	44689.3	79750.3	0.758485	0.835548
BC071847	28464.1	16756.4	0.683983	-0.764392
BC104430	0	1697.09	1	10.7297
BCAP29	5073.43	8050.66	0.972756	0.666041
BCAP29.1	912.54	2084.96	0.973769	1.19117
BCAP31	29854.5	4180.34	0.768157	-2.83596
BCAP31.1	2468.95	6745.75	0.704105	1.44971
BCAP31.2	1	0	1	-1
BCAR1	81263.5	0	0.0473852	-16.3103
BCAR1.1	7571.59	0	0.489574	-12.8866
BCAR3	0	21481.6	0.158935	14.3909
BCAS1	0	0	1	0
BCAS2	2802.04	9791.13	0.595152	1.80463
BCAS3	0	0	1	0
BCAS3.1	664.964	0	0.929822	-9.3793
BCAT2	6530.59	10599.1	1	0.698576
BCCIP	15.7485	2386.75	0.481837	7.15548
BCDIN3D	85.7655	0	1	-6.43905
BCKDHA	0	8348.42	0.650935	13.0275
BCKDHB	0	8673.05	0.486181	13.0825
BCKDHB.1	0	3168.07	0.0257795	11.6298
BCKDHB.2	0	1387.57	1	10.4394
BCKDK	505.443	1234.73	1	1.28689
BCKDK.1	0	4523.45	1	12.1435
BCL11A	0	0	1	0
BCL11A.1	0	0	1	0
BCL11B	0	0	1	0
BCL2	0	0	1	0
BCL2.1	913.493	412.239	1	-1.146
BCL2A1	0	1944.35	1	10.9258
BCL2L1	2166.02	0	0.523662	-11.0815
BCL2L11	0	31961.7	0.135317	14.9641
BCL2L11.1	8622.6	6086.02	0.95719	-0.502555
BCL2L13	479.05	101.836	1	-2.22283
BCL2L13.1	1	0	1	-1
BCL2L14	0	384.872	1	8.59198
BCL2L15	6.26623	1058.34	0.918514	7.18774
BCL2L2	1	0	1	-1
BCL3	0	0	1	0
BCL6	0	0	1	0
BCL7A	0	0	1	0
BCL7C	438.609	3301.05	0.688716	2.90907
BCL9	0	729.116	1	9.51198
BCL9L	0	0	1	0
BCL9L.1	0	0	NaN	0
BCLAF1	0	0	1	0
BCOR	1230.81	191.516	1	-2.67773
BCOR.1	0	1312.89	1	10.3596
BCORL1	14337.7	0	0.05501	-13.8076
BCORP1	12722.2	8865.96	0.783588	-0.520948
BCR	8623.89	0	0.590144	-13.0743
BCR.1	4691.16	3650.98	1	-0.361574
BCR.2	2000.05	0	0.315715	-10.9665
BCRP2	1144.45	0	0.747696	-10.1617
BCS1L	1	13064.6	0.704105	12.6735
BDH1	0	10124	1	13.3056
BDKRB1	0	4167.18	0.872324	12.0252
BDKRB2	0	0	1	0
BDP1	0	727.669	0.913868	9.50912
BE561442	4176.54	0	0.577454	-12.0284
BE613848	1097.58	6903.81	0.378266	2.65196
BEAN1	3374.51	0	0.318092	-11.7209
BECN1	0	12398.5	0.918607	13.598
BEGAIN	0	670.362	1	9.39095
BEND3	2323.73	7377.7	0.557012	1.6663
BEND3.1	149.422	77.4003	1	-0.940081
BEND7	0	0	1	0
BEND7.1	0	0	1	0
BEND7.2	0	487.017	1	8.93079
BEST2	51243.3	67017	1	0.387156
BEST3	48256.4	19508.4	0.232965	-1.30658
BET1	0	224.525	1	7.81714
BET1.1	2047.11	1009.79	1	-1.01881
BET1L	2119.19	0	0.903363	-11.05
BET1L.1	0	718.887	0.869573	9.49163
BET1L.2	4664.78	2732.63	0.982772	-0.771301
BET3L	21513.5	78085.4	0.709021	1.85976
BEX2	19397.5	10566.9	0.706608	-0.876249
BEX4	0	316.812	1	8.31203
BEX5	1280.84	1862.59	1	0.539866
BF175071	0	0	1	0
BF515046	0	0	1	0
BF733045	43995.2	0	0.451254	-15.4251
BFAR	1648.22	876.99	1	-0.909509
BFSP1	558.802	521.13	1	-0.100507
BG216262	0	1362.13	0.878102	10.4127
BGLAP	0	587.533	1	9.20098
BHLHE23	51903.8	32648.6	1	-0.668802
BHLHE40	0	0	1	0
BHLHE41	14752.4	0	0.551687	-13.8488
BI224516	9851.28	2179.53	0.449034	-2.17578
BICD2	2479.1	1724.91	1	-0.523044
BID	0	0	1	0
BID.1	0	0	1	0
BIK	0	0	1	0
BIN2	1241.95	0	0.806912	-10.2796
BIN3	1	0	1	-1
BIRC2	0	0	1	0
BIRC3	0	0	NaN	0
BIRC5	0	0	1	0
BIRC6	0	1512.41	0.800369	10.5636
BIVM	1713.98	3074.12	1	0.842448
BJ997522	0	5764.02	0.521554	12.4931
BLCAP	0	18944.2	0.709352	14.2095
BLCAP.1	789.866	2099.91	1	1.40951
BLMH	0	2703.7	0.889757	11.4013
BLNK	0	0	1	0
BLNK.1	0	11.1553	1	3.60351
BLOC1S2	32136.2	20754.4	0.849703	-0.630758
BLOC1S3	371.171	1015.13	1	1.44905
BLVRA	0	0	1	0
BLVRB	28475	70233	0.830047	1.30243
BLZF1	0	0	1	0
BLZF1.1	0	0	1	0
BM473780	4013.33	2108.23	0.603972	-0.928439
BM977558	6401.64	5354.1	1	-0.257755
BMF	0	0	1	0
BMI1	0	2055.33	0.226392	11.0059
BMI1.1	0	373.904	1	8.55038
BMP1	1358.24	0	0.714276	-10.4086
BMP2	6610.91	659.343	0.815142	-3.32378
BMP2K	329.742	841.697	1	1.34931
BMP2K.1	0	0	1	0
BMP2K.2	0	0	1	0
BMP3	10954	1812.93	0.482663	-2.5944
BMP4	0	4207.91	0.00040883	12.0392
BMP5	2406.23	2634.63	1	0.130773
BMP7	0	0	1	0
BMP7.1	0	0	1	0
BMP8B	183237	237387	1	0.373531
BMPR1A	6.48444	1625.53	0.717038	7.76369
BMPR1A.1	2453.09	4295.97	1	0.808133
BMPR1A.2	144.314	462.837	0.91406	1.67444
BMPR2	0	0	1	0
BMS1	881.404	0	1	-9.7853
BMS1.1	0	0	1	0
BMS1.2	0	0	1	0
BMS1.3	252.819	0	1	-7.98766
BMS1.4	5909.87	0	0.0740421	-12.5292
BMS1P1	0	0	1	0
BMS1P1.1	0	0	1	0
BMS1P1.2	0	546.789	0.835912	9.09748
BMS1P5	0	0	1	0
BMS1P5.1	0	5203.5	0.681944	12.3455
BMX	2851.89	819.928	0.679177	-1.79709
BNIP1	2787.72	1368.64	1	-1.02581
BNIP2	0	2282.05	1	11.1567
BNIP3	910.217	0	1	-9.83165
BNIP3L	20.7951	9683.08	0.883618	8.79547
BNIP3L.1	0	0	1	0
BNIP3L.2	0	0	1	0
BOD1	2329.44	11643.8	0.0274297	2.32102
BOD1L	0	364.39	1	8.51329
BOD1L.1	0	6021.81	0.918607	12.5562
BOK	0	3572.54	0.733487	11.8031
BOLA1	373.746	9917.03	0.560384	4.72607
BOLA2B	0	0	1	0
BOLA2B.1	0	0	1	0
BOLA2B.2	0	604.435	1	9.24183
BOLA3	68534.9	126213	0.79627	0.880935
BOLA3.1	2912.39	13992	0.542879	2.26393
BORA	0	0	1	0
BPGM	1254.92	6266.07	0.593234	2.31904
BPNT1	0	0	1	0
BPTF	0	2273.71	0.926278	11.1515
BPTF.1	0	1702.15	0.443516	10.734
BPTF.2	0	206.63	1	7.69787
BRAF	205.574	0	1	-7.69051
BRAP	6.74295	0	1	-2.95288
BRCA1	0	0	1	0
BRCC3	15773.7	12650.1	1	-0.318354
BRCC3.1	6715.55	5933.23	1	-0.178659
BRCC3.2	3554.59	2676.36	1	-0.409281
BRD1	0	684.567	1	9.42115
BRD2	71084.2	14.9185	0.273728	-12.1246
BRD3	1836.65	0	1	-10.8436
BRD3.1	0	0	1	0
BRD3.2	0	0	1	0
BRD4	0	0	1	0
BRD4.1	1283.39	359.051	0.688716	-1.83482
BRD4.2	1331.07	0	1	-10.3795
BRD7	1	10601.9	0.988863	12.3722
BRD7.1	0	850.06	0.500762	9.73312
BRD8	0	16532.4	0.787197	14.0131
BRD9	12918.6	12146.8	1	-0.0888604
BRD9.1	1785.83	0.297627	1	-10.4273
BRE	1	0	1	-1
BRF1	11978.5	7471.77	1	-0.680858
BRF2	2708.33	2496.71	1	-0.117327
BRI3	27684.1	2418.35	1	-3.51642
BRI3.1	30452	27164.5	1	-0.164809
BRI3BP	0	0	1	0
BRIX1	6602.03	0	0.607677	-12.6889
BRK1	51846.8	73893	1	0.511174
BRK1.1	33876.8	67303.6	0.90424	0.990363
BRK1.2	12106.9	14422	1	0.252421
BRMS1	0	0	1	0
BROX	0	0	1	0
BRP44	66375.2	48273	1	-0.459419
BRP44L	69523.3	35056.8	0.713801	-0.987784
BRPF1	317.498	0	0.978925	-8.31514
BRPF3	469.329	3378.99	0.362693	2.84528
BRWD1	0	0	1	0
BRWD1.1	0	7771.45	0.848509	12.9242
BRWD1.2	614.224	0	0.882186	-9.26497
BRWD1.3	0	2719.39	0.677483	11.4096
BRWD1.4	0	0	1	0
BSCL2	3430.61	4411.05	1	0.362564
BSDC1	0	0	1	0
BSG	40101	39530.4	1	-0.0206757
BSPRY	17.8442	0	1	-4.23605
BST1	0	0	1	0
BST2	0	1165.41	1	10.1879
BST2.1	0	4354.47	0.803445	12.0886
BTAF1	0	148.485	1	7.22386
BTBD1	12549.5	9859.49	1	-0.348017
BTBD10	1478.56	2362.73	1	0.675895
BTBD2	1385.19	0	1	-10.4369
BTBD3	5701.77	12069.6	0.913733	1.08176
BTBD6	1	0	1	-1
BTBD7	0	11.9785	1	3.69805
BTBD7.1	0	0	1	0
BTBD7.2	983.998	10552	0.216435	3.4214
BTBD7.3	173.9	0	0.887454	-7.45039
BTBD9	0	0	1	0
BTC	0	92.4477	1	6.54609
BTD	144.321	809.641	0.958524	2.47981
BTF3	40401.7	48852.3	1	0.274006
BTF3L4	33.4499	3727.33	0.0487626	6.75789
BTF3P11	77588	58633.2	1	-0.404111
BTG1	1	28560.7	0.557173	13.8018
BTG2	0	10921.2	0.991505	13.415
BTK	0	0	NaN	0
BTN2A1	731.889	0	1	-9.51745
BTN2A1.1	0	0	NaN	0
BTN2A2	0	0	1	0
BTN2A3P	476.549	1115.16	1	1.22483
BTN3A1	0	1540.38	0.976216	10.59
BTN3A1.1	0	0	1	0
BTN3A2	0	1795.2	1	10.8107
BTNL2	0	2714.85	0.0462337	11.4072
BTNL3	0	0	1	0
BTNL8	0	0	1	0
BTRC	459.416	853.872	1	0.892769
BU535024	796.043	3033.08	1	1.92853
BUB3	1050.55	10623	0.582573	3.33673
BUB3.1	0	0	1	0
BUD13	0	2837.41	0.978061	11.4709
BUD31	6554.17	6194.98	1	-0.0813005
BX095413	2297.5	3337.88	1	0.538669
BX350880	0	0	1	0
BX538057	0	330.942	1	8.37479
BX648392	26984.5	12701.2	0.599043	-1.08711
BX648392.1	2330.85	3069.71	1	0.397095
BX648603	21916.1	12433.3	0.908013	-0.817731
BYSL	5758.88	0	0.428318	-12.4918
BZW1	11820.7	0	0.506952	-13.5292
BZW1.1	2712.92	0	0.803445	-11.4062
BZW2	24017.8	42868.4	0.813061	0.835784
BZW2.1	8156.45	11877.2	1	0.542125
C10orf10	0	2045.28	0.787591	10.9988
C10orf108	0	6397.5	0.0653254	12.6435
C10orf108.1	0	124.421	1	6.97064
C10orf116	78602.7	116350	1	0.56581
C10orf118	0	0	1	0
C10orf12	0	0	1	0
C10orf125	848.823	0	0.915617	-9.73102
C10orf128	0	24.2289	1	4.657
C10orf137	0	1161.07	1	10.1825
C10orf137.1	0	0	1	0
C10orf137.2	0	0	NaN	0
C10orf2	1349.06	384.992	0.947697	-1.80639
C10orf26	572.711	42.5419	1	-3.71985
C10orf28	0	92.6388	1	6.54903
C10orf28.1	0	0	1	0
C10orf32	12512.5	21266.2	0.965051	0.765152
C10orf46	451.425	2477.11	0.550687	2.45349
C10orf46.1	5367.12	2543.15	0.90386	-1.07723
C10orf47	1746.27	737.486	0.594832	-1.24246
C10orf54	3232.89	51.9047	1	-5.93373
C10orf58	24769.7	20251.6	1	-0.290528
C10orf58.1	2883.84	2116.45	1	-0.446162
C10orf76	1	7686.67	0.830047	11.9083
C10orf76.1	0	5.77264	1	2.75972
C10orf81	0	0	1	0
C10orf88	0	0	1	0
C10orf95	2470.13	1378.3	0.930517	-0.841236
C10orf96	717.284	0	1	-9.48841
C11orf1	3326.94	4205.21	1	0.337891
C11orf10	56197	56293	1	0.00246264
C11orf2	35.711	23104.8	0.744999	9.29782
C11orf21	2077.1	0	0.372093	-11.021
C11orf24	4395.61	0	0.909713	-12.1022
C11orf30	0	0	1	0
C11orf31	38428.4	126982	0.365632	1.72436
C11orf31.1	0	45317.8	0.684583	15.4678
C11orf35	14489.9	0	0.862699	-13.8229
C11orf42	15413.7	9122.79	0.675947	-0.756603
C11orf46	7087.11	3585.04	0.797547	-0.98301
C11orf48	0	0	1	0
C11orf49	0	14991.8	0.254657	13.872
C11orf49.1	0	0	1	0
C11orf51	1	564.127	1	8.14243
C11orf52	0	1479.13	1	10.5315
C11orf54	0	0	1	0
C11orf54.1	36.473	0	1	-5.22778
C11orf58	1035.92	1481.68	1	0.51591
C11orf61	0	0	1	0
C11orf65	22.7034	0	1	-4.56702
C11orf67	22755.8	1111.91	0.453047	-4.35389
C11orf68	2544.93	5401.87	1	1.08554
C11orf73	3427.1	10968.9	0.655052	1.67807
C11orf75	4224.04	0	1	-12.0448
C11orf80	0	0	1	0
C11orf82	31.6167	0	1	-5.02754
C11orf83	0	3264.02	1	11.6729
C11orf84	1806.05	550.275	0.643345	-1.71279
C11orf86	4650.42	0	1	-12.1835
C11orf9	7748.8	0	1	-12.9199
C11orf93	555.647	4758.65	0.832492	3.09602
C11orf95	230.719	1773.35	0.52864	2.93684
C11orf95.1	4338.08	5105.72	1	0.235009
C12orf10	6414.66	1741.6	0.895206	-1.88036
C12orf11	0	0	1	0
C12orf23	622.358	0	1	-9.28392
C12orf26	66.3346	6387.8	0.149561	6.56805
C12orf34	2736.29	3259.05	1	0.252143
C12orf35	0	0	NaN	0
C12orf36	6489.66	849.631	1	-2.93176
C12orf4	0	0	1	0
C12orf43	624.325	228.603	0.922673	-1.44547
C12orf44	8685.54	0	0.414902	-13.0846
C12orf45	2150.7	4082.65	1	0.924383
C12orf47	0	1783.14	0.976257	10.801
C12orf47.1	0	822.155	1	9.68502
C12orf47.2	0	36551.8	0.355168	15.1577
C12orf47.3	0	5195.95	0.582054	12.3434
C12orf5	0	0	1	0
C12orf51	1305.16	0	1	-10.3511
C12orf52	355.069	1455.9	1	2.03267
C12orf52.1	1628.45	0	0.931243	-10.6702
C12orf57	104724	114645	1	0.130579
C12orf62	45792.5	60470.2	1	0.401105
C12orf65	5076.68	2488.73	1	-1.02818
C12orf73	914.215	0	0.778953	-9.83797
C12orf75	0	27393.7	0.131087	14.7416
C12orf76	0	2194.52	0.907301	11.1003
C13orf15	0	0	1	0
C14orf1	458.422	165.603	0.976991	-1.4634
C14orf101	0	4961.9	0.525442	12.277
C14orf102	0	258.432	1	8.01921
C14orf109	4770.71	6831.41	0.987809	0.517889
C14orf118	0	0	1	0
C14orf126	0	826.264	1	9.6922
C14orf128	966.205	2856.88	0.475922	1.56305
C14orf128.1	3662.92	407.117	0.33353	-3.16634
C14orf129	55115.8	0	0.557012	-15.7502
C14orf132	265.915	1710.77	0.954456	2.68104
C14orf132.1	588.37	1240.19	0.978925	1.07448
C14orf133	0	3731.43	0.550687	11.8659
C14orf135	0	0	1	0
C14orf142	722.222	1748.76	1	1.27465
C14orf149	0	0	1	0
C14orf159	0	179.613	1	7.49676
C14orf162	0	2582.28	1	11.335
C14orf166	0	1731.2	1	10.7584
C14orf167	3260.48	6913.37	0.761595	1.08407
C14orf169	4591.48	0	0.135388	-12.1651
C14orf176	14455.4	12350.6	1	-0.227014
C14orf182	0	0	NaN	0
C14orf21	524.419	0	0.865417	-9.03732
C14orf41	553.096	2184.51	0.9251	1.97976
C14orf45	0	3896.65	0.685037	11.9284
C14orf45.1	0	1.66189	1	1.41245
C14orf70	6404.06	0	0.895206	-12.645
C14orf80	0	0	1	0
C14orf80.1	0	0	1	0
C14orf93	0	5640.52	0.486181	12.4619
C15orf23	0	1368.21	1	10.4191
C15orf24	32749.7	25006	1	-0.389192
C15orf38	7265.04	5044.6	1	-0.526144
C15orf40	3113.23	7594.24	0.817505	1.28622
C15orf40.1	4464.95	4818.19	1	0.109825
C15orf41	0	315.542	1	8.30625
C15orf44	0	3902.14	0.909679	11.9304
C15orf48	389912	109830	0.885672	-1.82787
C15orf5	0	3984	0.324864	11.9604
C15orf52	0	24549.7	0.728672	14.5835
C15orf58	0	0	1	0
C15orf61	4344.18	13276.5	0.421154	1.61149
C15orf63	0	24707.9	0.603956	14.5927
C16orf13	1488.87	4689.59	1	1.65458
C16orf42	3035.26	0	1	-11.5681
C16orf48	0	0	1	0
C16orf5	17273.9	9151.4	0.650058	-0.916453
C16orf52	263.734	3471.95	0.310376	3.71355
C16orf54	0	0	1	0
C16orf55	0	0	1	0
C16orf57	7667.28	0	0.76947	-12.9047
C16orf58	1	1345.6	1	9.3951
C16orf59	0	0	1	0
C16orf61	26700.5	7457.17	0.43799	-1.84003
C16orf62	0	2843.62	0.463659	11.474
C16orf7	397.884	0	1	-8.63983
C16orf70	0	0	1	0
C16orf72	7329.95	0	0.404596	-12.8398
C16orf79	0	0	1	0
C16orf80	10794.4	3217.53	0.6351	-1.74593
C16orf87	854.785	0	0.892236	-9.7411
C16orf89	0	5162.68	0.517751	12.3342
C16orf93	0	0	1	0
C17orf100	0	0	1	0
C17orf101	2474.33	1731.68	1	-0.514613
C17orf107	1018.73	0	0.689191	-9.99397
C17orf108	745.676	7511.52	0.725268	3.33074
C17orf109	30364.1	0	1	-14.8901
C17orf110	552.502	6472.67	0.807254	3.54792
C17orf13	322.296	0	1	-8.33671
C17orf39	0	1944.68	1	10.9261
C17orf49	25.0638	0	1	-4.70398
C17orf51	0	565.668	0.965452	9.14636
C17orf51.1	0	1049.19	0.861711	10.0364
C17orf51.2	14051.1	780.692	0.24777	-4.16804
C17orf51.3	0	842.692	0.965452	9.72057
C17orf56	0	0	1	0
C17orf59	5133.83	0	0.2703	-12.3261
C17orf61	1	11758.4	0.878584	12.5215
C17orf62	0	0	NaN	0
C17orf62.1	0	0	1	0
C17orf63	2530.44	0	1	-11.3057
C17orf65	16988.8	6853.03	0.58734	-1.30965
C17orf69	0	0	1	0
C17orf69.1	0	0	1	0
C17orf70	0	0	1	0
C17orf76	5671.77	0	0.205832	-12.4698
C17orf79	18926.6	14385.4	1	-0.395786
C17orf80	0	2133.08	0.92331	11.0594
C17orf81	0	7595	0.597474	12.891
C17orf88	902.646	1307.57	1	0.534164
C17orf89	44495.6	58929.1	1	0.40531
C17orf89.1	9152.91	27905.5	0.861363	1.60814
C17orf90	0	20555.1	0.954874	14.3273
C17orf97	4110.56	164.681	0.954874	-4.63321
C18orf1	617.206	2334.42	0.820983	1.91752
C18orf10	3395.92	9746.46	0.599043	1.5208
C18orf12	1555.91	0	1	-10.6045
C18orf18	0	6916.83	0.0491014	12.7561
C18orf19	466.089	2341.01	0.460325	2.32598
C18orf21	1	0	1	-1
C18orf23	12551.3	222602	0.683301	4.14846
C18orf25	1	1156.92	0.802409	9.17732
C18orf32	2914.79	4912.7	0.90386	0.752925
C18orf55	8717.11	19591.9	0.814281	1.16825
C18orf61	0	0	1	0
C19orf10	30174.5	23950.4	1	-0.33327
C19orf12	0	617.743	1	9.2732
C19orf2	0	0	1	0
C19orf22	0	0	1	0
C19orf23	2945.52	188.284	0.90386	-3.96039
C19orf24	0	0	1	0
C19orf25	0	13542.8	0.617663	13.7253
C19orf25.1	2211.97	653.278	0.961523	-1.75801
C19orf28	0	0	1	0
C19orf29	1	0	1	-1
C19orf33	0	0	1	0
C19orf39	868.615	1505.96	0.95719	0.793195
C19orf42	7085.43	10206.1	1	0.526446
C19orf43	0	3470.02	0.979938	11.7611
C19orf44	4880.49	0	1	-12.2531
C19orf46	12114.1	4236.98	0.884914	-1.51536
C19orf48	14728.4	6809.84	0.922451	-1.1128
C19orf50	0	854.605	1	9.7408
C19orf52	949.651	0	1	-9.89277
C19orf54	0	388.588	0.746972	8.60581
C19orf56	1	22591.6	0.726834	13.4636
C19orf57	0	0	1	0
C19orf6	67417.7	20766.6	0.96781	-1.69881
C19orf60	0	11001.6	0.993564	13.4256
C19orf63	41434.4	59657.4	0.999879	0.525859
C19orf63.1	811.892	0	1	-9.66692
C19orf68	0	9677.12	0.281471	13.2405
C19orf69	2911.46	4159.05	1	0.51436
C19orf70	12450.2	27198.8	0.988863	1.12731
C19orf79	1	25319.7	0.859671	13.628
C1D	2434.87	0	0.681944	-11.2502
C1D.1	9595.4	5640.78	0.931411	-0.766343
C1GALT1	0	1738.97	0.405007	10.7648
C1GALT1.1	0	0	1	0
C1GALT1C1	3869.81	7705.49	1	0.99344
C1QA	2299.38	2673.31	1	0.217295
C1QB	15582.4	13585.8	1	-0.197805
C1QBP	88311.2	170196	0.739709	0.946521
C1QC	0	1188.42	0.880069	10.216
C1QTNF3	0	790.2	0.808788	9.6279
C1QTNF5	3290.04	2673.16	1	-0.299456
C1QTNF6	0	0	1	0
C1R	0	5606.49	0.618915	12.4531
C1R.1	0	0	1	0
C1S	0	0	1	0
C1orf106	0	0	1	0
C1orf109	169.087	0	1	-7.41013
C1orf112	0	0	1	0
C1orf115	3520.53	0	0.310751	-11.782
C1orf116	10839.1	0	0.6351	-13.4041
C1orf122	20141.4	15536.7	1	-0.374463
C1orf123	0	16656	0.549393	14.0238
C1orf124	837.441	0	0.623596	-9.71157
C1orf130	951.982	0	0.813059	-9.8963
C1orf133	393.37	2516.4	0.525793	2.67431
C1orf140	4782.88	0	0.9251	-12.224
C1orf144	882.007	520.735	1	-0.759109
C1orf144.1	0	1916.1	1	10.9047
C1orf159	0	15.686	1	4.06056
C1orf172	18523.1	16864.9	1	-0.135294
C1orf174	0	7945.64	1	12.9561
C1orf183	0	0	1	0
C1orf186	2267.72	4293.98	0.929642	0.920773
C1orf186.1	20776	17261.5	1	-0.267347
C1orf194	6096.15	4012.01	1	-0.603449
C1orf195	0	0	1	0
C1orf198	27513.5	9260.77	0.880069	-1.57083
C1orf201	0	0	1	0
C1orf21	11111.1	2064.44	0.957015	-2.4276
C1orf21.1	0	4642.57	0.341789	12.181
C1orf210	3122.32	986.496	0.978925	-1.66123
C1orf212	6646.65	1714.43	0.558211	-1.95428
C1orf213	0	2333.83	0.407446	11.1891
C1orf220	0	0	1	0
C1orf226	0	14526	0.400821	13.8265
C1orf228	0	0	NaN	0
C1orf229	15746.6	19269	1	0.291224
C1orf27	5685.97	12894.6	0.782388	1.18115
C1orf31	19311.4	21484.9	1	0.15386
C1orf35	8268.77	0	0.747952	-13.0136
C1orf35.1	0	0	1	0
C1orf38	0	0	1	0
C1orf43	11119.3	7713.17	1	-0.527607
C1orf50	1	3753.16	0.863679	10.8743
C1orf52	3492.67	0	0.746092	-11.7705
C1orf54	18.2198	1718.46	1	6.48322
C1orf55	1595.52	0	0.223519	-10.6407
C1orf56	4611.44	0	0.838011	-12.1713
C1orf56.1	298.109	820.635	1	1.45783
C1orf70	10226.4	5042.52	0.667497	-1.01994
C1orf74	523.908	91.0527	0.578237	-2.51153
C1orf81	0	0	1	0
C1orf81.1	0	0	1	0
C1orf85	0	0	1	0
C1orf85.1	621.473	0	1	-9.28187
C1orf86	370.395	0	0.907303	-8.53681
C1orf86.1	1076.31	3832.28	0.861711	1.83114
C1orf9	210.144	0	1	-7.72209
C1orf93	24920.4	0	0.920787	-14.6051
C1orf96	0	3151.25	0.541003	11.6222
C2	0	0	1	0
C20orf106	0	0.572983	1	0.653503
C20orf11	7607.42	23450.5	0.436322	1.62401
C20orf111	3895.2	0	0.979091	-11.9279
C20orf134	4238.32	1104.33	0.462685	-1.93935
C20orf141	46169.4	65115.3	1	0.496049
C20orf151	0	348.177	1	8.44781
C20orf160	0	147912	0.938941	17.1744
C20orf165	1724.82	981.547	0.741054	-0.812685
C20orf177	0	8537.62	0.697897	13.0598
C20orf194	0	0	1	0
C20orf196	0	0	1	0
C20orf196.1	0	13.1621	1	3.82397
C20orf20	0	0	1	0
C20orf201	19566.4	19926.3	1	0.0262916
C20orf24	66061.5	11241.7	0.757334	-2.55484
C20orf27	25.0887	1594.26	0.24104	5.93422
C20orf27.1	14863.2	59647.5	0.122895	2.00465
C20orf30	8775.16	33444.2	0.469427	1.93014
C20orf43	1	27138	0.445773	13.7281
C20orf46	3359.11	3007.09	1	-0.159661
C20orf54	2484.08	0	0.729923	-11.2791
C20orf72	0	2765.04	1	11.4336
C20orf94	0	7858.29	0.662321	12.9402
C21orf119	1414.63	1450.41	1	0.0360163
C21orf2	0	17422.1	0.162476	14.0887
C21orf33	0	0	1	0
C21orf33.1	19619.2	0	0.832492	-14.2601
C21orf58	2462.52	7666.1	0.729923	1.63796
C21orf59	1	20284.2	0.439253	13.3081
C21orf63	0	0	1	0
C21orf7	13966.2	6842.51	0.413401	-1.02923
C21orf81	111.245	3582.89	0.250615	4.9968
C21orf81.1	0	117.351	1	6.88692
C21orf88	8648.28	0	0.583088	-13.0784
C21orf91	0	0	1	0
C21orf96	0	0	NaN	0
C22orf13	1254.7	0	0.338725	-10.2943
C22orf13.1	0	0	1	0
C22orf15	4365.78	2946	0.935578	-0.567322
C22orf25	1	0	1	-1
C22orf28	18466	14868.4	1	-0.312605
C22orf29	0	4666.16	1	12.1883
C22orf36	0	0	1	0
C22orf39	0	528.025	0.986811	9.04719
C22orf40	0	1814.17	1	10.8259
C22orf40.1	0	5494.36	0.400821	12.424
C2CD2	0	0	1	0
C2CD2L	0	0	1	0
C2CD3	1	1745.68	0.982772	9.7704
C2CD4C	9010.44	7080.36	1	-0.347731
C2orf18	0	118.422	1	6.89993
C2orf28	8039.36	14970.6	0.706314	0.8969
C2orf29	0	0	1	0
C2orf3	713.515	334.473	1	-1.09077
C2orf3.1	0	1493.52	0.928439	10.5455
C2orf42	0	3745.96	0.321384	11.8715
C2orf43	0	0	1	0
C2orf43.1	0	933.45	0.709021	9.86797
C2orf44	0	425.752	1	8.73725
C2orf49	0	1217.74	0.310353	10.2512
C2orf49.1	19964.6	9393.52	0.66355	-1.08763
C2orf55	2399.37	3718.29	1	0.631774
C2orf56	0	0	1	0
C2orf63	53366.9	16218.4	0.482663	-1.71825
C2orf68	0	11617.1	0.253932	13.5041
C2orf69	832.632	3180.42	0.595152	1.93219
C2orf69.1	5301.47	2474.59	0.619996	-1.09889
C2orf72	2751.86	0	1	-11.4267
C2orf72.1	1558.58	0	0.743949	-10.6069
C2orf81	0	0	1	0
C2orf82	4598.98	19.8033	1	-7.78867
C2orf88	6949.23	10694.7	1	0.621903
C2orf89	13680	8677.2	1	-0.656709
C3	0	0	NaN	0
C3AR1	12880.5	0	0.378266	-13.653
C3orf14	1701.68	2296.33	1	0.432155
C3orf17	0	0	1	0
C3orf18	0	4051.73	0.0575483	11.9847
C3orf19	1623.62	0	0.97612	-10.6659
C3orf25	1387.52	308.111	0.97353	-2.16736
C3orf32	1890.71	2331.2	1	0.302001
C3orf37	0	0	1	0
C3orf38	1241.69	3610.34	0.814311	1.53907
C3orf39	1481.59	1037.02	1	-0.514284
C3orf58	740.331	1373.2	0.989868	0.890398
C3orf65	309.115	0	1	-8.27666
C3orf70	0	706.556	1	9.4667
C3orf75	0	1005.25	1	9.97477
C3orf75.1	1	0	1	-1
C3orf78	10957.3	15961	1	0.542623
C4B	0	0	NaN	0
C4orf19	539.282	5310.49	0.992901	3.29733
C4orf21	0	0	1	0
C4orf21.1	0	520.949	0.681944	9.02776
C4orf27	0	1719.38	0.534174	10.7485
C4orf27.1	0	2467.78	0.115636	11.2696
C4orf29	0	0	1	0
C4orf3	21084.8	37857.1	0.931243	0.844329
C4orf34	22993.5	12210.3	1	-0.913073
C4orf39	0	0	1	0
C4orf41	0	0	1	0
C4orf42	0	716.959	1	9.48776
C4orf46	3165.3	4772.59	0.978925	0.59228
C4orf48	0	0	1	0
C4orf52	4299.32	19302.7	0.574852	2.16636
C5orf13	5940.7	20859.6	0.544359	1.81183
C5orf15	6075.54	0	0.444939	-12.569
C5orf15.1	0	0	1	0
C5orf20	0	0	NaN	0
C5orf22	0	0	1	0
C5orf24	541.04	3959.94	0.768554	2.86937
C5orf25	3162.26	1236.81	0.947698	-1.35362
C5orf25.1	0	0	1	0
C5orf27	8799.2	4371.34	0.695627	-1.00913
C5orf28	0	0	1	0
C5orf30	17922.7	12682.3	1	-0.498933
C5orf32	27914.4	0	1	-14.7688
C5orf35	3588.47	4166.14	1	0.215284
C5orf39	0	0	NaN	0
C5orf4	0	0	1	0
C5orf41	0	10040.4	0.718786	13.2937
C5orf42	0	656.461	1	9.36076
C5orf43	10818.6	7462.73	1	-0.535682
C5orf44	1081.11	1417.76	1	0.390791
C5orf44.1	0	492.749	1	8.94763
C5orf45	0	0	1	0
C5orf51	1	4309.8	0.885672	11.0737
C5orf54	50.754	2075.11	0.436322	5.32607
C5orf55	9302.5	4091.76	0.338725	-1.1847
C5orf56	0	0	1	0
C5orf56.1	0	0	1	0
C5orf58	26097.5	26630	1	0.0291376
C5orf62	19375.7	6204.12	0.117876	-1.6428
C5orf63	0	111047	1	16.7608
C5orf63.1	0	0	1	0
C6orf1	2877.65	0	1	-11.4912
C6orf105	0	5514.24	1	12.4292
C6orf105.1	0	0	1	0
C6orf106	29306.9	14160.3	0.588878	-1.04934
C6orf108	20796.8	48136.5	1	1.21073
C6orf115	57161.4	0	0.0639339	-15.8028
C6orf120	1566.37	4891.04	0.449062	1.64209
C6orf123	2779.39	2733.61	1	-0.0239543
C6orf124	0	3823.28	0.216302	11.901
C6orf124.1	29.1906	8064.81	0.232965	8.06158
C6orf132	5900.29	15.6352	0.993557	-8.47064
C6orf132.1	15837.9	0	0.254657	-13.9512
C6orf136	7180.9	8238.86	1	0.198255
C6orf147	0	0	1	0
C6orf192	3618.61	23034.5	0.447523	2.66995
C6orf192.1	916.738	681.585	1	-0.427074
C6orf226	343.552	6.30619	1	-5.55946
C6orf226.1	1643.61	3013.24	1	0.874049
C6orf228	1117.32	2135.66	1	0.934021
C6orf26	0	6797.33	0.832163	12.731
C6orf27	19.5779	0	1	-4.36302
C6orf35	263.257	383.798	1	0.54216
C6orf35.1	0	5128.73	0.357219	12.3247
C6orf47	436.93	0	1	-8.77456
C6orf48	60783.7	24137.8	0.483468	-1.33235
C6orf48.1	59186.8	29968.4	0.700553	-0.981809
C6orf57	825.758	1704.75	1	1.04487
C6orf62	0	49079.7	0.367725	15.5829
C6orf64	484.569	1466.42	1	1.59554
C6orf72	0	7579.29	1	12.888
C6orf72.1	14123.9	4741.96	0.589646	-1.57438
C6orf89	0	680.919	0.962765	9.41346
C6orf89.1	2019.72	0	1	-10.9807
C6orf89.2	0	7409.87	0.261561	12.8554
C7	12.621	0	1	-3.76777
C7orf10	12204.2	8234.06	0.849703	-0.567647
C7orf10.1	0	0	1	0
C7orf11	19.9344	3273.1	0.860177	7.28908
C7orf25	0	0	1	0
C7orf26	0	0	1	0
C7orf29	1532.29	9536.72	0.0671035	2.63702
C7orf30	13099.7	18643.3	0.926172	0.50909
C7orf36	9631.82	3433.64	0.508684	-1.4878
C7orf40	5469.83	0	0.283653	-12.4175
C7orf41	6266.94	19158.4	0.738925	1.61199
C7orf43	0	1067.59	1	10.0615
C7orf44	1569.08	2803.3	1	0.836807
C7orf46	0	0	1	0
C7orf46.1	387.507	439.697	1	0.181848
C7orf46.2	0	473.554	1	8.89043
C7orf49	0	1189.69	1	10.2176
C7orf50	289.73	8825.75	0.772773	4.92413
C7orf53	1005.61	0	0.886164	-9.97528
C7orf54	0	0	1	0
C7orf55	4385.67	15659.2	0.0915075	1.83591
C7orf59	0	0	1	0
C7orf60	173.803	1119.41	0.814355	2.68023
C7orf70	873.037	954.294	1	0.12825
C7orf73	7591.98	13419.1	0.371577	0.82166
C7orf74	0	4710.2	0.947697	12.2019
C8G	0	0	1	0
C8orf33	2325.17	3561.29	1	0.614847
C8orf37	4866.07	0	0.270067	-12.2488
C8orf38	2076.73	319.673	0.935578	-2.69583
C8orf38.1	218.592	5.52518	1	-5.07266
C8orf4	0	0	1	0
C8orf44	0	112.659	1	6.82857
C8orf55	12926.2	10500.5	1	-0.299812
C8orf56	2870.68	3461.68	1	0.269995
C8orf58	1	0	1	-1
C8orf58.1	31710.9	10776	0.905598	-1.55707
C8orf59	70.2315	0	1	-6.15444
C8orf59.1	11617.8	3733.57	0.724325	-1.63745
C8orf60	0	0	NaN	0
C8orf66	2783.16	746.719	0.350571	-1.89667
C8orf73	1369.33	0	1	-10.4203
C8orf76	10058.3	0	0.545177	-13.2962
C8orf78	3653.24	1836.03	0.911053	-0.992199
C8orf82	61933.7	68776.6	1	0.151191
C8orf83	897.432	3902.62	0.982772	2.11933
C8orf83.1	0	0	1	0
C9orf102	0	1377.05	0.017672	10.4284
C9orf103	13375.3	9497.7	1	-0.493873
C9orf114	0	0	1	0
C9orf116	631.697	0	0.96113	-9.30537
C9orf123	0	1270.83	0.713548	10.3127
C9orf125	17743.4	13460.9	1	-0.398481
C9orf140	0	0	1	0
C9orf142	0	0	1	0
C9orf152	38082.3	64977.3	0.886164	0.770799
C9orf153	35233.7	14451.2	0.567092	-1.28571
C9orf156	358.803	892.076	1	1.31158
C9orf16	0	0	1	0
C9orf163	16566.5	11370	1	-0.542993
C9orf167	20895.8	0	0.0373921	-14.351
C9orf173	2057.44	0	1	-11.0073
C9orf173.1	6145.55	15.5018	0.712315	-8.54101
C9orf21	859.138	632.027	1	-0.442302
C9orf23	1	48464.5	0.832492	14.5647
C9orf24	15359.2	19959.7	1	0.377965
C9orf25	18117	9011.49	0.935578	-1.00743
C9orf3	0	6549.99	0.196695	12.6775
C9orf30	0	0	1	0
C9orf30.1	6931.1	0	0.778953	-12.7591
[truncated: 14,194 more rows]

## Sheet: GC
LogFC generated between T2 and T4_B1							DGEs selected
GeneSymbol	T2	T4_B1	FDR	LogFC			GeneSymbol	T2	T4_B1	FDR	LogFC
A1BG	0	0	1	0			XLOC_l2_011566	120090	0	0.000130393	-16.8738
A1BG.AS1	0	0	1	0			PTMA	95674.8	0	0.041155	-16.5459
A1CF	2004.37	1947.14	1	-0.0417701			TMSB4X	88256.2	0	4.31e-05	-16.4294
A23747	0	0	NA	0			PABPC1	81035.8	0	0.046921	-16.3063
A2LD1	866.806	480.671	0.381157	-0.849323			ILDR1	75934.7	0	0.000854816	-16.2125
A2M	15957.9	0	0.30926	-13.9621			SEPP1	68495	0	0.00251212	-16.0637
A4GALT	362.937	0	0.850202	-8.50754			HSP90B1	60710.2	0	0.00125639	-15.8897
AA627135	250.242	88.1365	0.954581	-1.49499			HLA	57939.3	0	0.0382488	-15.8223
AACS	2045.05	1375.07	0.850391	-0.572292			TPT1	57561.6	0	0.00578374	-15.8128
AADACL3	381.231	279.907	0.948851	-0.44435			AF416714	51437.4	0	0.00504697	-15.6506
AADAT	220.235	301.574	0.885208	0.451706			RPL7	50830.6	0	6.33e-05	-15.6334
AAGAB	4152.11	4699.36	1	0.178579			HIST3H3	43684.8	0	0.025481	-15.4149
AAK1	120.249	36.562	0.834098	-1.69062			AK054980	41415.9	0	0.00145094	-15.3379
AAK1.1	296.346	115.379	0.769221	-1.35331			ACTG1	37055.5	0	0.0208872	-15.1774
AAK1.2	0	0	1	0			VHL	32346.4	0	0.00414746	-14.9814
AAMP	3070.96	3019.36	1	-0.0244352			FLJ42200	31873	0	0.0184963	-14.9601
AARS2	0	1823.52	0.317372	10.8333			ASS1	28784.4	0	0.0020445	-14.813
AARSD1	1	1134.74	0.0313819	9.14941			PIEZO1	26969.4	0	0.0198865	-14.7191
AATF	1382.69	2101.6	0.7601	0.603652			DDX5	24037.1	0	6.45e-06	-14.553
AATK	1259.75	850.344	0.986516	-0.566463			DMBT1	23573.6	0	0.0352963	-14.5249
AB209400	1361.21	472.085	0.659436	-1.52578			FLJ22184	23199.5	0	0.0335011	-14.5019
AB363267	0	0	1	0			EIF4A2	22905.9	0	0.000358355	-14.4835
AB385295	78.3588	0	1	-6.31032			SORBS3	22819.1	0	0.00964202	-14.478
ABAT	963.561	2606.27	0.386602	1.4346			VIM	21407.8	0	0.0342262	-14.3859
ABCA1	796.676	0	0.122695	-9.63966			GALR3	20992.2	0	0.0446021	-14.3576
ABCA1.1	69.6536	0	0.854008	-6.14269			DKFZp686O1327	19579.1	0	0.000797335	-14.2571
ABCA11P	35.88	0	1	-5.20477			FOXI2	19345.7	0	0.0189097	-14.2398
ABCA2	55.4437	339.843	0.554998	2.59422			TRIM31	18379.9	0	0.000407233	-14.1659
ABCA3	0	233.868	0.160275	7.87571			TMSB4X	17449.3	0	0.0406016	-14.091
ABCA5	1847.46	0	0.19197	-10.8521			ESRRA	16733.1	0	0.0495062	-14.0305
ABCA6	0	0	1	0			HK2	16343.1	0	0.000417947	-13.9965
ABCA7	0	0	1	0			ENST00000445515	15564.2	0	4.56e-07	-13.926
ABCA8	0	0	1	0			FAM55A	15079.2	0	0.0499652	-13.8804
ABCA9	25422.6	0	0.315718	-14.6339			CGN	14248.2	0	0.0135035	-13.7986
ABCB1	0	0	1	0			UTS2R	14074.2	0	0.0134145	-13.7809
ABCB1.1	1459.75	0	0.0652902	-10.5125			COX5A	13230.3	0	0.00702099	-13.6917
ABCB10	875.575	471.197	0.67939	-0.892488			ELAC2	10665.2	0	0.00703264	-13.3808
ABCB6	438.826	289.854	0.996977	-0.596638			C1QB	10222.2	0	0.00413137	-13.3196
ABCB7	1094.44	0	0.349941	-10.0973			CHCHD2	9249.31	0	0.00427198	-13.1753
ABCB8	280.575	485.639	0.88583	0.789336			CRELD2	9243.68	0	0.0365277	-13.1744
ABCC1	135.385	86.623	0.928962	-0.638301			TIMM8B	8657.59	0	0.0180422	-13.0799
ABCC10	0	765.251	3.36e-06	9.58167			PDIA3	8575.9	0	0.0362203	-13.0662
ABCC10.1	91.5841	0	0.852077	-6.53269			MED15	8347.6	0	0.0256978	-13.0273
ABCC3	5775.22	9550.85	0.817125	0.725653			HSPE1	7627.69	0	0.0398514	-12.8972
ABCC3.1	973.543	3896.71	0.0471678	1.99983			CD44	7530.5	0	0.0192652	-12.8787
ABCC5	1760.86	3947.54	0.414582	1.16422			HNRNPK	7469.02	0	3.35e-11	-12.8669
ABCC5.1	1950.14	1262.67	0.874743	-0.626696			SET	6561.26	0	0.000405654	-12.68
ABCC6	1002.51	1431.89	0.747253	0.513879			XLOC_006775	6269.83	0	0.00170423	-12.6144
ABCC6.1	0.868408	1074.74	0.616662	9.16931			C21orf59	6136.11	0	0.00058588	-12.5833
ABCC8	244.472	1050.93	0.0988181	2.0994			CASP1	5911.05	0	2.94e-05	-12.5294
ABCD3	0	126.052	1	6.98928			SOD2	5900.72	0	0.0217231	-12.5269
ABCD3.1	77.4559	0	0.707604	-6.29381			ID2	5869.62	0	0.0254896	-12.5193
ABCD4	2209.21	0	0.0120489	-11.11			LOC100506906	5817.38	0	0.00026873	-12.5064
ABCE1	623.687	401.2	0.936598	-0.635221			CASP10	5759.6	0	0.0285921	-12.492
ABCE1.1	87.4425	0	0.555274	-6.46667			XLOC_l2_013031	5729.51	0	0.049202	-12.4844
ABCF1	3355.25	1782.15	0.446975	-0.912423			NPM1	5693	0	0.0173941	-12.4752
ABCF3	1713.39	4948.92	0.138606	1.52971			DNAJB11	5566.61	0	0.0162152	-12.4428
ABCG1	1289.28	1549.08	1	0.264661			NARS	5419.89	0	0.000753743	-12.4043
ABHD11	10379.8	23882.5	0.616542	1.20209			PSMA3	5386.56	0	0.0192652	-12.3954
ABHD11.1	851.493	1198.9	0.903308	0.493159			SPSB2	5219.98	0	0.0120489	-12.3501
ABHD11.2	775.638	2085.32	0.492012	1.42564			TRIM15	5219.76	0	0.0128323	-12.35
ABHD12	0	391.226	0.0821366	8.61554			TPMT	5150.72	0	0.0195691	-12.3308
ABHD14A	2322.05	2167.96	1	-0.0990151			XLOC_l2_003065	5125.11	0	0.0488592	-12.3236
ABHD14A.1	1880.82	1528.68	0.96516	-0.298901			NOL12	5094.85	0	4.56e-05	-12.3151
ABHD14B	1034.27	2122.03	0.105969	1.03612			EXTL3	5075.94	0	0.000210184	-12.3097
ABHD15	207.598	33.9558	0.617451	-2.57712			SBNO2	4862.68	0	6.73e-05	-12.2478
ABHD16A	622.626	1128.73	0.0332619	0.857227			SNHG3	4842.27	0	0.0460673	-12.2418
ABHD2	717.802	515.973	0.852677	-0.475505			SSBP1	4840.09	0	0.000210184	-12.2411
ABHD3	1924.38	132.691	0.10641	-3.84817			HSP90B3P	4837.88	0	0.00606615	-12.2405
ABHD4	2.32021	2171.76	0.140654	9.35403			CASP5	4788.63	0	0.000292712	-12.2257
ABHD8	570.355	722.562	1	0.34073			POP5	4689.62	0	0.0190623	-12.1956
ABI1	1327.54	859.841	0.592547	-0.626019			SRP9	4494.16	0	9.05e-06	-12.1342
ABI2	629.843	279.225	0.532332	-1.17069			CAMK2G	4413.16	0	0.00427198	-12.1079
ABI3BP	64.3926	0	0.740883	-6.03106			PTPN18	4149	0	0.0371669	-12.0189
ABI3BP.1	0	0	1	0			AIMP2	3870.25	0	0.0122671	-11.9186
ABL1	1190.48	1129.5	1	-0.0757942			FAM21C	3734.2	0	0.0192912	-11.867
ABL2	506.57	38.9793	0.364205	-3.66628			NP111779	3702.42	0	0.0372207	-11.8546
ABL2.1	141.305	0	0.739027	-7.15285			CNPY2	3614.39	0	0.0267012	-11.8199
ABLIM1	21619.1	32895.3	0.27799	0.605551			MBTPS1	3472.46	0	1.62e-09	-11.7622
ABLIM1.1	184.047	288.748	0.780161	0.646908			KRCC1	3457.59	0	0.04582	-11.756
ABLIM1.2	2240.2	3307.9	0.847908	0.562079			LDHB	3455.29	0	2.9e-07	-11.755
ABLIM2	182.261	135.729	1	-0.422581			RDH11	3327.46	0	2.22e-05	-11.7006
ABLIM3	63.749	126.036	0.909203	0.972309			SUN1	3313.44	0	0.0164692	-11.6945
ABO	0	0	1	0			LOC284373	3304.7	0	0.0121379	-11.6907
ABP1	14420.5	14201	1	-0.0221299			ATP13A3	3300.38	0	9.8e-07	-11.6889
ABR	6722.11	26118.5	0.188403	1.95793			NSUN2	3283.85	0	0.0179564	-11.6816
ABR.1	0	0	1	0			ZBTB20	3240.68	0	0.000165869	-11.6625
ABT1	280.498	35.4338	0.467035	-2.94978			USP4	3229.07	0	0.0365238	-11.6574
ABTB1	3256.23	11232.7	0.0289067	1.78612			NUDT4	3099.27	0	0.000799456	-11.5982
ABTB1.1	1132.92	3573.84	0.0367748	1.65657			PDCD5	3082.67	0	0.0428562	-11.5904
ABTB2	802.886	1014.27	1	0.336795			WDR73	3074.77	0	3.55e-05	-11.5867
ACAA1	1618.22	5463.17	0.749409	1.7547			LYPLA1	3030.14	0	0.00619196	-11.5656
ACAA2	3707.67	0	0.202675	-11.8567			HSP90AB5P	2928.47	0	0.0313038	-11.5164
ACACA	4.46564	251.493	0.173139	5.52971			ST13	2909.21	0	0.00234742	-11.5069
ACACA.1	1960.02	2720.55	0.958872	0.472827			ZMIZ1	2899.36	0	0.0203366	-11.502
ACACB	500.696	1120.72	0.986512	1.16082			ATP2A2	2841.7	0	3.1e-06	-11.473
ACAD10	45.3858	469.787	0.00218722	3.34332			PDIA4	2796.1	0	0.00783327	-11.4497
ACAD10.1	1051.23	1367.99	0.928104	0.379662			AGAP3	2785.19	0	0.00413957	-11.4441
ACAD11	42.8648	0	0.894669	-5.45499			NCKAP1	2763.69	0	0.00937711	-11.4329
ACAD9	5837.93	7202.04	0.920041	0.302903			NDUFA12	2731.26	0	0.0010642	-11.4159
ACADM	699.133	0	0.262189	-9.45149			SAMD9L	2723.13	0	0.00566647	-11.4116
ACADS	674.38	788.045	1	0.224408			STX16	2722.37	0	0.00114542	-11.4112
ACADSB	1408.97	2319.43	0.771876	0.718728			USP38	2661.59	0	0.00887445	-11.3786
ACADVL	12774	65087.5	0.211838	2.34908			HNRNPA3	2617.35	0	3.83e-06	-11.3544
ACAN	32.8856	15.3133	1	-1.05463			C1QA	2508.37	0	0.000325631	-11.2931
ACAP2	676.458	511.519	0.95042	-0.402526			SSR1	2489.72	0	0.00364866	-11.2823
ACAP3	877.555	6401.01	0.660952	2.86532			AKAP8	2447.5	0	0.000358355	-11.2577
ACAT1	4795.33	4679.7	1	-0.0352042			HSP90B1	2443.83	0	0.000898629	-11.2555
ACAT1.1	1003.07	0	0.371945	-9.97164			MAN1A1	2400.52	0	3.37e-05	-11.2297
ACAT1.2	750.215	0	0.138323	-9.55308			FTSJ1	2383.16	0	0.00413957	-11.2193
ACAT2	2610.61	4070.43	0.825837	0.6406			UCK2	2362.6	0	0.0103479	-11.2068
ACBD3	532.877	146.688	0.23581	-1.85396			XLOC_l2_002761	2262.85	0	0.00703264	-11.1446
ACBD5	928.953	12.8587	0.818455	-6.0683			DDX60	2258.07	0	0.0146416	-11.1415
ACBD6	1208.07	1144.98	1	-0.0773163			ENST00000399967	2255.61	0	0.0474321	-11.1399
ACCN4	129.454	0	0.977138	-7.0274			SUB1	2221.63	0	5.31e-07	-11.1181
ACCS	1453.05	2436.61	0.988185	0.745389			ABCD4	2209.21	0	0.0120489	-11.11
ACD	0	2908.52	0.0134145	11.5066			CHTOP	2198.21	0	1.62e-09	-11.1028
ACE	0	388.936	0.912141	8.60709			TTC37	2166.19	0	0.00143774	-11.0816
ACE2	1923.2	943.915	0.792226	-1.026			PLXNA1	2154.09	0	0.0153511	-11.0735
ACER2	0	99.2697	0.795216	6.64774			GLRX	9839.2	3.68487	0.00691813	-11.0365
ACER2.1	0	63.2079	0.881055	6.00468			KIAA1804	2050.58	0	0.00136044	-11.0025
ACER3	229.612	153.042	0.817375	-0.582147			SNRPD3	2016.96	0	0.0114969	-10.9787
ACHE	435.549	660.457	0.716672	0.599504			NAIP	1983.21	0	0.0182219	-10.9544
ACIN1	0	0	1	0			AHR	1933.26	0	0.000271151	-10.9176
ACLY	1340.18	1908.36	0.724265	0.509586			NEK9	1829.38	0	0.00222712	-10.8379
ACN9	850.57	224.634	0.61293	-1.91614			GLOD4	1784.28	0	0.00190303	-10.8019
ACO1	1287.69	990.62	0.960424	-0.378043			MTMR11	1773.19	0	0.0282317	-10.7929
ACO2	13432.7	22752.9	0.214862	0.760258			POLR3E	1752.25	0	8.47e-13	-10.7758
ACOT1	2035.23	5100.31	0.485513	1.32496			C1orf27	1595.88	0	4.56e-07	-10.641
ACOT11	345.956	556.714	0.644052	0.684773			UFL1	1522.85	0	0.00256165	-10.5735
ACOT11.1	4649.13	15116.4	0.227834	1.70087			LIMD1	1508.53	0	0.000178345	-10.5599
ACOT13	7909.53	9866.3	0.935001	0.318881			ENST00000380336	1487.73	0	0.0208436	-10.5399
ACOT4	427.812	327.578	1	-0.384112			SNRPB2	1456.38	0	0.000447637	-10.5092
ACOT7	1748.67	1944.13	1	0.152785			C7orf11	1445.82	0	0.00486416	-10.4987
ACOT8	0	188.403	0.599797	7.56532			PRPF4B	1425.03	0	0.00408098	-10.4778
ACOT8.1	1357.95	1520.65	1	0.16314			ALG2	1418.62	0	0.0151111	-10.4713
ACOT9	3003.39	401.942	0.00622408	-2.89843			LOC727803	1398.31	0	0.0251222	-10.4505
ACOX2	0	1254.4	0.484896	10.2939			CHTF8	1393.8	0	0.0120489	-10.4458
ACOXL	368.132	0	0.658853	-8.52799			UBA2	1357	0	0.00775003	-10.4073
ACP1	631.011	1126.24	0.738933	0.834775			JAG1	1332.58	0	0.0114969	-10.3811
ACP2	267.8	550.859	0.370843	1.03777			KLHL8	1326.33	0	0.0319391	-10.3743
ACP5	13078.4	3161.29	0.347899	-2.04826			IFNAR2	1306.91	0	0.00619196	-10.353
ACP6	214.248	329.647	0.721306	0.61929			MITD1	1305.93	0	0.0495076	-10.352
ACPL2	365.374	502.814	0.985021	0.459574			YTHDC2	1285.78	0	0.00131098	-10.3295
ACPL2.1	85.9076	111.832	1	0.376617			SMG1	1278.08	0	0.000215612	-10.3209
ACR	0	203.795	0.758155	7.67803			XLOC_l2_002761	1272.93	0	0.000112844	-10.3151
ACSF2	0	1076.94	0.424602	10.0741			LOC401397	1242.97	0	0.000799456	-10.2807
ACSF3	472.448	722.39	0.616662	0.611567			MS4A4A	1241.88	0	1.06e-09	-10.2795
ACSF3.1	430.898	5529.86	0.00729438	3.67874			CECR2	1201.45	0	0.000514166	-10.2318
ACSL1	233.53	0	0.607206	-7.87363			SRP54	1198.25	0	0.0332619	-10.2279
ACSL3	1382.36	887.046	0.823241	-0.639467			ZNF493	1174.49	0	0.0394977	-10.199
ACSL5	14843.2	28153.4	0.647565	0.923464			PPP1R2	1174.1	0	0.00216483	-10.1986
ACSM1	104.107	341.377	0.353901	1.70372			XLOC_011157	1170.53	0	0.000305206	-10.1942
ACSS1	71.9161	237.177	0.0459998	1.70773			YME1L1	1168.32	0	0.00487169	-10.1915
ACSS1.1	2636.09	4793.99	0.501631	0.86258			ANKRD10	1160.01	0	0.0228384	-10.1812
ACSS2	5417.92	11408.1	0.272669	1.0741			KITLG	1158.99	0	0.00183357	-10.1799
ACTA2	0	3580.31	0.872693	11.8063			XLOC_l2_012150	1133.19	0	0.00314473	-10.1474
ACTB	106637	63356.3	0.841503	-0.751141			LOC145474	1120.05	0	0.0329039	-10.1306
ACTB.1	1462.94	3465.09	1	1.24346			CFLAR	1117.31	0	0.0371669	-10.1271
ACTBL2	0	723.657	0.93119	9.50116			BPGM	1094.08	0	0.0296958	-10.0968
ACTG1	37055.5	0	0.0208872	-15.1774			PRKRA	1076.1	0	0.0199103	-10.0729
ACTG2	0	68368.5	0.415513	16.0611			TFDP1	1068.85	0	0.0471678	-10.0632
ACTL6A	2046.43	1389.18	0.933003	-0.558541			LLPH	1054.83	0	0.00621982	-10.0442
ACTL8	0	0	1	0			RWDD3	1018.25	0	0.0105846	-9.99329
ACTN1	2784.35	5594.95	0.255049	1.00652			ZNF709	1016.23	0	0.0305158	-9.99042
ACTN4	4258.44	6655.36	0.545404	0.644072			PCGF5	988.414	0	0.0151111	-9.95043
ACTR1A	1418.54	3362.99	0.273346	1.24475			TMX3	963.382	0	0.00013958	-9.91346
ACTR1B	1570.23	3663.3	0.184903	1.22164			AK090649	947.493	0	0.0144136	-9.88949
ACTR2	1964.28	0	0.424098	-10.9405			MYO1B	937.874	0	6.38e-05	-9.87479
ACTR3	4514.88	3485.59	1	-0.373188			TCP1	928.285	0	0.000347591	-9.85998
ACTR3.1	4940.95	4730.19	1	-0.0628783			TNFRSF1A	914.613	0	0.00743744	-9.83859
ACTR3B	145.236	158.918	1	0.129035			MGC70870	900.352	0	0.0347031	-9.81595
ACTR3C	149.422	0	0.676396	-7.23287			SAMD9L	890.827	0	0.00840971	-9.80062
ACTR6	919.433	241.4	0.404559	-1.92492			MAN2A1	867.858	0	3.79e-06	-9.76298
ACTR8	355.933	103.276	0.319694	-1.77524			C6orf120	856.337	0	0.00357481	-9.74372
ACVR1	604.629	667.913	1	0.143384			PTGES3	855.302	0	0.00191656	-9.74198
ACVR1.1	146.32	58.6045	0.657402	-1.30546			SIK3	844.935	0	0.00351649	-9.7244
ACVR1C	0	612.466	0.716304	9.26084			XLOC_003406	837.038	0	0.00391205	-9.71087
ACVR2A	148.005	59.3561	0.853385	-1.30379			SUGT1P1	822.2	0	0.00703264	-9.6851
ACVR2B	395.549	143.736	0.5149	-1.45407			CARD17	818.301	0	1.62e-09	-9.67825
ACVRL1	20632.3	12014.3	0.980461	-0.780108			IFI16	812.82	0	0.0246363	-9.66857
ACY1	6842.79	12486.4	0.318602	0.867609			GATAD2A	809.988	0	0.00801461	-9.66354
ACY3	409.67	637.145	0.721213	0.635905			XLOC_006973	792.752	0	0.0136884	-9.63255
ACYP1	1299.75	634.983	0.984029	-1.03229			XLOC_l2_015213	789.995	0	0.0257969	-9.62752
ADA	0	0	1	0			CLN5	775.963	0	0.00290105	-9.6017
ADAD2	114.801	0	0.723785	-6.8555			LOC283270	771.94	0	0.00507754	-9.59421
ADAM1	1196.44	1004.22	1	-0.252452			PHF2	771.4	0	0.0135035	-9.5932
ADAM10	344.881	300.813	0.989679	-0.196618			TGDS	769.126	0	0.0075653	-9.58895
ADAM10.1	321.466	778.634	0.688762	1.27365			FYN	761.591	0	0.0201276	-9.57477
ADAM15	27994	47337.7	0.15915	0.757851			AGAP7	752.939	0	0.0188541	-9.5583
ADAM17	337.485	269.073	1	-0.325741			LOC642236	741.771	0	0.00441799	-9.53677
ADAM19	0	0	1	0			SLC35A3	739.471	0	0.025481	-9.5323
ADAM33	154.674	640.142	0.810519	2.04211			XLOC_l2_006821	734.955	0	9.87e-06	-9.52347
ADAM33.1	46.0804	49.478	1	0.10053			TRIM14	707.182	0	0.00048296	-9.46798
ADAMTS10	583.356	1052.85	0.793526	0.850756			MRPL35	707.161	0	0.0384585	-9.46793
ADAMTS13	75.5042	2446.22	0.0343934	4.99946			PAK2	692.169	0	0.0164692	-9.43706
ADAMTS14	212.493	0	0.566635	-7.73804			MFSD2A	683.162	0	0.0410247	-9.41819
ADAMTS19	0	0	1	0			SBDSP1	679.885	0	7.14e-05	-9.41127
ADAMTS9	595.273	524.56	1	-0.18212			ZDHHC6	676.622	0	0.0167821	-9.40434
ADAMTSL1	0	0	1	0			CAPN10	674.2	0	0.0128712	-9.39917
ADAMTSL4	0	260.56	0.27635	8.031			MTHFR	674.129	0	0.0382167	-9.39902
ADAMTSL5	11262.2	0	0.275775	-13.4593			THUMPD1	672.256	0	0.0127861	-9.39501
ADAP1	2906.15	6288.39	0.0659286	1.11332			SCOC	667.572	0	0.000103746	-9.38494
ADAP2	220.028	0	1	-7.78809			C6orf105	2806.63	3.2012	0.0472083	-9.38434
ADAR	4621.64	3343.97	0.999601	-0.466723			CCDC14	655.029	0	0.0164692	-9.35762
ADARB1	307.308	990.923	0.771978	1.68586			LOC100289230	644.895	0	0.00042822	-9.33516
ADARB1.1	0	0	1	0			LCOR	640.314	0	0.0154589	-9.32489
ADAT1	285.047	262.124	1	-0.12051			RNASE6	638.735	0	6.86e-06	-9.32133
ADAT2	120.399	41.8015	0.822163	-1.50402			SUPV3L1	633.897	0	0.0250263	-9.31038
ADAT2.1	11625.6	2116.33	0.084751	-2.45711			FAM115A	632.637	0	4.41e-06	-9.30751
ADAT3	1077.84	11329.4	0.0168465	3.39264			ENST00000485253	618.203	0	0.000113201	-9.27427
ADC	70.2475	0	0.994384	-6.15477			SEC31A	6870.58	10.2067	0.0232607	-9.26013
ADCK1	106.794	267.897	0.445167	1.31878			OSCAR	610.194	0	1.35e-18	-9.25549
ADCK5	1052.59	4624.6	0.000205444	2.13433			CMKLR1	609.27	0	0.0159376	-9.2533
ADCY3	0	763.355	0.968495	9.5781			C18orf32	608.012	0	0.00925847	-9.25033
ADCY4	0	0	1	0			CAMKK1	584.632	0	0.0231676	-9.19385
ADCY6	1727.72	3272.75	0.549741	0.921241			LINC00338	582.994	0	0.00576088	-9.18981
ADCY7	46.4741	0	0.866855	-5.56907			METTL14	577.112	0	0.0313038	-9.1752
ADD3	8297.7	6620.5	0.940347	-0.325728			PECAM1	567.354	0	0.0136884	-9.15065
ADH1A	2734.08	0	0.264657	-11.4174			RPN2	5757.64	9.14548	0.000255869	-9.14875
ADH1C	26378.5	48699.5	0.801688	0.884521			LTN1	564.396	0	0.00170423	-9.14312
ADI1	5327.72	7749.96	0.75045	0.540587			YIF1B	561.11	0	0.0253602	-9.13471
ADIPOR1	2202.81	3362.82	0.790065	0.6101			LOC100505946	550.491	0	4.51e-05	-9.10719
ADIPOR2	3393.74	3125.06	1	-0.118954			PCID2	543.237	0	0.00299394	-9.08809
ADK	325.917	344.073	1	0.0779753			TERF1	541.641	0	6.29e-05	-9.08385
ADM	19118.1	7702.37	0.144244	-1.31146			DSE	539.849	0	6.86e-06	-9.07908
ADM2	253.346	407.718	0.880126	0.684315			XPOT	538.771	0	0.00783327	-9.0762
ADM2.1	0	0	1	0			IMPACT	529.066	0	1.13e-05	-9.05003
ADNP2	199.421	251.599	0.941291	0.33382			PEX13	526.548	0	0.0257128	-9.04316
ADORA2B	686.913	779.497	1	0.182167			GGTA1P	521.701	0	0.00103838	-9.02984
ADPGK	809.448	0	0.144786	-9.66258			HCFC2	520.669	0	0.0140335	-9.02699
ADPGK.1	79.6279	0	0.948317	-6.33321			WDR3	510.07	0	0.018151	-8.99738
ADPRHL2	576.858	1202.53	0.0750489	1.05849			TEK	504.957	0	0.0251387	-8.98287
ADRA1A	581.276	665.375	1	0.194631			PKP4	504.368	0	0.00564505	-8.98119
ADRA2A	0	0	1	0			HNRNPA3	503.198	0	0.00193632	-8.97785
ADRB2	143.019	0	0.309488	-7.17012			BCCIP	502.175	0	0.00363983	-8.97492
ADRBK1	5198	6743.47	0.874415	0.375469			FXN	494.298	0	0.00916967	-8.95215
ADRBK2	179.211	760.655	0.63951	2.07945			STAMBPL1	490.199	0	0.000966939	-8.94016
ADRM1	755.361	1046.61	0.914219	0.46996			SENP6	478.556	0	3.58e-06	-8.90556
ADSL	703.073	809.469	1	0.203032			THC2541855	471.777	0	0.0027669	-8.88502
ADSS	1883.24	544.562	0.347658	-1.78817			TERF1	469.331	0	0.0458713	-8.87753
ADSSL1	1009.79	875.127	1	-0.206277			ARRDC3	467.055	0	0.00060934	-8.87053
AEBP1	1076.39	641.047	1	-0.746789			ZNF641	460.489	0	1.19e-05	-8.85015
AEN	0	75.4491	0.667681	6.25643			ATMIN	457.306	0	5.95e-05	-8.84017
AES	1	26704	0.0484652	13.7048			ZCCHC6	456.92	0	0.0494727	-8.83895
AF074986	33.1586	306.32	0.483448	3.16942			ANKRD46	448.621	0	0.0437481	-8.81257
AF116680	36.3006	61.8957	1	0.753762			RABGGTB	434.986	0	0.012862	-8.76814
AF132973	0	2.45683	1	1.78945			MIB1	418.27	0	0.035927	-8.71174
AF147412	57559	67284.2	0.927258	0.225222			P2RY6	414.737	0	0.0204373	-8.69953
AF161372	102.741	110.152	1	0.0995511			PHACTR2	410.879	0	0.000580967	-8.68608
AF176922	39.2151	174.533	0.702703	2.12593			RGAG4	408.384	0	0.0452737	-8.67731
AF239727	675.642	163.172	0.479227	-2.04318			SLC43A2	407.321	0	0.0012138	-8.67356
AF258585	386.695	351.172	1	-0.138639			ANKRD19P	404.043	0	0.0366502	-8.66193
AF289552	1	67.7781	0.793295	5.10388			CEP120	397	0	1.9e-06	-8.63662
AF289562	0	293.705	0.0164692	8.20313			CRKL	388.061	0	0.000652674	-8.60385
AF336885	2448.75	0	0.659963	-11.2584			CPEB4	937.525	1.45132	0.000428572	-8.58069
AF351612	72.3543	53.2118	1	-0.436275			PRKAR2B	379.415	0	0.000103509	-8.57143
AF416714	51437.4	0	0.00504697	-15.6506			ANKRD18B	378.724	0	0.0020445	-8.56881
AFAP1	342.439	172.333	0.671125	-0.986506			CREM	377.406	0	0.0342262	-8.56379
AFAP1L1	113.114	160.616	0.990576	0.502086			ASTN2	376.33	0	0.0235573	-8.55968
AFAP1L2	433.957	1030.78	0.528243	1.24619			ALG2	367.167	0	0.00702099	-8.52422
AFF1	595.768	752.855	0.88985	0.337118			SPOP	1412.44	2.84318	0.0273021	-8.52269
AFF1.1	0	0	1	0			FAM84B	366.759	0	0.00304243	-8.52262
AFF1.2	0	56.0961	0.905264	5.83532			RNASEH1	362.551	0	0.000979026	-8.50601
AFF4	149.692	248.738	1	0.728815			EGFR	959.577	1.65539	3.48e-05	-8.49883
AFG3L1P	0	0	1	0			TSC22D2	359.032	0	0.0169789	-8.49198
AFG3L1P.1	95.1947	105.334	1	0.14457			LOC730338	352.672	0	0.000217468	-8.46627
AFG3L2	601	601.687	1	0.00164596			UNC80	352.177	0	0.0452908	-8.46425
AFMID	186.543	346.438	0.60897	0.889538			BMI1	351.121	0	0.00805487	-8.45993
AFMID.1	131.245	949.426	0.341101	2.84536			LMNB2	349.864	0	0.0411832	-8.45477
AFTPH	1982.5	1387.51	0.979922	-0.514514			FGFR1	347.065	0	0.00594349	-8.44321
AFTPH.1	1849.71	1583.27	0.994736	-0.224256			PTBP1	344.961	0	0.00035185	-8.43447
AGA	1260.68	1236.31	1	-0.0281408			CKAP5	987.154	1.94152	0.00251212	-8.39203
AGAP1	0	487.811	0.0114218	8.93313			LOC100507217	333.097	0	0.00805487	-8.38413
AGAP1.1	983.915	1737.77	0.450996	0.819998			TSNAX	332.674	0	0.00453939	-8.3823
AGAP3	2785.19	0	0.00413957	-11.4441			C19orf12	327.964	0	0.0407003	-8.36179
AGAP7	0	0	1	0			CARD6	327.768	0	0.018151	-8.36093
AGAP7.1	752.939	0	0.0188541	-9.5583			TRUB1	325.012	0	0.0167279	-8.34878
AGAP7.2	64.0251	890.266	0.0361781	3.77679			MAP3K13	317.532	0	0.000100542	-8.31529
AGBL1	105.802	76.4751	1	-0.463132			ZNF23	309.559	0	0.00587216	-8.27872
AGER	302.874	588.203	0.904668	0.955291			NAA25	309.216	0	0.0270906	-8.27713
AGFG1	1841.09	99.922	0.0795865	-4.19003			ZNF417	301.386	0	0.00103595	-8.24025
AGK	0	215.407	0.486774	7.7576			TLR2	299.268	0	0.0237603	-8.2301
AGL	760.304	965.681	1	0.344566			RAP2C	298.676	0	0.0349805	-8.22726
AGMAT	549.792	556.524	1	0.0175251			GSPT2	294.161	0	0.00706312	-8.20536
AGPAT1	2563.33	4445.84	0.275775	0.794201			C2orf43	292.766	0	0.00587216	-8.19852
AGPAT2	3804.11	35273.5	0.53043	3.21261			MAEA	1246.07	3.25333	0.000536205	-8.19573
AGPAT3	2736.78	2165.71	0.93306	-0.337505			HOXB2	280.227	0	0.000941076	-8.13559
AGPAT4	1460.04	2341.78	0.543015	0.681234			VRK2	276.587	0	0.00606615	-8.1168
AGPAT4.IT1	1649.43	2256.04	0.755129	0.451589			TBCEL	275.856	0	0.00576088	-8.11299
AGPAT6	621.766	1362.22	0.0384585	1.13026			XLOC_l2_004222	274.938	0	6.26e-09	-8.1082
AGPAT9	3757.31	3824.5	1	0.0255637			IFT74	273.806	0	0.0386104	-8.10227
AGPHD1	259.633	417.221	0.377391	0.682244			ENST00000392994	273.206	0	0.00623934	-8.09912
AGPHD1.1	231.366	240.005	1	0.0526653			UBR3	273.167	0	2.3e-09	-8.09891
AGPS	1244.07	1769.99	0.814506	0.508333			RBP1	271.958	0	5.06e-07	-8.09254
AGPS.1	1670.39	2057.71	0.934009	0.300693			LOC392288	268.123	0	0.00148653	-8.07212
AGPS.2	764.532	444.976	0.671484	-0.779496			C1GALT1	267.967	0	0.0117224	-8.07129
AGR2	142462	126145	0.996194	-0.175494			UBE3B	263.661	0	0.0257969	-8.048
AGR3	12573.3	11197.9	1	-0.167122			MSRB2	254.815	0	0.00231878	-7.99896
AGSK1	0	0	1	0			DHFRL1	254.284	0	0.0349805	-7.99596
AGSK1.1	0	0	1	0			SERBP1	253.829	0	1.59e-07	-7.99339
AGT	284.759	198.506	0.990426	-0.518363			RMND5A	249.452	0	0.0299029	-7.96839
AGTPBP1	404.121	256.147	0.828083	-0.65576			RPS6	249.122	0	0.0459998	-7.96649
AGTPBP1.1	12.5258	10.8505	1	-0.19076			LOC96610	245.755	0	0.000353992	-7.94694
AGTRAP	171.359	122.284	0.998915	-0.483431			RBM43	236.591	0	3.83e-06	-7.89234
AGXT	170.942	512.866	0.176305	1.57947			ZNF442	232.956	0	0.0167821	-7.87009
AGXT2L2	1	4760.19	0.194769	11.2171			HPSE	231.429	0	4.41e-06	-7.86065
AHCTF1	437.824	47.1132	0.369193	-3.18914			SNAP29	225.836	0	0.0386104	-7.82551
AHCY	1417.35	1701.65	0.885849	0.263574			SMC5	225.337	0	0.00060606	-7.82233
AHCYL1	8839.22	17999.2	0.18401	1.02586			AKT3	223.291	0	0.0224685	-7.80923
AHCYL1.1	346.142	630.018	0.871092	0.862155			EIF3A	20748.4	91.7119	0.0373459	-7.8061
AHCYL2	1596.72	4686.44	0.804862	1.55279			LYST	363.579	0.635607	0.0202143	-7.80026
AHDC1	134.329	342.15	0.938266	1.34237			TCFL5	221.271	0	0.0061768	-7.79618
AHDC1.1	0	0	1	0			THC2532340	218.839	0	0.00148653	-7.78031
AHI1	886.419	511.764	0.685137	-0.79132			NFAM1	216.851	0	0.0220797	-7.7672
AHNAK	773.212	824.794	1	0.0930542			USP25	213.162	0	0.048453	-7.74256
AHNAK.1	22563.8	1564.4	0.0251387	-3.84947			ITGB8	210.683	0	0.0267012	-7.72576
AHR	1933.26	0	0.000271151	-10.9176			ZNF430	209.932	0	0.00190303	-7.72063
AHR.1	575.514	402.717	1	-0.51401			FCF1	207.693	0	0.00622408	-7.70524
AHSA1	2735.84	1600.09	0.80461	-0.773459			ARHGAP5	204.891	0	0.0382586	-7.68574
AHSA2	0	162.046	0.861729	7.34914			CD93	204.273	0	0.0254896	-7.6814
AHSA2.1	243.899	408.449	1	0.741498			FAM175B	204.05	0	0.00805487	-7.67983
AHSA2.2	6.86688	107.794	0.486774	3.78967			PTGER2	441.213	1.18238	0.0220477	-7.6627
AHSA2.3	0	0	1	0			SPAG1	196.26	0	0.00117555	-7.62395
AI198876	570.286	526.243	1	-0.115744			SNORD45B	195.256	0	4.29e-05	-7.6166
AIDA	138.061	135.885	1	-0.0227515			XLOC_l2_007112	191.154	0	0.0168378	-7.58612
AIF1	3066.59	0	0.352541	-11.5829			HACE1	189.145	0	0.0264662	-7.57095
AIF1L	445.766	193.726	0.686566	-1.19808			ARMCX3	481.435	1.64134	0.00545951	-7.51292
AIFM1	2654.86	624.69	0.423174	-2.08566			TDG	181.616	0	0.00937711	-7.51267
AIFM2	865.885	2590.91	0.298253	1.5801			SNORA72	176.987	0	0.0471678	-7.47563
AIFM3	388.205	6068.08	0.192002	3.96288			DNAJC24	168.661	0	0.0338832	-7.40651
AIG1	1103.59	1658.6	0.732051	0.587329			LOC254057	167.268	0	0.00191467	-7.39462
AIG1.1	554.918	776.078	0.912797	0.483187			DHX30	4725.64	27.32	0.0465636	-7.38285
AIG1.2	362.978	1566.64	0.0600467	2.10667			IL1RAP	164.792	0	0.00218722	-7.37323
AIM1	1113.89	1588.16	0.899329	0.511367			C9orf30	163.744	0	0.00730351	-7.36409
AIM1L	0	0	1	0			RNMT	162.919	0	0.0251222	-7.35684
AIM1L.1	0	0	1	0			XLOC_l2_015037	162.579	0	4.41e-06	-7.35385
AIMP1	5613.57	1848.2	0.011185	-1.60228			IKBIP	159.978	0	0.0066192	-7.33072
AIMP2	3870.25	0	0.0122671	-11.9186			SPRYD7	151.793	0	0.0172784	-7.25544
AIP	1683.72	2258.65	0.914219	0.423593			SH2D1B	147.999	0	0.0341622	-7.21916
AIRE	0	0	NA	0			LOC100129502	146.044	0	0.00737167	-7.2001
AK001057	4.71878	54.3378	0.893902	3.27449			C6orf35	145.362	0	0.0116888	-7.1934
AK021432	0	33.8398	0.989159	5.12266			ZNF561	640.105	3.50208	1.16e-05	-7.15382
AK022140	0	0	1	0			ATG4C	140.137	0	0.0283905	-7.14096
AK022609	388.317	300.2	1	-0.370226			XLOC_008370	127.509	0	0.000854816	-7.00573
AK025118	0	200.383	0.422359	7.6538			ZBTB41	250.429	1.03543	0.0217231	-6.94867
AK027667	931.776	0	0.29978	-9.86539			C9orf102	92.277	0	0.0151461	-6.54345
AK054980	41415.9	0	0.00145094	-15.3379			IL1R1	304.632	3.00468	0.0446096	-6.25397
AK055942	1475.86	2394.6	0.918659	0.697848			RABGGTB	1769.25	29.2968	0.00719153	-5.86864
AK057067	10719.9	9058.58	0.949208	-0.242913			EML4	8665.43	176.864	0.0154589	-5.60659
AK057884	551.706	0	0.948726	-9.11037			SPIN1	1143.69	26.2077	0.0310741	-5.3948
AK058117	95.3492	244.706	0.462537	1.35059			EIF2B1	4021.04	101.986	0.00055233	-5.28741
AK074630	2178.84	1601.46	1	-0.443936			WDR41	786.199	20.2365	0.024339	-5.21211
AK090442	0	44.0333	1	5.49292			HRSP12	1858.52	49.3753	0.000536205	-5.20607
AK090649	947.493	0	0.0144136	-9.88949			HMGXB4	655.953	18.9003	0.000483894	-5.04493
AK091251	122.901	62.5883	0.772298	-0.962352			CHCHD8	3821.09	128.852	0.00805038	-4.87943
AK091525	2090.27	99.9719	0.246982	-4.37235			HS6ST1	1980.13	71.7879	0.0172817	-4.76648
AK091697	12191.2	0	0.217841	-13.5737			MBOAT1	3218.57	124.19	0.0476205	-4.68468
AK091705	0	183.63	0.446011	7.52849			NPM1	12588.9	521.976	0.0398184	-4.58938
AK091931	37253.9	56284.9	0.525075	0.595346			DPP9	1438.56	71.1844	0.0264662	-4.3178
AK092249	0	0	1	0			SMS	5509.87	302.119	0.000273548	-4.18433
AK092531	52.3268	3.62776	0.908912	-3.52648			GOLGA5	1522.06	85.82	0.00928771	-4.1328
AK092835	8178.74	0	0.389206	-12.9978			PYCR2	3301.93	199.416	0.0409536	-4.04268
AK093443	3.20964	0	1	-2.0737			PREPL	1559.09	93.7196	0.00145358	-4.04182
AK094078	14417.9	0	0.421093	-13.8157			EIF2AK3	812.166	50.6248	0.0061768	-3.97741
AK094832	652.659	689.26	1	0.0786023			GZMB	1193.63	76.2356	0.00702099	-3.95116
AK097143	116.605	70.0354	0.863515	-0.727333			VAPA	2783.26	185.649	0.0333347	-3.89889
AK097991	0	0	1	0			AHNAK	22563.8	1564.4	0.0251387	-3.84947
AK098478	0	0	1	0			COX7A2L	11237.7	821.285	0.00566647	-3.77269
AK1	2089.53	15205.3	0.0582411	2.86273			ENC1	538.029	42.4801	0.0184958	-3.63194
AK1.1	1327.16	1640.43	1	0.305524			PEAK1	2650.35	216.336	0.0223619	-3.60873
AK123110	0	0	1	0			LOC401397	4445.46	369.749	4.29e-05	-3.58414
AK123945	3.25602	0	1	-2.0895			CMAS	2217.8	194.408	0.00146894	-3.50521
AK124190	829.893	574.736	1	-0.529257			LINC00338	520.539	45.1238	0.0185886	-3.49919
AK124658	0	0	1	0			XLOC_006753	2764.47	248.829	0.0287356	-3.46851
AK124741	20644.6	13829.4	0.751165	-0.577992			RPS15A	32158.2	2907.29	0.0428562	-3.46698
AK124971	1551.99	1493.76	1	-0.0551305			BC029410	9331.54	875.398	0.035927	-3.41261
AK125099	291.185	751.915	0.671071	1.36561			RASA1	1353.63	127.19	0.00296126	-3.40154
AK125205	2032.42	930.416	0.8299	-1.12641			JRKL	301.1	27.9638	0.0144056	-3.3827
AK125564	0	0	1	0			NOMO1	8537.76	844.587	0.019965	-3.336
AK127601	111.647	0	0.12373	-6.81567			MPP1	2377.74	255.724	0.0187948	-3.21191
AK127935	0	0	1	0			SLC30A7	1622.28	174.735	0.0127861	-3.20743
AK128388	117.678	0	0.0778575	-6.89091			CEACAM3	1770.32	195.656	0.0157635	-3.17108
AK128779	0	328.767	0.399983	8.3653			PICALM	6629.99	736.358	0.0433062	-3.16879
AK128866	0	423.767	0.806362	8.73053			SERINC1	4375.23	487.358	0.0313038	-3.16368
AK129671	218.437	901.547	0.0573924	2.04019			SLC4A4	11072.3	1246.08	0.0382586	-3.15046
AK130019	0	8.18627	1	3.19948			DPYD	509.847	57.4065	0.00218722	-3.12869
AK130276	65.586	0	0.934077	-6.05715			MRPS10	1752.83	202.029	0.00489717	-3.11076
AK130638	251.225	6234.69	0.0177875	4.62776			BTNL2	368.282	42.2029	0.0172784	-3.09552
AK130723	10.0115	0	1	-3.46093			ZDHHC2	1803.36	214.342	0.0192652	-3.06679
AK130794	0	0	1	0			NDFIP2	3437.31	411.351	0.00413957	-3.05976
AK130848	32.8219	610.164	0.478984	4.17553			NT5C3	6792.76	867.766	0.0459998	-2.96717
AK130920	282.809	747.845	0.262447	1.39975			ARFGEF2	1091.6	145.291	0.0226738	-2.90085
AK130930	12196.9	56601.4	0.00251212	2.21423			ACOT9	3003.39	401.942	0.00622408	-2.89843
AK131315	476.305	0	0.486774	-8.89877			ZNF330	1057.25	142.51	0.0208717	-2.88246
AK131345	189.016	0	0.496692	-7.56998			VSIG4	1190.42	165.923	0.032032	-2.83543
AK2	1	0	1	-1			AZI2	525.572	73.2831	0.0154589	-2.82552
AK2.1	2428.1	2160.45	1	-0.168418			DNAJC15	2288.39	331.327	0.0414227	-2.78429
AK2.2	380.215	189.52	0.847853	-1.00066			RTCD1	887.96	131.815	0.0270906	-2.7427
AK293046	438.236	369.896	1	-0.243983			MAGT1	3673.77	550.359	0.0074775	-2.73659
AK3	1161.52	516.908	0.576911	-1.16649			SPTBN1	1811.07	291.358	0.0453036	-2.63183
AK3.1	4468.7	13764.6	0.000367768	1.62282			GALNT4	902.915	149.635	0.00728305	-2.58513
AK310550	55.7597	0	0.992065	-5.8268			TRNT1	723.59	125.447	0.00144094	-2.51863
AK311417	1591.09	583.219	0.612413	-1.44634			SATB2	3565.6	634.454	0.0303036	-2.48869
AK4	0	0	1	0			RCAN1	3134.12	569.858	0.0465636	-2.45732
AK4.1	3753.21	0	0.531878	-11.8743			MLKL	3799.82	691.838	0.0170656	-2.45572
AK4.2	345.188	75.3846	0.828305	-2.1802			NAMPT	1437.73	285.947	0.0449514	-2.32594
AKAP1	1	23218.4	0.0861849	13.503			SAT1	41053.8	8847.26	0.0285683	-2.21409
AKAP1.1	430.257	829.788	0.331091	0.945931			ITGA6	8848.12	2033.74	0.0135035	-2.12069
AKAP10	396.409	839.878	0.579093	1.08127			VMP1	8124.26	1869.53	0.0254896	-2.11897
AKAP11	1888.45	0	0.0868308	-10.8838			GALNT3	2869.4	660.04	0.0108165	-2.11844
AKAP11.1	0	0	1	0			PLCB4	493.536	115.609	0.0184963	-2.0844
AKAP12	29.5637	17.864	1	-0.696188			RPS28	118597	30826.8	0.0371669	-1.94377
AKAP13	1851.96	2109.86	1	0.187999			ALDH1A1	4616.46	1262.11	0.0248209	-1.87011
AKAP17A	0	1502.34	0.945083	10.554			IFT20	1387.36	403.282	0.0203172	-1.77994
AKAP5	305.961	722.761	0.579724	1.23746			GOLGA4	3419.32	1024.35	0.0156424	-1.73801
AKAP7	0	1260.35	0.977441	10.3008			ITPR2	811.794	250.929	0.0120139	-1.68987
AKAP8	2447.5	0	0.000358355	-11.2577			COPA	1087.76	343.058	0.0398211	-1.66196
AKAP8L	1189.3	2862.51	0.427389	1.26646			CMAHP	2698.21	887.955	0.0459998	-1.60236
AKAP9	11735.5	11165.2	1	-0.0718557			AIMP1	5613.57	1848.2	0.011185	-1.60228
AKAP9.1	3655.76	635.311	0.246135	-2.52276			TBL2	7189.24	2549.1	0.0471678	-1.49549
AKIP1	501.515	648.168	0.778527	0.369426			CMAHP	2492.05	996.642	0.0366001	-1.32132
AKIRIN1	573.714	0.412864	0.763129	-8.66808			F3	3433.98	1388.75	0.0471104	-1.30548
AKIRIN1.1	0	122.211	0.964369	6.94498			NTN4	1990.79	908.371	0.0472083	-1.13113
AKIRIN1.2	3854.54	1427.98	0.665896	-1.43195			DGCR6L	1237.13	2493.3	0.00654501	1.01047
AKIRIN2	0	0	1	0			ENSA	2757.93	5559.75	0.0112412	1.01117
AKNA	0	0	1	0			ERP29	8418.7	16994.1	0.00666863	1.01328
AKR1A1	3070.6	4385.25	0.552254	0.513999			HPS6	5831.08	11781.4	0.0174694	1.01455
AKR1B1	3211.37	1730.13	0.874415	-0.891926			QSOX1	1928.51	3905.74	0.0312609	1.01773
AKR1B10	2976.28	3246.6	1	0.125379			PPP1R13L	1813.65	3702.03	0.0471678	1.02902
AKR1B10.1	4549.72	3704.78	1	-0.296315			COX8A	53954.8	110204	0.00298224	1.03034
AKR1B15	807.598	2139.02	0.899988	1.40413			GJB1	916.907	1874.25	0.0395899	1.03066
AKR1C1	1023.78	2417.46	0.542981	1.23877			ATG9A	816.602	1717.61	0.0203314	1.07177
AKR1C1.1	916.53	855.633	1	-0.0990779			RAP1GAP	894.583	1885.97	0.019	1.07518
AKR1C3	22274.9	20574.3	1	-0.11457			RAB40C	705.189	1510.2	0.0134718	1.09757
AKR7A2	9750.51	11466.8	0.926152	0.233897			HP07349	700.147	1503.61	0.0363726	1.1016
AKR7A3	7388.17	10196.3	0.691767	0.464706			RPL10A	55862.3	119896	0.0187157	1.10182
AKR7L	9029.55	13931.9	0.711121	0.625609			CR627384	452.657	974.445	0.0251222	1.10446
AKT1	30.3806	4235.01	5.88e-06	7.07669			C17orf63	1702.26	3677.63	0.0124377	1.11087
AKT1S1	708.111	1273.84	0.770377	0.846235			NRAP	3057.2	6619.1	0.0465636	1.11417
AKT2	1105.79	2085.96	0.213875	0.915026			XPO6	839.132	1832.64	0.0352963	1.12602
AKT2.1	230.659	1214.09	0.0220477	2.39099			RPLP2	95557.5	208562	0.0216753	1.12603
AKT2.2	0	237.598	0.0765024	7.89844			PELO	2052.12	4492.19	0.0191918	1.12992
AKT3	8.26431	77.9064	0.800057	3.09039			AGPAT6	621.766	1362.22	0.0384585	1.13026
AKT3.1	223.291	0	0.0224685	-7.80923			BCRP2	402.821	888.714	0.00758641	1.13962
AKTIP	1061.84	543.852	0.775067	-0.96399			MPND	1621.46	3619.16	0.00564759	1.15787
AKTIP.1	733.846	491.932	0.720382	-0.576054			DNM2	6032.1	13718.3	0.0426187	1.18523
AKTIP.2	312.815	0	0.250595	-8.29377			FAM100B	11788.8	26932.2	0.0285921	1.19185
ALAD	585.534	0	0.405994	-9.19607			ENST00000496414	8088.18	18564.6	0.0322471	1.19857
ALAS1	289.895	300.098	1	0.0497326			HMGCL	2970.44	6825.42	0.0130811	1.19997
ALCAM	1219.29	731.152	0.678445	-0.737008			RBCK1	701.823	1618.04	0.00299323	1.20391
ALDH16A1	180.732	0	0.917218	-7.50567			FNTB	850.812	1962.96	0.0372207	1.20516
ALDH18A1	1274.15	1920.63	1	0.591662			DOCK6	1351.77	3118.66	0.038974	1.20548
ALDH1A1	4616.46	1262.11	0.0248209	-1.87011			THC2623999	29731.3	68684.7	0.04098	1.20798
ALDH1A3	47.5196	134.858	0.80461	1.48546			LOC440335	21624.1	50165.5	0.0270538	1.21402
ALDH1B1	576.489	631.379	1	0.130995			SPINT1	5361.93	12443.9	0.0353682	1.21446
ALDH1L1	928.458	1464.08	0.792117	0.656521			NUMA1	1124.43	2627.58	0.000145121	1.2238
ALDH2	7820.18	1584	0.0783891	-2.3029			MPG	1921.23	4512.8	0.0295029	1.23156
ALDH3A2	3167.24	3091.68	1	-0.0348234			RPS2P32	37703.1	89061.6	0.0348732	1.2401
ALDH3A2.1	1436.68	570.968	0.736854	-1.32974			EFNA4	1488.07	3557.63	0.00727987	1.25691
ALDH3B1	163.9	233.324	0.970103	0.506914			CDCA8	1541.87	3691.93	0.0146168	1.25915
ALDH3B1.1	161.235	559.456	0.463387	1.78852			FAM98C	2317.39	5563.56	1.73e-05	1.26315
ALDH4A1	539.102	1562.11	0.398342	1.53311			UQCRB	7925.1	19116.7	0.0158853	1.27022
ALDH5A1	349.102	134.242	0.787264	-1.37224			FAM84A	512.931	1250.13	0.0224354	1.28358
ALDH6A1	1967.58	3065.39	0.412892	0.639386			ARMCX6	1768.24	4306.15	0.000902709	1.2836
ALDH7A1	1956.21	3321.52	0.350444	0.763483			CCDC149	256.208	625.311	0.000979026	1.28394
ALDH7A1.1	85.1209	0	0.596331	-6.42829			DCTN1	1890.73	4612.78	0.0446819	1.28625
ALDH7A1.2	109.67	89.8725	1	-0.284352			ETFB	14014.4	34195.2	0.0344431	1.28682
ALDH9A1	2755.32	863.439	0.0599568	-1.67291			CHST5	8318.57	20299.3	0.00888151	1.28692
ALDOC	0	0	1	0			PRRG2	548.793	1342.77	0.000152983	1.28932
ALG1	1729.51	1693.84	1	-0.0300506			RPL41	149698	366482	0.00252031	1.29168
ALG1.1	957.22	1274.93	0.701594	0.413121			WWP2	929.404	2291.98	0.00502184	1.30129
ALG1.2	1666.85	2366.97	0.816599	0.505663			TIMMDC1	8831.09	21786.1	0.0253602	1.30265
ALG10B	67.3998	159.5	0.888531	1.23051			GSR	1275.45	3150.01	0.0173118	1.30368
ALG11	2013.45	490.286	0.558988	-2.03575			TMEM79	284.678	705.527	0.0419219	1.30636
ALG12	6.0336	257.65	0.763129	5.2006			ASPSCR1	510.375	1267.94	0.0175342	1.31117
ALG13	667.557	1197.01	0.874476	0.841516			ALKBH3	278.431	692.459	0.0476283	1.31132
ALG13.1	365.781	1234.86	0.841419	1.75253			PARL	1043.23	2591.35	0.0345912	1.31183
ALG1L	884.233	1437.37	0.246586	0.700306			GPANK1	3371.09	8374.78	0.04582	1.31258
ALG2	1418.62	0	0.0151111	-10.4713			NUDT16L1	2951.58	7369.55	0.00365408	1.3198
ALG2.1	367.167	0	0.00702099	-8.52422			GNL1	787.28	1974.74	0.0171193	1.32561
ALG5	8039.05	7424.57	1	-0.114703			ATPIF1	15147.6	38020.2	0.00145358	1.32762
ALG6	419.431	1461.14	0.201918	1.79814			PGLS	10264.9	25792.1	0.00970043	1.32913
ALG8	2263.59	3135.63	0.880064	0.469969			HSPG2	13241.6	33326.9	0.0329039	1.33155
ALG9	133.205	213.467	0.859122	0.676318			CTDP1	1081.32	2745.74	0.00617297	1.3436
ALKBH1	117.033	212.947	0.613549	0.858068			ILVBL	6364.72	16161.9	0.029904	1.34429
ALKBH2	1412.96	2019.52	0.807915	0.514982			ENST00000458386	22606.8	57598.9	0.0445122	1.34925
ALKBH3	278.431	692.459	0.0476283	1.31132			IGSF22	171.283	438.46	0.0449149	1.35095
ALKBH3.1	332.412	404.664	0.912665	0.282978			NAPRT1	1079.27	2767.18	0.00805038	1.35755
ALKBH4	353.3	632.274	0.231335	0.837859			DRG2	1581.3	4118.39	0.0386104	1.38041
ALKBH5	781.383	1233.77	0.756511	0.65829			PNKP	1056.26	2758.95	0.00655182	1.38432
ALKBH6	109.915	285.49	0.336756	1.36903			C1orf86	783.14	2070.2	0.048289	1.40128
ALMS1	523.689	449.346	1	-0.220429			SMARCD2	747.323	1977.7	0.027545	1.40282
ALMS1P	88.9071	0	0.401849	-6.49036			FAM53C	321.137	855.99	0.0330334	1.41161
ALOX15B	125.977	0	0.659712	-6.98843			RPS9	18625.1	50320.9	0.0384784	1.43386
ALOX5	0	0	NA	0			RFNG	258.813	702.108	0.000396054	1.43627
ALOX5AP	0	0	1	0			AMPD2	480.761	1305.63	0.0237787	1.43946
ALPK1	707.404	180.499	0.274576	-1.96462			GALM	1152.79	3149.31	0.0477729	1.44911
ALPK3	320.579	264.195	1	-0.278118			REPIN1	2165.77	5920.64	0.0105846	1.45045
ALPP	377.738	3.29978	0.38627	-6.4608			RPS19	49284.5	135394	0.0292447	1.45794
ALPPL2	466.912	1524.11	0.799386	1.70461			ARRDC1	1747.47	4812.03	0.000325631	1.46086
ALS2	38.42	100.783	0.91117	1.36849			TMEM125	10570.6	29504.2	0.000106363	1.48078
ALS2CL	120.343	852.343	0.518861	2.81404			KATNB1	203.193	571.621	0.0216753	1.48765
AMACR	80.1181	0	1	-6.34195			TRAF4	902.11	2562.41	0.0259327	1.50509
AMBRA1	24.1245	289.711	0.515223	3.53242			FAAH	550.434	1565.05	0.0246363	1.50587
AMD1	3521.42	0	0.288668	-11.7824			SLC25A1	1894.35	5405.86	0.0156424	1.51233
AMD1.1	1.48239	0	1	-1.31173			C22orf36	753.079	2154.17	0.0445309	1.51502
AMDHD2	331.975	402.754	1	0.278063			RPS15A	48491.2	138870	0.000580967	1.51793
AMDHD2.1	7761.3	1015.04	0.364352	-2.93353			CYHR1	251.615	724.425	0.0343934	1.52188
AMFR	1105.97	2197.88	0.2294	0.990156			SPPL3	351.186	1013.06	0.00474045	1.52574
AMICA1	2867.05	0	0.441315	-11.4859			RASSF7	1684.85	4891.08	0.0101448	1.53697
AMIGO1	0	0	1	0			OGFOD2	238.513	698.126	0.00470554	1.54545
AMIGO2	429.902	468.766	1	0.124584			PMEL	224.271	657.407	6.33e-05	1.54731
AMIGO3	325.541	451.894	0.623336	0.471911			BRD3	1058.68	3104.31	0.0329039	1.55111
AMMECR1	420.368	385.744	1	-0.123702			ANKRD27	421.841	1247.45	0.0474321	1.56195
AMMECR1.1	849.62	87.8918	0.332637	-3.25839			SCAMP1	214.213	637.44	0.0430763	1.56878
AMMECR1L	1410.21	2023.23	0.742205	0.520442			GBF1	3446.35	10283.8	7.19e-05	1.57696
AMOT	586.855	635.27	1	0.114179			RBM19	244.998	733.662	0.0437481	1.57843
AMOTL2	418.007	2321.46	0.145012	2.47061			OAF	1244.28	3725.24	0.0213203	1.58125
AMPD2	480.761	1305.63	0.0237787	1.43946			NADK	1000.27	3011.86	0.0158521	1.58931
AMT	1632.2	5291.44	0.425051	1.69623			RPUSD2	1548.52	4676.67	0.0173619	1.59397
AMT.1	808.446	2122.5	0.127997	1.39144			ENST00000525262	322.091	975.59	0.00564759	1.59581
AMY1C	324.121	0	0.872552	-8.34483			ASMTL	1771.67	5422.04	0.0246979	1.61318
AMY1C.1	0	0	1	0			PTPRF	228.899	703.597	0.0381584	1.6158
AMZ1	8746.25	0	0.491895	-13.0946			NP100974	10504.4	32324.1	0.0224354	1.62153
AMZ2	1025.94	1266.84	1	0.304017			AK3	4468.7	13764.6	0.000367768	1.62282
AMZ2.1	2201.86	1780.2	1	-0.30653			TMEM9B	16668.9	51360.6	0.0305158	1.62345
AMZ2.2	2740.22	2421.51	1	-0.178311			BCR	616.578	1912.09	0.0301016	1.63121
ANAPC1	90.4898	0	0.88546	-6.51554			BRF2	291.753	908.683	0.0313038	1.63568
ANAPC1.1	60.6789	0	0.710112	-5.94671			DAG1	853.65	2656.35	0.00191467	1.63658
ANAPC1.2	2169.32	897.984	0.561063	-1.27154			DHDDS	150.868	471.694	0.0224354	1.63809
ANAPC1.3	735.215	949.844	0.881094	0.369082			RPL6	68166	212528	0.0256781	1.64052
ANAPC1.4	56.2073	209.155	0.842409	1.87718			PRPF8	2186.27	6892.53	0.000106363	1.65611
ANAPC1.5	57.2044	0	0.963063	-5.86306			ABTB1	1132.92	3573.84	0.0367748	1.65657
ANAPC10	413.087	389.949	1	-0.0829525			C11orf2	4471.87	14106.2	0.00720762	1.65716
ANAPC11	24246.6	80723.5	0.00298936	1.73516			TCEANC2	237.832	752.76	0.0211384	1.65811
ANAPC13	1096.34	1178.8	1	0.104523			C16orf80	841.808	2665.34	0.0038046	1.66158
ANAPC16	402.001	105.98	0.455783	-1.91345			AP1M2	1584.39	5023.26	0.0114969	1.66407
ANAPC2	37.9954	149.965	0.434364	1.95283			XLOC_008088	172.402	549.633	0.0199103	1.66697
ANAPC4	760.59	1367.6	0.942506	0.845619			EIF2C4	118.693	379.674	0.00594349	1.66922
ANAPC5	5103.47	9424.64	0.880008	0.884828			ZBTB48	642.175	2050.58	0.00444703	1.67345
ANAPC7	1	0	1	-1			POF1B	363.245	1163.86	0.0256382	1.67718
ANG	16563.9	24629.9	0.402999	0.572342			TJP3	898.027	2894.81	0.0128707	1.68753
ANGEL1	133.782	54.7962	0.969348	-1.27239			NUP214	749.244	2416.34	0.00765144	1.68799
ANGEL2	173.332	49.9174	0.85867	-1.77561			ENST00000449697	80.4045	262.918	0.0448376	1.69691
ANGEL2.1	762.656	533.099	0.986512	-0.515817			DCUN1D3	1068.49	3466.95	0.0277698	1.69716
ANGPTL4	1201.97	450.97	0.275775	-1.4123			PTPN23	784.21	2546.41	0.00507754	1.69788
ANK3	0	4726.33	0.162401	12.2068			COQ6	352.907	1147.89	0.0234089	1.6988
ANK3.1	0	28.6566	0.871092	4.89028			ACSS1	71.9161	237.177	0.0459998	1.70773
ANK3.2	0	360.409	0.0816891	8.49749			BLOC1S3	935.243	3065.36	0.000627888	1.71157
ANKAR	386.731	564.995	0.864651	0.545735			TMEM120A	1781.2	5839.73	0.0382367	1.71249
ANKDD1A	0	19.1919	1	4.3357			HEXIM2	862.608	2839.4	0.00925847	1.71764
ANKFY1	0	1035.93	0.405118	10.0181			DPM3	5984.51	19736.3	0.0201642	1.72138
ANKHD1	450.065	119.51	0.475271	-1.90419			SSH3	176.421	584.573	0.0430241	1.72267
ANKHD1.1	1044.51	660.742	0.905717	-0.659862			ANAPC11	24246.6	80723.5	0.00298936	1.73516
ANKIB1	423.249	68.5833	0.188747	-2.6081			RPS13	60401.9	201603	0.000597915	1.73883
ANKLE2	398.11	9.25333	0.355783	-5.28262			UBAC1	1430.23	4776.09	0.00365806	1.73888
ANKMY1	981.744	602.404	0.947803	-0.70369			ZFP106	1428.46	4776.66	0.00167467	1.74084
ANKMY2	627.32	373.226	0.625131	-0.747591			LOC100132356	136.49	458.749	0.042809	1.74152
ANKRA2	847.509	1056.79	0.976736	0.318046			RRM1	1483.52	4975.08	0.00825643	1.74501
ANKRD10	1160.01	0	0.0228384	-10.1812			UQCR11	31419.5	106261	0.00251212	1.75785
ANKRD10.1	0	421.754	0.390456	8.72368			KPNA4	287.366	974.76	0.027545	1.75863
ANKRD11	1752.2	2239.32	0.892853	0.353713			CHDH	858.194	2912.47	0.0446819	1.76168
ANKRD11.1	274.451	0	0.88546	-8.10565			SOCS2	950.501	3226.17	0.00488399	1.762
ANKRD12	662.224	0	0.576911	-9.37335			CKS1B	2443.96	8319.24	0.0384784	1.76681
ANKRD12.1	93.4737	0	0.974582	-6.56184			NENF	3822.93	13096	0.0434657	1.7761
ANKRD12.2	7.37152	0	1	-3.06549			NFKBIL1	357.76	1229.26	0.00541775	1.77788
ANKRD13A	15.5151	0	1	-4.04571			ABTB1	3256.23	11232.7	0.0289067	1.78612
ANKRD13A.1	1056.56	2826.95	0.676131	1.41902			EDC3	430.847	1488.73	0.0121379	1.78646
ANKRD13C	174.736	0	0.321923	-7.45727			MED15	503.523	1755.81	0.00180645	1.79997
ANKRD13D	558.045	2361.41	0.475271	2.07922			SUGP1	540.03	1887.85	0.0374273	1.80373
ANKRD16	539.193	953.117	0.789229	0.820691			SLC41A3	1647.3	5777.37	0.0139638	1.80968
ANKRD18A	110.424	234.52	0.449619	1.07979			ZMYM3	167.166	592.486	0.0372224	1.81932
ANKRD18B	19.3723	50.1291	0.914219	1.32754			PIGQ	521.993	1845.78	0.000146527	1.82015
ANKRD18B.1	117.501	0	0.698004	-6.88875			PARS2	441.732	1564.22	0.0354713	1.82186
ANKRD18B.2	378.724	0	0.0020445	-8.56881			CAPS	422.727	1505.24	0.0147917	1.82975
ANKRD18B.3	96.2969	2.78603	0.551194	-4.68364			SHARPIN	2299.91	8270.28	0.042809	1.84591
ANKRD19P	404.043	0	0.0366502	-8.66193			COBRA1	1301.81	4701.21	0.00621982	1.85171
ANKRD20A1	149.824	475.297	0.796792	1.659			TMEM79	305.699	1110.79	0.00694015	1.85798
ANKRD20A2	440.935	0	0.325957	-8.78769			INPPL1	492.081	1788.95	0.00763216	1.86002
ANKRD20A2.1	0	3362.78	0.705057	11.7159			SMAD4	2065.14	7500.1	0.00291691	1.86016
ANKRD20A2.2	1458.52	0	0.560465	-10.5113			FAM82B	798.187	2911.14	0.0305158	1.86547
ANKRD20A2.3	100.585	299.697	0.982755	1.56563			MECR	435.311	1593.74	0.00170423	1.86989
ANKRD20A3	47.9385	86.8909	0.892293	0.844744			VPS37B	4077.8	14943.9	0.0032414	1.87343
ANKRD20A5P	626.204	0	0.708108	-9.29279			RILP	434.649	1601.31	0.0348301	1.87891
ANKRD20A5P.1	617.387	35.9345	0.755129	-4.06547			C16orf48	545.544	2013.8	0.0251387	1.88222
ANKRD20A5P.2	109.183	0	0.859337	-6.78376			GLTSCR2	2261.77	8429.6	0.0370363	1.89755
ANKRD20A5P.3	2130.61	0	0.696187	-11.0577			FAM117B	957.197	3572.43	0.0100733	1.89891
ANKRD20A8P	0	276.292	0.102928	8.11526			UQCR10	5012.31	18808.3	0.00255664	1.90761
ANKRD20A9P	400.407	0	0.915631	-8.64892			GAS6	639.588	2426.08	0.0446021	1.92175
ANKRD22	528.361	140.242	0.11767	-1.90608			NDUFA11	4187.73	15872.3	0.0284374	1.92202
ANKRD23	42.8588	225.476	0.402999	2.36842			TMEM41B	814.959	3107.09	0.00719153	1.92946
ANKRD26	0	99.4404	0.513137	6.6502			ELMO3	777.1	2964.16	0.0142726	1.93008
ANKRD27	421.841	1247.45	0.0474321	1.56195			CRTC2	1650.95	6318.89	0.0198809	1.93573
ANKRD32	0	325.411	0.545002	8.35055			IFT122	553.676	2121.67	0.0428562	1.93616
ANKRD33	0	0	1	0			UBA52	22031.9	85424.9	0.00306013	1.95501
ANKRD33B	0	0	1	0			MRPL37	1210.24	4725.74	6.04e-05	1.96436
ANKRD35	374.443	213.195	0.914219	-0.809671			TRIM13	911.672	3588.99	0.0404244	1.97581
ANKRD36	0	0	1	0			CNTROB	538.382	2134.6	0.00621982	1.98526
ANKRD36.1	0	19.7317	1	4.37376			STK25	1390.21	5516.02	0.0332929	1.98755
ANKRD36.2	979.018	3877.38	0.620547	1.98457			HOOK2	1848.13	7360.03	0.018151	1.99306
ANKRD36.3	404.653	0	0.726943	-8.6641			ABCC3	973.543	3896.71	0.0471678	1.99983
ANKRD36.4	158.669	0	0.870974	-7.31894			CLN3	657.145	2653.1	0.04582	2.01174
ANKRD36.5	0	47.1739	1	5.59018			MRPL23	1373.68	5602.7	0.0287178	2.02729
ANKRD36.6	594.428	0	0.716953	-9.21778			POC1A	384.985	1575.38	8.38e-05	2.03
ANKRD36B	0	0	1	0			POLL	181.305	752.101	5.24e-06	2.04649
ANKRD36B.1	3761.03	0	0.152744	-11.8773			ZNF768	2231.01	9310.56	0.0201276	2.06068
ANKRD36BP1	203.444	4.5119	0.408128	-5.21301			MRPL37	1633.1	6871.78	0.000132076	2.07239
ANKRD36BP2	374.843	0	0.274515	-8.55399			SLC12A9	65.4832	278.982	0.0238492	2.07428
ANKRD36BP2.1	0	0	1	0			TOP1MT	1610.4	6790.1	0.0192668	2.07533
ANKRD36BP2.2	0	0	1	0			NEDD1	1019.95	4344.12	0.0114152	2.08949
ANKRD37	435.278	1641.14	0.285013	1.91226			FAAH	375.718	1605.93	5.36e-05	2.09275
ANKRD39	1303.13	1748.66	0.934017	0.423987			NEU4	3988.58	17158	0.0135035	2.10465
ANKRD40	1099.85	622.578	0.861651	-0.81998			PRKD2	610.826	2644.95	0.0254896	2.11259
ANKRD42	164.954	16.2696	0.0808609	-3.26448			UBE2MP1	306.424	1330.79	0.0472083	2.11507
ANKRD42.1	19349	2559.86	0.277287	-2.91763			JPX	320.058	1398.94	0.0272294	2.12446
ANKRD43	2543.61	3417.16	0.97093	0.425776			PGPEP1	61.2356	271.329	0.0397112	2.12954
ANKRD43.1	0	209.214	0.116426	7.71571			ADCK5	1052.59	4624.6	0.000205444	2.13433
ANKRD44	0	0	1	0			LRRC24	440.871	1940.77	0.0146168	2.13567
ANKRD46	448.621	0	0.0437481	-8.81257			HEATR7A	419.079	1846.55	7.31e-05	2.13688
ANKRD49	1126.05	641.868	0.88546	-0.809955			ECSIT	983.478	4342.41	0.041466	2.1414
ANKRD5	86.4138	225.003	0.553896	1.37041			C9orf140	393.435	1745.95	0.0220477	2.14698
ANKRD50	131.602	99.3888	0.942483	-0.401508			PARD3	174.555	781.096	0.000601162	2.15542
ANKRD54	57.7051	72.1796	1	0.317956			LONP1	355.382	1607.15	0.037008	2.1739
ANKRD54.1	168.456	299.703	0.789229	0.827428			ZMYM3	82.3208	377.497	0.0184963	2.18354
ANKRD56	74.4144	178.68	0.49961	1.25252			AK130930	12196.9	56601.4	0.00251212	2.21423
ANKRD57	4018.28	3518.61	1	-0.191521			BAD	1666.8	7772.19	0.0219841	2.22056
ANKRD9	1855.38	8176.44	0.722115	2.13916			CSE1L	627.382	2935.43	0.00578374	2.22435
ANKS1A	4993.12	5211.45	1	0.0617333			AP4M1	91.1787	441.513	0.0428562	2.26321
ANKS3	1833.83	1771.49	1	-0.0498696			PGAM1	3160.58	15390.6	0.0254896	2.28343
ANKS4B	473.839	827.529	0.45109	0.803115			ECHS1	4210.66	20856	0.00937711	2.30807
ANKZF1	459.46	1342.32	0.286895	1.54465			CAMSAP3	341.649	1708.14	9.8e-06	2.31847
ANLN	0	94.9444	0.554729	6.58413			ITGA3	642.174	3239.83	0.00700714	2.33308
ANO1	599.162	733.49	0.842215	0.29139			SMCR7L	314.703	1591.84	0.0144928	2.33496
ANO10	9283.39	5545.62	0.611775	-0.743198			FLOT2	1424.82	7268.12	0.00321242	2.34999
ANO10.1	1646.85	1206.48	0.929018	-0.448583			EBLN2	576.438	2947.69	0.0337452	2.35234
ANO5	900.966	1162.05	0.813425	0.366774			EPB49	1145.41	5965.04	0.0401921	2.37965
ANO7	7754.53	13129.3	0.184903	0.759606			LINC00467	196.717	1028.19	0.0267012	2.37999
ANO7.1	242.79	385.634	0.788618	0.66533			AKT2	230.659	1214.09	0.0220477	2.39099
ANO9	797.104	2927.3	0.188617	1.87541			SREBF2	632.907	3373.12	0.0114969	2.41217
ANP32A	233.292	0	0.348018	-7.87216			RPL22	3643.67	19429.3	0.0140015	2.41445
ANP32A.1	1240.07	629.65	0.781824	-0.976675			TRAPPC9	481.282	2576.69	0.000205444	2.41813
ANP32B	896.338	5966.9	0.112522	2.7335			ERBB2	2356.18	12748.3	0.0108165	2.43528
ANP32D	295.808	45.6271	0.273346	-2.67029			ENST00000424852	453.654	2464.09	0.0495062	2.4388
ANP32E	0	0	1	0			MAP2K2	585.589	3252.59	0.000984665	2.47161
ANP32E.1	0	229.464	0.691055	7.8484			EML3	109.14	623.023	0.0237603	2.50226
ANPEP	1970.12	232.428	0.523209	-3.07797			MFSD3	427.317	2433.6	0.00026873	2.50694
ANTXR2	8844.72	7596.1	1	-0.21953			IHH	6647.35	38092.2	0.0205821	2.51846
ANTXR2.1	155.253	67.8924	0.851402	-1.18147			SBNO1	1002.87	5848.15	0.000367768	2.54266
ANTXR2.2	519.496	608.732	1	0.228288			MAST2	519.406	3112.78	0.00925847	2.58096
ANXA1	2558.11	0	0.14839	-11.3214			PCNT	578.167	3495.73	0.0164162	2.59395
ANXA11	16463.4	14228.8	1	-0.210436			C19orf46	770.724	4666.5	0.029643	2.59649
ANXA11.1	93.2874	276.134	0.454058	1.55545			CD81	2049.62	12525	0.00700714	2.61079
ANXA13	4611.78	8119.14	0.147088	0.815867			C6orf136	629.478	3864.98	0.0101448	2.61631
ANXA2	49834.6	48485.5	1	-0.0395952			C20orf72	1143.51	7234.9	0.00037213	2.66045
ANXA2P1	7686.66	7935.91	1	0.0460336			C6orf226	141.83	915.97	2.07e-05	2.68258
ANXA3	4507.76	4182.38	1	-0.108063			MAP3K13	208.357	1365.59	0.0363726	2.70654
ANXA4	17398	7615.67	0.168828	-1.19177			RTN4R	89.543	594.279	0.0157255	2.71689
ANXA5	6613.49	2320.57	0.430791	-1.51053			RDH13	295.839	1955.32	0.00480365	2.72039
ANXA7	762.87	0	0.0594677	-9.57718			OPLAH	1480.22	9918.05	0.0330334	2.74342
ANXA7.1	4011.14	1054.02	0.398189	-1.9271			TSC2	338.023	2323.07	0.0453939	2.7772
AOC3	0	852.742	0.854008	9.73766			XXYLT1	67.4223	469.217	0.0325515	2.78079
AP1AR	591.716	766.925	0.863454	0.373624			WDR48	615.532	4251.41	0.00122256	2.78603
AP1B1	430.529	703.559	0.243844	0.707264			IL20RA	128.621	893.565	0.000274502	2.78688
AP1B1.1	19664.8	27960.7	0.817375	0.507766			RNF220	53.6403	377.13	0.0348294	2.79085
AP1G1	1819.58	2986.24	0.452958	0.714417			LOC645212	207.536	1458.3	0.0120437	2.80691
AP1G2	1098.3	4555.02	0.0711781	2.05119			LOC143188	66.585	472.794	0.044474	2.80949
AP1M1	453.992	743.405	0.759783	0.710246			EPB41L4A	1508.45	10875.4	0.0119117	2.8491
AP1M2	1584.39	5023.26	0.0114969	1.66407			ZNF250	120.735	880.696	0.000188782	2.85654
AP1S1	1495.46	1548.44	1	0.050186			LOC100507291	135.561	998.387	0.0438371	2.8715
AP1S2	106.717	0	0.774921	-6.7511			ENST00000452440	1292.64	9482.55	0.00893459	2.87399
AP1S3	103.807	0	0.232303	-6.7116			MAP1LC3A	237.942	1801.83	0.000367934	2.91553
AP1S3.1	188.952	971.781	0.363536	2.35648			ZNF346	58.6406	450.626	0.0170935	2.92076
AP1S3.2	0	0	1	0			TMEM39B	250.667	1996.11	0.0365277	2.98833
AP2A1	294.149	526.417	0.181504	0.837499			GTPBP6	3441.61	27507.5	0.000217468	2.9983
AP2A2	1796.42	4473.89	0.486774	1.31592			PWWP2B	1003.25	8078.77	2.67e-05	3.0082
AP2A2.1	156.402	281.667	0.789229	0.844653			THAP3	263.191	2125.97	7.45e-17	3.00915
AP2M1	19076	18360.3	1	-0.055167			TCEAL1	270.629	2186.45	0.00968168	3.00954
AP2S1	29793.5	27547	1	-0.113099			TTC28	88.4133	733.504	0.00413957	3.03821
AP3B1	2388.73	3896.49	0.400414	0.705697			ENST00000333139	1039.78	8841.32	0.0496936	3.08676
AP3D1	3131.39	3511.38	0.942529	0.165186			SNORA17	60.5713	530.066	0.000114547	3.10856
AP3M1	290.154	456.857	0.846709	0.653112			GCNT1	192.958	1689.61	0.0198605	3.12372
AP3M2	250.629	209.693	1	-0.256156			CCHCR1	450.783	4034.01	0.0256143	3.15887
AP3S1	6832.71	4428.42	0.717498	-0.62555			C9orf89	1463.48	13167	0.00619196	3.16857
AP3S1.1	6230.39	3694.02	0.757316	-0.753974			ZFP64	76.7411	701.456	0.0409536	3.17566
AP3S1.2	1040.75	422.552	0.393463	-1.2984			SLC39A3	37.1781	344.612	0.0313038	3.17833
AP3S2	1525.72	0	0.42415	-10.5762			SETD4	235.392	2216.9	0.00576088	3.22994
AP4B1	801.721	452.627	0.5824	-0.823394			KPNA6	200.571	1927.35	0.00131083	3.25801
AP4E1	430.621	302.695	0.994731	-0.507144			XLOC_007162	151.942	1462.76	0.0495076	3.25862
AP4M1	91.1787	441.513	0.0428562	2.26321			PKN1	50.812	507.274	5.26e-06	3.29425
APBA1	328.439	339.028	1	0.0456427			PYGO2	350.907	3474.73	0.00576088	3.30405
APBB1	53.4747	0	0.989679	-5.76751			NME4	87.9698	899.369	0.0406016	3.33913
APBB1IP	0	0	1	0			ACAD10	45.3858	469.787	0.00218722	3.34332
APBB3	1648.68	2847.61	0.718111	0.788067			ATPAF2	186.939	1907.37	0.000966939	3.34401
APBB3.1	104.654	154.501	0.980928	0.557566			ULK3	402.808	4197.47	0.0283905	3.37813
APC	112.497	42.4208	1	-1.3862			WDR34	373.809	3913.93	0.000217923	3.38476
APEH	1902.49	3030.92	0.537586	0.671583			ADAT3	1077.84	11329.4	0.0168465	3.39264
APEX1	445.986	178.88	0.51305	-1.31319			FAHD1	56.1314	605.888	0.0173941	3.40907
APEX2	1647.76	2605.6	0.597501	0.660788			SPPL3	270.669	2912.59	0.000314937	3.42287
APH1A	203.287	352.014	0.842406	0.789126			XLOC_011819	63.3186	706.456	0.0192652	3.45933
APH1A.1	371.123	1178.2	0.242065	1.66396			SGSH	1042.35	11842.9	0.000990586	3.50485
APH1B	530.033	373.12	1	-0.505299			LOC389634	41.5295	487.068	0.0319391	3.52055
API5	331.001	135.286	0.791163	-1.28455			ACSF3	430.898	5529.86	0.00729438	3.67874
API5.1	528.268	0	0.459501	-9.04786			GPR35	106.936	1381.49	0.0012138	3.67901
APIP	535.217	188.175	0.456488	-1.50309			LTBP3	60.4649	804.075	0.000217468	3.71129
APITD1	661.049	582.79	0.994974	-0.181488			MARVELD1	1625.51	21432.2	0.00114542	3.71999
APLP1	132.007	20.7237	0.68958	-2.61416			BANP	1835.96	24231.1	0.0160504	3.72153
APLP2	8239.66	8447.69	1	0.0359682			C6orf147	16.6546	236.952	0.00576088	3.75255
APOA1BP	4014.04	3583.46	1	-0.163657			AGAP7	64.0251	890.266	0.0361781	3.77679
APOA1BP.1	3496.96	4518.12	0.976293	0.369527			PBK	55.586	866.419	0.0480219	3.93821
APOBEC3C	79.6587	0	1	-6.33376			LRRC36	58.3211	998.691	0.0196117	4.07487
APOBEC3F	0.358772	0	1	-0.442303			CCDC85B	139.327	2367.57	0.000396626	4.07715
APOBEC3F.1	400.796	508.928	1	0.343833			LOC100272228	18.474	362.76	0.0472083	4.22337
APOBR	7306.33	10843.3	0.771549	0.569517			LPP	128.07	2451.26	0.000325631	4.24789
APOC1	0	0	1	0			LGALS2	4985.78	100608	0.0164692	4.33451
APOE	0	0	1	0			C2orf72	36.6066	774.625	0.0357242	4.3663
APOL2	3757.33	0	0.27638	-11.8759			PGM5	26.4386	576.583	0.00785683	4.39575
APOL3	0	0	1	0			LOC92249	22.9296	554.58	0.00348355	4.53712
APOL6	0	76.0797	0.293178	6.26828			ZNF395	692.41	16374.5	0.00763216	4.56169
APOL6.1	582.53	45.3101	0.153341	-3.65541			LRP5L	42.5444	1072.7	0.0399707	4.62396
APOL6.2	5110.5	1618.56	0.746957	-1.65815			AK130638	251.225	6234.69	0.0177875	4.62776
APOLD1	116.64	388.752	0.302443	1.72817			ZNF574	85.723	2147.7	0.00881209	4.63091
APOLD1.1	0	3.5996	1	2.20151			FLCN	22.2144	676.07	7.47e-05	4.86621
APOM	140.045	446.321	0.506881	1.66515			ADAMTS13	75.5042	2446.22	0.0343934	4.99946
APOO	1470.3	3614.84	0.369082	1.29724			TTLL6	35.7151	1324.34	0.0340739	5.17385
APOOL	487.538	419.652	1	-0.215845			LOC646808	46.9236	2796.81	0.0437481	5.86742
APOPT1	3083.96	2181.44	0.717498	-0.49931			METAP1D	6.94451	485.388	0.00810964	5.93601
APP	276.141	1406.15	0.732051	2.34408			KIAA0664L3	20.0628	1436.63	0.00578374	6.09285
APP.1	19965.3	5664.58	0.485837	-1.81727			ATOX1	71.9275	4992.03	0.000898629	6.09731
APPBP2	1060.55	2276.49	0.295842	1.10127			NDUFA10	8.97852	688.203	0.0270614	6.10996
APPL2	1773.91	0	0.489202	-10.7935			CELSR1	16.4618	1328.75	0.0160504	6.25081
APRT	19870	7778.7	0.702703	-1.35287			NP106769	2.52615	294.755	2.91e-05	6.39017
APTX	1	1016.56	0.00111042	8.9909			HELQ	4.16249	491.271	1.54e-11	6.57524
APTX.1	946.488	1321.88	0.741108	0.481497			NRL	0.422121	174.255	0.0349805	6.94526
APTX.2	71.1069	32.6256	0.954035	-1.10058			XLOC_l2_015561	0.450917	190.55	0.0371718	7.04461
AQP1	13666	13046.8	1	-0.0668881			PHF15	2.25874	437.825	0.0401482	7.07319
AQP1.1	551.349	626.96	1	0.185092			AKT1	30.3806	4235.01	5.88e-06	7.07669
AQP11	297.422	321.064	1	0.109991			GYG1	0	138.002	0.0303901	7.11896
AQP3	763.225	594.978	0.838828	-0.358739			FANCD2	0	146.737	0.0114969	7.20688
AQP5	62.9999	254.845	0.760991	1.99913			CENPP	0	153.599	0.0443527	7.27239
AQP7P1	0	0	1	0			LOC646808	19.9505	3633.62	0.0177251	7.43868
AQP8	0	0	NA	0			XLOC_014192	0	197.658	0.00682292	7.63414
AQR	281.942	0	0.0553877	-8.14436			XLOC_l2_000804	0	198.205	0.00719153	7.63811
AQR.1	995.896	703.93	0.84999	-0.499963			QPCTL	0	208.317	0.000492966	7.70955
ARAF	1456.49	2897.74	0.0976209	0.991943			HIST1H2BE	0	210.431	0.019	7.72405
ARAF2P	4753.32	0	0.756528	-12.215			CAMSAP1	0	225.331	0.000898629	7.82229
ARAP1	404.731	1481.42	0.398861	1.86936			DQ272581	0	259.886	0.0216753	8.02728
ARAP1.1	54.4368	2.28014	0.942179	-4.07902			E2F1	0	269.275	0.0348294	8.07828
ARCN1	367.285	751.815	1	1.03147			MND1	0	277.4	0.0344431	8.12102
AREG	2169.41	580.679	0.296092	-1.89967			ZNF792	0	284.542	0.011325	8.15756
ARF1	2097.17	3471.29	0.133986	0.726753			AF289562	0	293.705	0.0164692	8.20313
ARF3	10808.7	8981.64	0.999213	-0.267112			XLOC_002133	0	317.958	0.0173619	8.31722
ARF3.1	0	189.386	0.739973	7.57279			DDX19B	1	698.257	0.0366502	8.44968
ARF4	21477.8	9981.58	0.412852	-1.10543			MCM7	104.442	37256.7	4.6e-06	8.46494
ARF5	8139.23	16210	0.572711	0.993828			MED6	1	714.737	0.0487814	8.48329
ARFGAP1	2698.02	9337.31	0.129578	1.79073			SPPL3	1	730.124	0.00478376	8.51397
ARFGAP2	5756	6013.04	1	0.0630181			HSD17B7	0	384.606	0.00309743	8.59098
ARFGAP3	7190.94	1191.3	0.0528129	-2.59263			XLOC_005126	0	389.466	0.00191346	8.60905
ARFGEF1	2660.3	1794.92	0.673923	-0.567406			SPC24	0	392.917	3.84e-07	8.62175
ARFGEF2	1091.6	145.291	0.0226738	-2.90085			PRDM5	0	398.041	0.0251222	8.64039
ARFIP1	235.292	0	0.0727096	-7.88443			FEN1	0	438.792	0.00619196	8.78068
ARFIP2	1696.78	3582.11	0.148922	1.07756			HSF2	0.593706	712.934	0.0134145	8.80726
ARFRP1	0	421.715	0.657264	8.72354			PPP2R3B	0	462.104	0.000966939	8.85519
ARFRP1.1	379.796	508.102	0.934017	0.418936			RNF123	1	946.229	1.52e-06	8.88757
ARFRP1.2	2258.16	5606.2	0.457723	1.3115			AGAP1	0	487.811	0.0114218	8.93313
ARGLU1	0	0	1	0			CENPM	0	506.516	0.00564759	8.98731
ARHGAP1	21906.2	28009.9	0.829899	0.354586			APTX	1	1016.56	0.00111042	8.9909
ARHGAP11B	0	241.029	0.551972	7.91904			BRCA1	0	509.928	0.010853	8.99697
ARHGAP17	0	2.08958	1	1.62741			GCDH	1	1100.88	0.0300491	9.10575
ARHGAP18	459.845	125.794	0.438346	-1.86179			ASF1B	0	554.313	0.0154589	9.11716
ARHGAP19	112.19	264.34	0.743843	1.2291			HIST1H2AC	0	564.138	0.0377286	9.14246
ARHGAP21	676.313	0	0.137837	-9.40368			AARSD1	1	1134.74	0.0313819	9.14941
ARHGAP21.1	139.646	71.7255	0.753603	-0.951532			IFT27	1	1140.4	0.047126	9.15659
ARHGAP22	115.33	0	0.634409	-6.86208			POLH	0	587.46	0.002603	9.2008
ARHGAP25	0	0	NA	0			DGCR8	0	641.654	0.0351836	9.3279
ARHGAP27	19731.1	0	0.133551	-14.2683			CDKN2C	0	649.139	0.00258613	9.3446
ARHGAP27.1	195.191	949.66	0.459621	2.27667			UNC93B1	1	1340.6	0.00180645	9.38974
ARHGAP30	0	0	1	0			GALNTL4	0	677.257	0.0471678	9.40569
ARHGAP32	386.427	256.902	0.94295	-0.587101			BCL2L13	1	1359.54	0.0398211	9.40996
ARHGAP32.1	2616.91	2135.31	0.91117	-0.293298			CTU1	0	705.183	0.0471678	9.4639
ARHGAP33	11101	0	0.0892963	-13.4385			BST1	0	709.425	0.0164692	9.47254
ARHGAP35	340.482	1373.59	0.245735	2.00912			BARD1	0	709.549	0.00047381	9.47279
ARHGAP4	0	0	1	0			DEAF1	1	1424.11	0.00118669	9.47686
ARHGAP4.1	3607.25	0	0.868316	-11.8171			SKIV2L	1	1456.85	0.0025842	9.50963
ARHGAP42	0	78.8309	0.989159	6.31888			ABCC10	0	765.251	3.36e-06	9.58167
ARHGAP42.1	162.865	336.293	0.778298	1.04149			EIF2B5	1	1607.98	0.00100127	9.65193
ARHGAP44	3622.93	8007.39	0.722753	1.14396			C5orf51	1	1619.29	0.018151	9.66204
ARHGAP44.1	0	277.099	0.278316	8.11945			BC041650	0	829.856	0.0458507	9.69846
ARHGAP5	771.259	480.523	0.974743	-0.68148			ZNF607	1	1724.94	0.0179352	9.75316
ARHGAP5.1	166.635	592.176	0.271699	1.82313			CHEK2	0	863.728	0.00301988	9.7561
ARHGAP5.2	204.891	0	0.0382586	-7.68574			GPR39	0	868.162	0.0112874	9.76348
ARHGAP5.3	281.944	489.867	0.801253	0.794812			UNKL	0	877.87	1.69e-09	9.77951
ARHGAP8	274.445	227.374	1	-0.270368			DHX38	1	1785.67	0.000642672	9.80306
ARHGAP9	0	0	1	0			TNIP2	1	1813.95	4.41e-06	9.82571
ARHGDIA	2438.25	4930.82	0.261274	1.01568			FAM192A	1	1829.5	0.017253	9.83802
ARHGDIB	0	0	NA	0			PTTG2	0	944.187	0.038974	9.88446
ARHGEF1	0	107.164	0.758155	6.75708			C16orf59	0	945.818	0.000141489	9.88694
ARHGEF10	1405.99	2553.53	0.853079	0.860445			HINFP	1	1918.66	0.000160406	9.90664
ARHGEF10.1	0	0	1	0			WDR92	1	1933.57	0.000274502	9.91779
ARHGEF10L	2160.03	4269.92	0.840602	0.982824			MTCP1NB	1	1949.88	0.00868016	9.92991
ARHGEF10L.1	11518.9	17709.2	0.911923	0.620456			SNHG11	0	979.749	0.00564759	9.93774
ARHGEF11	354.328	816.307	0.226257	1.20173			SIGIRR	0	1006.49	0.0160504	9.97655
ARHGEF15	0	150.975	0.818158	7.24769			CEP250	0	1006.76	7.94e-07	9.97693
ARHGEF16	7939.79	21703.8	0.0585186	1.45066			TMEM222	1	2034.72	0.000530504	9.99132
ARHGEF17	727.594	778.572	1	0.0975677			HMMR	0	1044	4.36e-07	10.0293
ARHGEF18	10581.6	11341.5	1	0.100036			OTUB1	1	2223.81	0.00185951	10.1195
ARHGEF18.1	263.834	367.486	0.818455	0.476523			ZNF3	1	2277.63	3.28e-06	10.1539
ARHGEF19	273.294	1032.28	0.431033	1.91344			POLA1	0	1149.61	0.0216753	10.1682
ARHGEF2	0	35.4757	0.938379	5.18886			FAM40A	1	2326.44	0.00298936	10.1845
ARHGEF26	5.35543	54.8138	0.657226	3.13456			C11orf51	1	2498.23	3.39e-10	10.2873
ARHGEF26.1	0	0	1	0			CDC45	0	1297.16	6.04e-05	10.3423
ARHGEF35	0	0	NA	0			GPS1	1	2620.45	0.0154034	10.3561
ARHGEF37	482.928	967.211	0.855846	1.00053			DDX41	1	2690.69	0.00705332	10.3943
ARHGEF38	517.52	755.828	0.118789	0.545565			FAF1	1	2729.85	1.73e-06	10.4151
ARHGEF4	260.652	532.095	0.469989	1.02674			RPAIN	1	2754.11	0.041466	10.4279
ARHGEF40	5475.81	1517.72	0.702703	-1.85048			USP22	1	2887.77	0.00185135	10.4962
ARHGEF5	3459.2	4960.8	0.397304	0.52001			MAPKAPK3	1	2969.91	0.0152428	10.5367
ARHGEF7	1042.47	2441.21	0.620458	1.2268			TTC15	1	3047.56	0.000387181	10.5739
ARHGEF7.1	47.0872	448.186	0.255419	3.22359			TRAIP	0	1557.08	5.68e-05	10.6056
ARHGEF9	53.1226	601.059	0.100021	3.4756			CNOT6L	0	1585.41	0.0316213	10.6315
ARHGEF9.1	665.724	1209.48	0.38627	0.860424			PARP12	1	3224.33	0.038974	10.6552
ARID1A	264.791	148.432	0.923572	-0.830804			MCM2	0	1620.1	0.0251391	10.6628
ARID1B	314.455	862.971	0.707604	1.45355			GBA	1	3299.56	1.57e-05	10.6885
ARID1B.1	177.17	95.274	0.931681	-0.888033			LIPE	0	1681.7	3.89e-06	10.7166
ARID1B.2	64.0958	104.397	0.99436	0.695201			UBN1	1	3467.42	1.62e-09	10.7601
ARID1B.3	486.695	450.701	1	-0.11061			SH3BP5L	1	3551.76	0.0202143	10.7947
ARID2	585.662	525.115	1	-0.15715			KIF2C	0	1799.48	0.0075235	10.8142
ARID3A	361.55	0	0.220063	-8.50204			HAUS8	0	1859.11	0.0175153	10.8612
ARID3B	2032.87	1917.76	1	-0.0840528			PER1	0	1938.42	0.00146424	10.9214
ARID5A	550.165	390.824	0.866043	-0.492278			CDT1	0	1972.43	0.000597915	10.9465
ARID5A.1	155.776	23.0706	0.291978	-2.70336			RNASEH2A	0	2022.58	0.0457333	10.9827
ARID5B	947.84	230.178	0.686788	-2.03716			FBXW4	1	4130.67	0.000200984	11.0125
ARIH1	238.841	932.881	0.400414	1.96116			LEMD2	1	4221.77	0.0407003	11.044
ARIH2	1592.37	1371.65	1	-0.215118			CNFN	0	2116.65	0.0277438	11.0483
ARIH2.1	2503.6	0	0.120408	-11.2904			SMG5	1	4298.22	0.00488399	11.0699
ARL1	5778.63	3896.99	0.386071	-0.568247			KIAA0368	1	4414.91	0.0149903	11.1085
ARL15	99.4188	37.1035	0.546917	-1.39803			LGR6	0	2309.51	0.000305206	11.174
ARL16	214.16	3643.41	0.193913	4.08221			NPEPPS	1	4674.66	3.62e-07	11.191
ARL17B	79.787	986.801	0.576911	3.61203			PKMYT1	0	2515.71	5.09e-06	11.2973
ARL3	0	26.9532	0.998859	4.80494			GTF3C5	1	5283.91	0.00214474	11.3677
ARL4A	1879.82	0	0.11361	-10.8771			TCF25	1	5464.17	4.91e-13	11.4161
ARL4A.1	871.4	518.348	0.525722	-0.748288			IMP3	1	5538.38	0.0332929	11.4355
ARL5A	382.527	725.821	0.808722	0.922273			NCOA6	1	5687.71	0.0154034	11.4739
ARL5B	236.334	227.23	1	-0.0564303			ACD	0	2908.52	0.0134145	11.5066
ARL6IP1	981.816	407.656	0.44341	-1.26604			LOC728743	0	2978.75	0.000123179	11.541
ARL6IP4	0	3358.67	0.246586	11.7141			TMEM52	0	2985.88	0.0115706	11.5444
ARL6IP5	2928.18	413.579	0.249097	-2.82078			NUDT1	0	3039.53	3.83e-06	11.5701
ARL8B	170.009	110.62	0.798275	-0.615478			HIGD2A	1	6143.97	0.0249065	11.5852
ARMC1	2128.65	1707.54	0.908471	-0.317845			PGPEP1	1	6271.52	4.41e-06	11.6148
ARMC10	1952.48	1056.08	0.592228	-0.88597			BIRC5	0	3150.88	0.0224354	11.622
ARMC5	2015.85	2550.18	0.900684	0.339059			TERF2IP	0	3152.45	6.07e-07	11.6227
ARMC5.1	927.031	254.182	0.917218	-1.86265			SLC26A6	1	6673.77	0.013862	11.7045
ARMC6	228.898	1433.17	0.482668	2.64115			CAPZB	1	7502.84	0.0326949	11.8734
ARMC7	1014.41	2057.04	0.369891	1.01921			CHMP1A	1	7532.07	2.3e-09	11.879
ARMC8	244.13	324.961	0.943801	0.411148			BRD7	1	7534.03	0.0253602	11.8794
ARMC8.1	594.87	247.687	0.789229	-1.26067			RNF181	1	7554.27	0.0398862	11.8833
ARMC9	849.552	1110.22	0.709941	0.38568			LOC100505641	1	7567.89	0.00246354	11.8859
ARMCX2	765.028	1158.38	0.621796	0.597884			STARD3	0	3931.35	0.0224354	11.9412
ARMCX3	481.435	1.64134	0.00545951	-7.51292			RMI2	0	4147.34	1.87e-08	12.0183
ARMCX4	163.253	657.486	0.311627	2.00323			PKDCC	0	4238.96	0.00433463	12.0498
ARMCX5	1075.99	428.149	0.109018	-1.32745			XLOC_l2_000080	0	4273.95	0.0180747	12.0617
ARMCX6	1768.24	4306.15	0.000902709	1.2836			XLOC_006721	0	4310.31	0.00277747	12.0739
ARMCX6.1	332.63	630.951	0.202023	0.921561			TOLLIP	1	8658.46	0.00251212	12.0801
ARNT	129.125	123.867	1	-0.0595115			TROAP	0	4363.76	0.0464803	12.0917
ARNT2	295.455	2.20505	0.405118	-6.53132			SCAP	1	8790.67	0.0172784	12.1019
ARNTL	464.786	0	0.160609	-8.86352			RRP8	1	8982.83	0.0426187	12.1331
ARPC1A	10576.6	13921.5	0.680969	0.3964			WAC	1	8993.04	4.85e-08	12.1348
ARPC1B	1041.59	3440.19	0.469989	1.72274			WIPF2	1	9017.56	0.000127025	12.1387
ARPC2	1	17670.1	0.460483	13.1091			BAG6	1	9255.64	0.000399469	12.1763
ARPC3	27082.7	10326.6	0.0668268	-1.39093			KIAA2013	1	9370.66	0.00141842	12.1941
ARPC4	374.265	506.32	0.899988	0.434987			MRPS2	1	9533.82	0.00413137	12.219
ARPC4.TTLL3	1330.85	2935.46	0.8858	1.14064			SOLH	1	9746.6	0.00928771	12.2508
ARPC4.TTLL3.1	0	825.1	0.381218	9.69017			MADD	0	4966.21	0.0108165	12.2782
ARPC5	2280.48	0	0.955438	-11.1558			CHST6	0	5032.49	0.000820343	12.2973
ARPC5.1	14211.9	5483.17	0.620458	-1.37385			CSNK2B	1	10090	0.0382586	12.3008
ARPC5L	559.691	0	1	-9.13106			CENPM	0	5075.04	9.31e-08	12.3095
ARPP19	390.767	542.373	0.994731	0.471948			MAMDC4	0	6246.72	0.00827777	12.6091
ARRB1	864.737	1400.89	0.347902	0.695377			CDCA7	0	6918.75	0.002603	12.7565
ARRB2	102.649	2786.68	0.116386	4.74929			PIK3C2B	1	14533.2	0.0259487	12.8272
ARRDC1	1747.47	4812.03	0.000325631	1.46086			XLOC_l2_015760	0	7525.82	0.0419219	12.8778
ARRDC3	467.055	0	0.00060934	-8.87053			PSMB6	1	15537.8	0.00048678	12.9236
ARSA	18437.9	6651.59	0.395514	-1.47077			PADI2	0	7836.02	0.0457333	12.9361
ARSB	68.4883	62.5146	1	-0.129681			PFDN1	0	8422.25	0.00761495	13.0402
ARSD	0	359.047	0.718111	8.49204			KLF13	1	17109.8	0.000655922	13.0626
ARSD.1	200.828	1077.51	0.384057	2.41784			MFN2	1	17790.9	0.00948544	13.1189
ARSD.2	8899.02	18435.4	0.262189	1.05068			PRKCZ	1	17976.1	0.0384784	13.1339
ARSG	50.9489	0	0.611775	-5.69902			HDAC1	1	20579.7	0.00304243	13.329
ARTN	0	189.374	0.576137	7.57269			ROMO1	1	25309.8	0.000242873	13.6275
ARV1	2711.97	1651.57	0.848463	-0.71516			AES	1	26704	0.0484652	13.7048
ASAH1	10204	10781.9	1	0.079474			COMMD4	1	28419.5	4.01e-09	13.7946
ASAH2	127.676	243.34	0.539754	0.92515			CUTA	1	30950.9	0.00243804	13.9177
ASAP1	29.027	0	0.914219	-4.90819			BCAP31	1	34588	3.89e-06	14.078
ASAP3	49.9905	170.292	0.698561	1.74815			SMARCA4	0	17533.8	0.0471678	14.0979
ASAP3.1	985.545	1171.98	1	0.24972			RNPEPL1	1	37267.8	0.00218624	14.1857
ASB1	155.799	173.177	1	0.15164			VPS28	1	38152.4	0.000447637	14.2195
ASB1.1	173.034	779.344	0.250424	2.16474			HSD11B2	1	43572.1	0.0270906	14.4112
ASB10	601.223	0	0.738034	-9.23416			MKRN1	1	43626.6	0.0404244	14.413
ASB13	0	2097.3	0.649658	11.035			CTDSP1	1	49839.6	3.18e-06	14.605
ASB13.1	0	182.429	0.871579	7.51908			GSTK1	1	51642.4	8.81e-07	14.6563
ASB16	62.807	100.72	1	0.672814			BAG6	1	57734	1.59e-07	14.8172
ASB2	0	87.3665	1	6.46543			TK1	0	29162.1	2.94e-24	14.8319
ASB6	270.662	378.183	0.686788	0.481085			ATP5G2	1	74355.8	0.000771017	15.1822
ASB7	393.076	203.999	0.68443	-0.942858			MICALL2	0	38477.5	0.0427922	15.2318
ASB8	274.422	9.42773	0.0882566	-4.72315			EEF1G	1	196618	4.68e-08	16.585
ASB9	154.49	201.727	0.973759	0.382712
ASCC2	614.153	668.292	1	0.121691
ASCC3	0	0	1	0
ASCL2	0	273.485	1	8.10059
ASF1B	0	554.313	0.0154589	9.11716
ASGR1	0	95.1896	0.554994	6.58781
ASH1L	188.344	0	0.670712	-7.56486
ASH2L	1010.14	1283.98	1	0.345769
ASL	5909.51	9739.4	0.503153	0.7207
ASMTL	1771.67	5422.04	0.0246979	1.61318
ASNA1	933.841	1189.11	0.812879	0.348305
ASNS	2261.18	0	0.5824	-11.1435
ASNSD1	1994.47	612.877	0.586892	-1.7007
ASPG	353.187	0	0.946584	-8.46837
ASPH	532.137	0	0.770494	-9.05836
ASPH.1	2480.57	2683.44	1	0.113371
ASPHD1	756.889	1368.18	0.140401	0.853256
ASPHD2	345.025	405.669	1	0.232978
ASPM	0	970.317	0.226461	9.9238
ASPM.1	0	170.461	0.199887	7.42174
ASPN	68.7065	246.382	0.618215	1.82738
ASPRV1	318.978	0	0.718542	-8.32183
ASPSCR1	294.646	403.828	0.837772	0.453437
ASPSCR1.1	1	3487.45	0.0743337	10.7684
ASPSCR1.2	510.375	1267.94	0.0175342	1.31117
ASRGL1	5776.09	2373.39	0.764695	-1.28279
ASS1	5477.48	1740.64	0.262189	-1.65333
ASS1.1	28784.4	0	0.0020445	-14.813
ASTE1	173.046	704.756	0.340717	2.0197
ASTN2	376.33	0	0.0235573	-8.55968
ASXL1	221.249	465.563	0.666407	1.06989
ASXL2	2443.95	5312.9	0.227834	1.11996
ATAD2	0	631.109	0.195385	9.30403
ATAD2B	55.1917	0	0.915658	-5.81228
ATAD3A	4543.53	4180.49	1	-0.120112
ATAD3B	8091.23	7924.61	1	-0.0300156
ATAD3B.1	7405.18	4949.12	0.917218	-0.581267
ATAD3C	86.3822	130.572	0.927776	0.590437
ATAD5	0	0	1	0
ATF3	0	0	1	0
ATF4	36665.3	21250.8	0.720762	-0.786869
ATF5	184.328	151.017	1	-0.285845
ATF6B	119.062	0	0.464176	-6.90763
ATF7IP	0	0	1	0
ATF7IP.1	459.823	133.188	0.854008	-1.77996
ATF7IP2	0	0	1	0
ATG12	2358.21	521.334	0.117422	-2.17526
ATG13	230.114	661.295	0.353901	1.51887
ATG16L1	930.959	577.151	0.910376	-0.688819
ATG16L1.1	80.2633	81.5531	1	0.0227191
ATG16L2	3636.25	2368.32	1	-0.618378
ATG2B	943.248	1547.68	0.612554	0.713806
ATG3	2424.67	1856.67	0.909727	-0.384891
ATG4B	2154.78	1498.7	0.999829	-0.523538
ATG4C	140.137	0	0.0283905	-7.14096
ATG4C.1	0	0	1	0
ATG4D	206.246	446.705	0.365909	1.1112
ATG5	982.771	527.041	0.589355	-0.897673
ATG7	187.283	428.394	0.44017	1.1894
ATG9A	89.5545	328.414	0.187526	1.86304
ATG9A.1	816.602	1717.61	0.0203314	1.07177
ATHL1	417.892	0	0.94126	-8.71043
ATL1	293.477	61.5179	0.920041	-2.23581
ATL2	0	572.63	0.534445	9.16398
ATL3	910.693	1170.77	0.771549	0.362064
ATM	0	0	1	0
ATM.1	0	0	1	0
ATM.2	0	0	1	0
ATMIN	1090.04	1035.31	1	-0.0742421
ATMIN.1	457.306	0	5.95e-05	-8.84017
ATMIN.2	0	0	1	0
ATN1	587.219	1419.61	0.243844	1.27208
ATOH8	97.5	66.8821	0.922538	-0.537092
ATOH8.1	0	157.376	0.725621	7.30721
ATOX1	71.9275	4992.03	0.000898629	6.09731
ATP10B	5730.24	4593.7	0.869416	-0.318877
ATP10B.1	397.984	774.978	0.69489	0.959686
ATP11A	269.541	0	0.12091	-8.0797
ATP11B	1102.73	855.753	0.778723	-0.365431
ATP11C	164.55	167.559	1	0.0259873
ATP13A1	1	918.022	0.274205	8.84396
ATP13A2	1276.32	1999.09	0.684615	0.646952
ATP13A3	3300.38	0	9.8e-07	-11.6889
ATP13A3.1	0	324.166	0.389206	8.34503
ATP13A4	37.9352	255.411	0.2157	2.71931
ATP1A1	60710.1	62156.9	1	0.0339769
ATP1A1.1	0	147.907	0.347737	7.21827
ATP1A1OS	118.043	225.358	0.803145	0.92713
ATP1A1OS.1	49.4411	70.3735	1	0.500788
ATP1A3	0	0	1	0
ATP1A4	4552.88	4143.84	1	-0.13578
ATP1B1	35070.8	5569.8	0.428858	-2.65436
ATP1B2	0	169.221	0.772298	7.41126
ATP1B3	77702.8	27608.8	0.235083	-1.4928
ATP2A2	736.278	957.853	0.913099	0.379102
ATP2A2.1	2841.7	0	3.1e-06	-11.473
ATP2A3	5119.74	4235.33	0.992065	-0.273537
ATP2A3.1	425.111	632.977	0.613549	0.573201
ATP2B1	0	0	1	0
ATP2B3	0.372662	54.3137	1	5.33259
ATP2B4	281.866	0	0.816662	-8.14398
ATP2C1	1140.09	612.555	0.545858	-0.895144
ATP5A1	18140.6	50384.7	0.217775	1.47371
ATP5B	28276.6	34262.4	0.8858	0.277007
ATP5C1	3098.85	3229.48	1	0.0595537
ATP5D	5019.22	13268.5	0.1774	1.40229
ATP5E	48574.4	103814	0.32825	1.09572
ATP5F1	16012.3	7030.25	0.35546	-1.18742
ATP5G1	5407.2	13334.9	0.335401	1.3021
ATP5G2	1	74355.8	0.000771017	15.1822
ATP5G3	40278.6	69768.7	0.613549	0.792551
ATP5H	15474.8	46620.5	0.105209	1.59098
ATP5I	34588.1	70602.9	0.514806	1.02943
ATP5I.1	20948	27350.9	0.918298	0.384758
ATP5J	12568.1	23523.4	0.368574	0.904273
ATP5J2	7476.05	15415.4	0.38551	1.04392
ATP5J2.1	7939.65	14846.1	0.191401	0.902849
ATP5L	39020.2	71301.8	0.255419	0.8697
ATP5L2	7571.78	0	0.270381	-12.8866
ATP5O	42101.7	71142.4	0.484003	0.756819
ATP5S	403.956	554.386	0.778527	0.455724
ATP5SL	2924.51	6529.93	0.292682	1.1586
ATP6	150593	248868	0.626407	0.724723
ATP6AP1	12325.2	13822.2	0.942047	0.165358
ATP6AP1L	0	0	1	0
ATP6AP2	3915.2	1621.6	0.323325	-1.27114
ATP6V0A1	23796.2	30432.3	0.474747	0.354856
ATP6V0B	11046.2	12179.6	1	0.14091
ATP6V0C	46043	104479	0.0839517	1.18215
ATP6V0D1	9909.48	19806.9	0.291991	0.999052
ATP6V0D1.1	174.134	456.178	0.639888	1.3843
ATP6V0E1	8643.62	8601.16	1	-0.00710259
ATP6V1A	3556.03	6027.26	0.870651	0.761066
ATP6V1B2	2207.07	3339.63	0.760226	0.597336
ATP6V1C1	1334.81	1620.51	0.915631	0.279623
ATP6V1E1	1211.26	1289.44	1	0.0901631
ATP6V1F	7152.12	10998.9	0.663853	0.620851
ATP6V1G1	9745.92	5242.86	0.65018	-0.894317
ATP7A	140.537	210.156	0.798566	0.577134
ATP7A.1	437.128	222.573	0.812223	-0.970608
ATP7A.2	136.26	77.7337	0.967432	-0.801859
ATP7A.3	0	676.74	0.492012	9.40459
ATP7A.4	178.383	65.1774	1	-1.43863
ATP8	0	37827.4	0.691502	15.2072
ATP8A1	4369.97	2081.36	0.784033	-1.06974
ATP8B1	23371.4	7961.67	0.243513	-1.55348
ATP9A	5177.12	12356.9	0.251639	1.25493
ATP9A.1	460.06	678.899	0.610746	0.560365
ATP9B	545.919	470.434	0.933802	-0.21427
ATPAF1	77.9999	0	0.457511	-6.30378
ATPAF2	186.939	1907.37	0.000966939	3.34401
ATPIF1	33532	56422	0.151772	0.750701
ATPIF1.1	15147.6	38020.2	0.00145358	1.32762
ATRN	846.783	1129.99	0.906075	0.415817
ATRX	154.308	0	0.971724	-7.27899
ATRX.1	523.673	509.535	1	-0.0394084
ATRX.2	856.365	357.873	0.549362	-1.25644
ATXN1	132.378	288.146	0.548784	1.11628
ATXN10	1210.34	86.1952	0.326836	-3.79621
ATXN10.1	119.809	0	0.991121	-6.91659
ATXN1L	731.847	72.1545	0.191513	-3.32449
ATXN2	3283.18	4474.59	0.879548	0.446542
ATXN2L	0	62.4437	0.509708	5.9874
ATXN2L.1	8558.8	21791	0.250248	1.34815
ATXN3	1619.23	2222.84	0.758155	0.456852
ATXN7	0	129.168	0.288157	7.02423
ATXN7L1	57.1895	40.0151	1	-0.504604
ATXN7L1.1	298.497	543.907	0.812879	0.863467
ATXN7L3	490.148	488.423	1	-0.005075
ATXN7L3B	774.223	917.309	1	0.24437
ATXN8	0.441382	3.13836	1	1.52161
AUH	900.893	1582.69	0.513859	0.812264
AUP1	5222.23	5307.48	1	0.0233584
AURKA	327.016	901.42	0.377956	1.46004
AURKAIP1	10149	14853	0.575237	0.549366
AURKAPS1	55.7158	808.023	0.279798	3.83436
AUTS2	3162.35	350.548	0.13957	-3.16966
AVEN	1537.01	1585.3	1	0.0445975
AVIL	415.056	115.25	0.865291	-1.83954
AVL9	186.281	242.353	0.986512	0.377844
AVPI1	1248.18	4406.47	0.261221	1.81897
AVPI1.1	921.623	2726.86	0.23581	1.56396
AW002507	0	297.505	0.770419	8.22161
AW303581	1673.98	363.954	0.758155	-2.19835
AX721280	152.266	547.576	0.657402	1.83965
AXIN2	854.539	1145.27	0.935001	0.422042
AXIN2.1	0	0	1	0
AXL	1997.02	1092.43	0.787383	-0.869709
AY129018	146.968	172.834	0.985855	0.232426
AY239294	603.147	1594.4	0.388028	1.40095
AY358225	72.556	88.0182	1	0.275258
AY358253	0	55.3271	0.717498	5.81576
AZGP1	779.139	564.728	1	-0.463621
AZI1	0	4333.59	0.402688	12.0817
AZI2	525.572	73.2831	0.0154589	-2.82552
AZI2.1	524.217	346.236	0.707527	-0.596996
B2M	171122	64911.2	0.231787	-1.39847
B3GALNT1	0	220.726	0.452727	7.79264
B3GALNT2	0	349.927	0.919874	8.45503
B3GALNT2.1	91.5827	271.099	0.685849	1.55532
B3GALT1	32.4899	0	1	-5.06565
B3GALT4	4237.7	7162.15	0.501631	0.756971
B3GALT5	172.396	246.407	0.915658	0.51282
B3GALT6	556.199	869.126	0.985144	0.643031
B3GAT3	667.289	2244.2	0.455783	1.7483
B3GNT1	596.308	225.319	0.534506	-1.40012
B3GNT3	16860.5	34097.4	0.673544	1.01597
B3GNT5	1457.08	1543.28	1	0.0828645
B3GNT6	2454.05	2845.83	0.670633	0.213604
B3GNT7	10482.1	14925.6	0.837717	0.509824
B3GNT8	634.679	2098.4	0.785975	1.7236
B3GNT9	0	179.238	0.191533	7.49376
B3GNTL1	0	72.4248	0.586565	6.1982
B4GALT1	379.883	388.716	1	0.0330729
B4GALT2	1697.57	2201.1	0.849277	0.37456
B4GALT3	2755.95	3087.71	1	0.163931
B4GALT4	2879.73	2810.34	1	-0.0351792
B4GALT5	0	0	1	0
B4GALT7	352.412	645.635	0.611775	0.871601
B9D1	163.423	169.616	1	0.0533433
B9D2	929.827	1075.62	1	0.209922
BAALC	0	0	1	0
BACE1	1281.06	634.425	0.543015	-1.01266
BACE2	11743	15750.9	0.805957	0.423601
BACH1	2263.02	2210.39	1	-0.0339327
BAD	1666.8	7772.19	0.0219841	2.22056
BAG1	18488	18905.6	1	0.0322173
BAG1.1	4366.63	3132.52	0.817406	-0.479065
BAG2	51.3405	108.725	0.952821	1.0679
BAG3	472.936	644.114	0.895311	0.444862
BAG5	1692.21	2668.28	0.732478	0.656686
BAG6	1	9255.64	0.000399469	12.1763
BAG6.1	1	57734	1.59e-07	14.8172
BAGE	166.046	283.718	0.876922	0.769287
BAGE4	151.918	0	0.115178	-7.25662
BAHCC1	0	937.617	0.133819	9.87439
BAHD1	517.955	3038.87	0.149016	2.55033
BAI1	60.7	275.43	0.569134	2.16357
BAI2	286.092	332.784	1	0.217398
BAIAP2	412.024	464.894	1	0.173776
BAIAP2.1	153.508	229.632	0.903609	0.577906
BAIAP2.2	0	150.153	0.94613	7.23987
BAIAP2L1	3934.98	3307.81	0.936458	-0.25041
BAIAP2L2	14016.2	33615.3	0.38627	1.26197
BAIAP2L2.1	47.6626	219.873	0.200502	2.18233
BAIAP3	201.558	519.032	0.214862	1.36026
BAK1	3834.75	4560.35	1	0.249953
BAMBI	10341.5	15447.4	0.869416	0.578867
BANF1	732.08	444.856	0.935643	-0.717394
BANP	1835.96	24231.1	0.0160504	3.72153
BAP1	1644.71	2466.05	0.525722	0.584074
BARD1	0	709.549	0.00047381	9.47279
BASP1P1	18.2007	0	0.956601	-4.26309
BATF	0	0	NA	0
BATF2	3421.79	1799.59	0.377956	-0.926702
BATF3	231.334	0	0.085772	-7.86006
BAX	30.283	0	1	-4.96731
BAX.1	3126.68	3281.01	1	0.0694853
BAZ1A	1158.2	257.675	0.534506	-2.16392
BAZ1B	884.369	309.318	0.428858	-1.51253
BAZ1B.1	1757.91	1169.64	1	-0.58738
BAZ2A	384.153	485.887	1	0.338157
BAZ2B	701.145	394.09	0.559023	-0.829587
BBC3	2277.97	2925.65	0.928104	0.360869
BBIP1	338.309	0	0.122695	-8.40646
BBS1	169.062	235.814	0.901417	0.477697
BBS10	110.402	0	0.416894	-6.79963
BBS12	480.397	365.69	0.856707	-0.392666
BBS2	661.982	1388.4	0.681348	1.06742
BBS4	1259.98	1902.86	0.872693	0.594377
BBS5	4586.27	29730	0.707908	2.69626
BBS9	509.801	825.707	0.53065	0.694615
BBX	1349.5	1009.24	0.898716	-0.418793
BBX.1	2130.07	1900.02	1	-0.164801
BC000817	223.973	337.758	0.960285	0.590505
BC003386	60.4088	95.9376	0.986512	0.658612
BC012174	56.759	162.376	0.674507	1.50007
BC014023	9855.42	9780.92	1	-0.010946
BC014023.1	15809.7	23444.3	0.921796	0.568398
BC014063	1045.77	0	0.253969	-10.0317
BC015443	48.4768	453.494	0.778527	3.19944
BC015443.1	0	0	1	0
BC015643	160.994	490.612	0.702703	1.60158
BC021857	106.997	1083.63	0.0753295	3.32814
BC025320	164.682	0	0.934791	-7.37227
BC025792	0	247.755	0.620547	7.95858
BC027847	0	498.019	0.729257	8.96295
BC029255	400.768	240.86	1	-0.73219
BC029410	9331.54	875.398	0.035927	-3.41261
BC029410.1	22653.2	20334.5	1	-0.155778
BC030094	1315.86	1325.37	1	0.0103828
BC031250	16.9328	201.305	0.150716	3.49586
BC033227	0	340.497	0.803145	8.41573
BC033643	203.12	602.734	0.543577	1.56449
BC036832	89.2104	140.066	1	0.645009
BC039426	959.095	930.173	1	-0.0441266
BC039705	0	0	1	0
BC040680	0	102.969	0.531005	6.70001
BC041650	0	829.856	0.0458507	9.69846
BC044628	0	56.782	0.917218	5.85255
BC065737	7629.89	0	0.0963862	-12.8976
BC071847	0	180.031	0.963291	7.5001
BC104430	159.279	1120.17	0.525308	2.80634
BCAP29	1896.54	1587.25	0.840407	-0.256697
BCAP29.1	285.275	295.118	1	0.0487713
BCAP31	6672.04	13640.3	0.219918	1.03157
BCAP31.1	1242.41	1020.76	0.94782	-0.283242
BCAP31.2	1	34588	3.89e-06	14.078
BCAR1	8772.01	7103.58	0.924979	-0.304322
BCAR1.1	538.047	1628.19	0.129449	1.59567
BCAR3	2250.38	1472.25	0.861901	-0.611811
BCAS1	6262.83	14414.5	0.110655	1.20251
BCAS2	2645.82	1054.69	0.460483	-1.32608
BCAS3	95.8947	104.278	1	0.119712
BCAS3.1	100.66	343.106	0.333565	1.7591
BCAT2	2246.31	4390.41	0.31734	0.966486
BCCIP	502.175	0	0.00363983	-8.97492
BCDIN3D	712.61	868.202	0.908471	0.284555
BCKDHA	2548.13	4058.02	0.18226	0.671124
BCKDHB	2207.02	1617.11	0.766572	-0.448436
BCKDHB.1	415.286	163.499	0.255049	-1.33949
BCKDHB.2	877.427	1055.67	0.940008	0.266526
BCKDK	541.576	767.63	0.754809	0.502463
BCKDK.1	2406.45	2001.39	0.959713	-0.265784
BCL11A	0	1671.3	0.314788	10.7076
BCL11A.1	0	0	1	0
BCL11B	108.372	54.3998	1	-0.981295
BCL2	0	446.77	0.277978	8.80661
BCL2.1	295.129	239.54	1	-0.299947
BCL2A1	367.353	1053.35	0.89528	1.51719
BCL2L1	406.311	488.003	0.938116	0.263713
BCL2L11	290.558	0	1	-8.18764
BCL2L11.1	184.92	0	0.811904	-7.53853
BCL2L13	258.966	382.033	0.948027	0.559144
BCL2L13.1	1	1359.54	0.0398211	9.40996
BCL2L14	536.913	397.419	0.767864	-0.433087
BCL2L15	111.279	0	0.758155	-6.81095
BCL2L2	5560.85	8462.63	0.666407	0.605712
BCL3	17893.3	2354.71	0.399213	-2.92527
BCL6	0	0	1	0
BCL7A	0	7.15677	1	3.028
BCL7C	659.528	797.465	0.892507	0.273609
BCL9	83.132	313.058	0.4515	1.90031
BCL9L	285.337	352.883	0.973759	0.305557
BCL9L.1	0	551.642	0.478513	9.1102
BCLAF1	2192.54	3695.97	1	0.753081
BCOR	342.434	0	0.677754	-8.42389
BCOR.1	132.141	394.593	0.803145	1.57106
BCORL1	0	776.267	0.266954	9.60227
BCORP1	0	0	1	0
BCR	616.578	1912.09	0.0301016	1.63121
BCR.1	1995	3022.58	0.8299	0.599151
BCR.2	289.776	720.002	0.1395	1.31009
BCRP2	402.821	888.714	0.00758641	1.13962
BCS1L	1	463.292	0.881926	7.85889
BDH1	176.143	8954	0.519266	5.65971
BDKRB1	1176.05	570.455	0.618917	-1.04246
BDKRB2	2556.58	1994.4	1	-0.358102
BDP1	354.682	0	0.0844089	-8.47445
BE561442	0	0	1	0
BE613848	267.372	0	0.698892	-8.06809
BEAN1	0	0	1	0
BECN1	6070.76	2274.22	0.450728	-1.41611
BEGAIN	169.638	335.652	0.818455	0.980316
BEND3	903.814	269.989	0.444043	-1.73939
BEND3.1	27.4872	153.031	0.859122	2.43484
BEND7	166.588	47.4847	1	-1.78932
BEND7.1	282.023	202.002	0.769582	-0.479426
BEND7.2	1102.18	621.099	0.621796	-0.826452
BEST2	40280.1	50574.3	0.836163	0.328329
BEST3	0	0	1	0
BET1	251.508	126.043	0.772298	-0.99102
BET1.1	319.71	160.316	0.845447	-0.991382
BET1L	1146.5	2023.53	0.399983	0.819099
BET1L.1	179.058	145.5	1	-0.297559
BET1L.2	0	100.592	0.941425	6.66664
BET3L	7169	0	0.081118	-12.8078
BEX2	1644.26	2398.61	0.82848	0.544485
BEX4	603.32	455.603	0.869416	-0.40437
BEX5	33.3366	0	0.963063	-5.10168
BF175071	0	0	1	0
BF515046	93.6815	172.027	0.960769	0.869839
BF733045	0	2733.82	0.678954	11.4172
BFAR	4014.8	3530.44	0.932922	-0.185432
BFSP1	13.9387	82.1748	0.4575	2.4771
BG216262	312.378	315.291	1	0.0133475
BGLAP	377.047	822.092	0.464808	1.12249
BHLHE23	1330.75	0	0.679264	-10.3791
BHLHE40	270.907	486.883	0.95229	0.843422
BHLHE41	1227.21	3149.94	0.619535	1.35922
BI224516	0	0	1	0
BICD2	0	192.477	0.906949	7.59602
BID	3821.09	3199.98	0.990832	-0.255847
BID.1	4889.61	3587.15	0.862148	-0.446777
BIK	1050.1	2016.17	0.614227	0.940431
BIN2	330.655	1.30886	0.138323	-7.16636
BIN3	1	1330.72	0.275775	9.37907
BIRC2	2475.48	3655.36	0.778527	0.562118
BIRC3	0	0	NA	0
BIRC5	0	3150.88	0.0224354	11.622
BIRC6	677.377	208.885	0.263867	-1.69249
BIVM	583.453	572.771	1	-0.0266125
BJ997522	525.848	587.495	1	0.159642
BLCAP	0	757.163	0.994731	9.56636
BLCAP.1	746.449	659.591	1	-0.178217
BLMH	932.16	1264.03	0.825283	0.438972
BLNK	10.7812	226.111	0.894669	4.26884
BLNK.1	189.182	0	1	-7.57124
BLOC1S2	746.239	2082.96	0.755022	1.47969
BLOC1S3	935.243	3065.36	0.000627888	1.71157
BLVRA	257.238	0	0.885564	-8.01256
BLVRB	7105.26	12638.3	0.717498	0.830758
BLZF1	620.578	491.596	1	-0.335532
BLZF1.1	206.225	0	0.49544	-7.69506
BM473780	49.3736	99.693	0.945083	0.999224
BM977558	0	94.3765	0.909025	6.57556
BMF	81.8992	403.188	0.638959	2.2856
BMI1	351.121	0	0.00805487	-8.45993
BMI1.1	35.4898	0	1	-5.18942
BMP1	76.0271	174.581	0.607292	1.1887
BMP2	1428.37	951.568	0.834073	-0.585491
BMP2K	405.722	25.114	0.133986	-3.96115
BMP2K.1	551.594	0	0.677513	-9.11007
BMP2K.2	392.652	157.701	0.559566	-1.3106
BMP3	0	0	1	0
BMP4	226.447	0	0.233647	-7.82939
BMP5	253.423	0	0.739973	-7.99109
BMP7	0	0	1	0
BMP7.1	0	261.234	0.749921	8.03471
BMP8B	9361.53	0	0.668652	-13.1927
BMPR1A	539.527	693.661	0.719478	0.361943
BMPR1A.1	643.817	554.157	0.999213	-0.215994
BMPR1A.2	87.8708	44.7064	0.67939	-0.959314
BMPR2	284.223	2.29693	0.060047	-6.43482
BMS1	868.267	602.921	0.933473	-0.52544
BMS1.1	1150.83	828.304	0.904785	-0.473955
BMS1.2	845.807	690.488	1	-0.292329
BMS1.3	1404.9	548.161	0.363784	-1.35619
BMS1.4	51.1064	256.199	0.918659	2.30335
BMS1P1	40.6248	758.247	0.139122	4.18906
BMS1P1.1	484.896	1082.8	0.931261	1.15738
BMS1P1.2	272.316	21.551	0.181504	-3.5993
BMS1P5	1529.39	343.805	0.590532	-2.15004
BMS1P5.1	1119.11	0	0.484896	-10.1294
BMX	257.798	389.353	0.807915	0.592951
BNIP1	436.351	877.591	0.441129	1.0064
BNIP2	803.893	2159.14	0.295306	1.42426
BNIP3	470.785	375.354	0.946186	-0.326041
BNIP3L	3391.59	3776.21	1	0.154933
BNIP3L.1	6719.97	0	1	-12.7145
BNIP3L.2	294.245	577.783	0.587623	0.971111
BOD1	1232.52	478.89	0.291036	-1.362
BOD1L	315.494	58.6699	0.63323	-2.40711
BOD1L.1	1185.42	0	0.814809	-10.2124
BOK	826.007	1595.59	0.331091	0.949021
BOLA1	1009.1	1279.16	0.990319	0.341825
BOLA2B	6298.82	1513.66	0.892293	-2.05631
BOLA2B.1	8071.29	29.1287	0.713052	-8.0657
BOLA2B.2	397.27	658.075	0.652117	0.726697
BOLA3	4318.18	8632.89	0.82848	0.999253
BOLA3.1	423.189	0	0.626094	-8.72856
BORA	114.62	242.913	0.931053	1.07697
BPGM	1094.08	0	0.0296958	-10.0968
BPNT1	1001.49	1326.95	0.953412	0.405613
BPTF	0	0	1	0
BPTF.1	96.8108	0	0.666128	-6.61192
BPTF.2	412.447	199.017	0.841906	-1.04758
BRAF	85.9609	205.982	0.848233	1.25107
BRAP	166.116	316.713	0.672078	0.926876
BRCA1	0	509.928	0.010853	8.99697
BRCC3	3585.89	7512.69	0.14798	1.06679
BRCC3.1	2931.04	3332.52	0.967387	0.185141
BRCC3.2	422.594	0	0.430116	-8.72654
BRD1	947.139	2.56816	0.0660339	-8.05377
BRD2	0	19560.5	0.0769802	14.2557
BRD3	1058.68	3104.31	0.0329039	1.55111
BRD3.1	0	173.373	1	7.44603
BRD3.2	0	0	1	0
BRD4	0	343.374	0.35001	8.42783
BRD4.1	40.5031	117.423	0.741223	1.51265
BRD4.2	1511.2	540.785	0.621796	-1.48086
BRD7	1	7534.03	0.0253602	11.8794
BRD7.1	58.0205	0	0.745786	-5.88314
BRD8	2236.55	6712.45	0.687748	1.58514
BRD9	0	0	1	0
BRD9.1	1491.96	879.487	0.626094	-0.761802
BRE	1	779.458	0.12784	8.60818
BRF1	0	552.559	0.569875	9.11259
BRF2	291.753	908.683	0.0313038	1.63568
BRI3	42967.9	59983	0.0802765	0.481284
BRI3.1	12716.7	10818.6	0.911329	-0.233194
BRI3BP	0	466.815	0.77982	8.86979
BRIX1	690.474	0	0.622425	-9.43353
BRK1	10674.1	19984.4	0.461152	0.904698
BRK1.1	13205.3	14156.9	1	0.100389
BRK1.2	2391.7	3819.67	0.709334	0.675189
BRMS1	2323.06	3273.22	0.787597	0.494503
BROX	215.51	474.504	0.554315	1.13503
BRP44	11205.2	16488.6	0.623606	0.557257
BRP44L	4261.17	6517.36	0.854601	0.612919
BRPF1	150.883	355.898	0.514806	1.23255
BRPF3	513.749	261.227	0.394333	-0.973051
BRWD1	241.511	208.716	1	-0.209614
BRWD1.1	0	0	1	0
BRWD1.2	58.1057	0	0.667681	-5.88522
BRWD1.3	628.867	573.865	1	-0.131825
BRWD1.4	0	6.30607	1	2.8691
BSCL2	583.608	1355.12	0.366337	1.21394
BSDC1	507.926	1112.84	0.419596	1.13002
BSG	1398.49	0	0.885849	-10.4507
BSPRY	7709.65	9314.7	0.905329	0.27281
BST1	0	709.425	0.0164692	9.47254
BST2	347.668	0	0.651652	-8.44571
BST2.1	915.872	0	0.4567	-9.84058
BTAF1	951.813	1250.41	0.966746	0.39329
BTBD1	2682.46	3253.49	0.972837	0.278337
BTBD10	1009.18	965.931	1	-0.0631323
BTBD2	669.612	1694.6	0.0750489	1.33825
BTBD3	858.776	1751.11	0.673923	1.02706
BTBD6	17135	33834.4	0.276119	0.981502
BTBD7	446.428	0	0.102778	-8.80551
BTBD7.1	0.86568	349.938	0.272791	7.55537
BTBD7.2	985.225	624.533	0.785975	-0.656831
BTBD7.3	0	76.4068	0.589071	6.27439
BTBD9	11.1808	93.9336	0.731368	2.96231
BTC	169.366	677.69	0.0826281	1.99411
BTD	240.429	257.935	1	0.100991
BTF3	6621.47	9759.82	0.673792	0.559634
BTF3L4	463.008	441.154	1	-0.069598
BTF3P11	7484.11	15265.2	0.147529	1.02824
BTG1	1	0	1	-1
BTG2	2531.34	10268.7	0.0822096	2.01985
BTK	0	0	NA	0
BTN2A1	82.4041	20.2216	0.94295	-1.97459
BTN2A1.1	0	0	1	0
BTN2A2	0	0	1	0
BTN2A3P	205.035	104.968	0.915658	-0.959264
BTN3A1	676.727	87.6131	0.401499	-2.93511
BTN3A1.1	0	0	1	0
BTN3A2	3262.87	712.218	0.599797	-2.19417
BTNL2	368.282	42.2029	0.0172784	-3.09552
BTNL3	0	17836.5	0.398861	14.1226
BTNL8	0	56.9322	1	5.85629
BTRC	468.26	538.935	1	0.202397
BU535024	447.348	0	0.404559	-8.80847
BUB3	2229.67	1099.82	0.755129	-1.01889
BUB3.1	855.798	433.996	0.911923	-0.977952
BUD13	1073.89	627.576	0.790295	-0.774023
BUD31	3109.84	1860.5	0.586892	-0.740836
BX095413	82.0743	524.812	0.461172	2.66207
BX350880	0	16.9266	1	4.16403
BX538057	0	27.4124	0.994208	4.82845
BX648392	0	0	1	0
BX648392.1	106.54	76.7586	1	-0.467803
BX648603	0	175.152	1	7.46068
BYSL	665.779	662.908	1	-0.00622421
BZW1	3484.01	2217.98	0.914219	-0.651269
BZW1.1	1399.22	150.889	0.210916	-3.20457
BZW2	4563.05	3029.48	0.818455	-0.590766
BZW2.1	2219	796.465	0.624702	-1.47707
C10orf10	192.682	0	0.524069	-7.59755
C10orf108	635.661	982.044	0.74945	0.62673
C10orf108.1	155.148	251.789	0.800399	0.695022
C10orf116	389.442	0	1	-8.60897
C10orf118	1083.18	473.112	0.29673	-1.1933
C10orf12	176.632	172.622	1	-0.0329397
C10orf125	0	220.914	0.616662	7.79386
C10orf128	50.4281	0	0.766409	-5.68449
C10orf137	393.68	234.128	0.896448	-0.74724
C10orf137.1	177.272	61.9395	0.755129	-1.50204
C10orf137.2	0	103.49	0.500382	6.70722
C10orf2	115.358	181.208	0.933989	0.647014
C10orf26	654.803	782.159	0.863454	0.256042
C10orf28	212.682	314.921	0.814526	0.564101
C10orf28.1	302.978	424.699	0.856725	0.485866
C10orf32	1930.03	892.098	0.607206	-1.11248
C10orf46	570.968	218.107	0.326373	-1.3843
C10orf46.1	1513.67	1656.04	1	0.1296
C10orf47	60.1504	238.766	0.154291	1.9712
C10orf54	636.514	1108.09	0.933805	0.798853
C10orf58	374.633	2039.74	0.666866	2.4417
C10orf58.1	0	276.895	0.800557	8.1184
C10orf76	2482.86	3055.72	0.854283	0.299399
C10orf76.1	142.03	98.0234	0.947764	-0.530471
C10orf81	44.2372	120.764	1	1.42851
C10orf88	500.468	736.536	0.716304	0.556555
C10orf95	79.8957	195.315	0.803145	1.27904
C10orf96	0	0	1	0
C11orf1	435.262	799.312	0.575822	0.875368
C11orf10	13631.8	25681	0.497936	0.913676
C11orf2	4471.87	14106.2	0.00720762	1.65716
C11orf21	0	0	1	0
C11orf24	7561	9988.59	0.673544	0.401656
C11orf30	340.149	595.488	0.434421	0.806093
C11orf31	17849.8	5904.22	0.417274	-1.59592
C11orf31.1	15506.3	16107.6	1	0.0548873
C11orf35	3778.43	7965.73	0.509052	1.07582
C11orf42	0	0	1	0
C11orf46	430.096	1124.7	0.589887	1.38474
C11orf48	4227.19	3283.22	0.906545	-0.36449
C11orf49	819.372	1817.66	0.67905	1.14853
C11orf49.1	0	259.444	0.149061	8.02483
C11orf51	1	2498.23	3.39e-10	10.2873
C11orf52	1641.74	3036.44	0.0259487	0.886755
C11orf54	1244.27	1650.49	0.963114	0.407304
C11orf54.1	3795.84	4089.39	1	0.107439
C11orf58	477.662	474.056	1	-0.0109098
C11orf61	50.9232	35.8796	1	-0.493559
C11orf65	24.5181	0	0.788016	-4.67345
C11orf67	3312.67	6141.9	0.398189	0.890493
C11orf68	1083.81	2096.57	0.389846	0.951281
C11orf73	1881.51	1193.81	0.891057	-0.65587
C11orf75	11153.6	10079.1	1	-0.146131
C11orf80	92.8191	162.078	0.785327	0.797606
C11orf82	0	35.5438	0.83916	5.19155
C11orf83	7125	10934.3	0.652433	0.617834
C11orf84	0	81.7846	0.561509	6.37129
C11orf86	0	0	1	0
C11orf9	3284.57	12907.9	0.127997	1.97414
C11orf93	350.991	0	0.675741	-8.45939
C11orf95	242.54	118.274	0.707604	-1.02988
C11orf95.1	178.609	421.002	0.850202	1.23239
C12orf10	1459.04	3050.75	0.398679	1.06362
C12orf11	73.8398	0	0.979684	-6.22573
C12orf23	7688.85	5504.38	0.273803	-0.482114
C12orf26	276.619	0	0.401278	-8.11696
C12orf34	782.39	1015.5	0.655579	0.375801
C12orf35	0	0	1	0
C12orf36	647.055	0	0.818455	-9.33997
C12orf4	497.848	421.565	1	-0.239426
C12orf43	182.351	195.755	1	0.101792
C12orf44	1623.26	2268.24	0.811904	0.482429
C12orf45	852.065	101.679	0.0644852	-3.05451
C12orf47	1411.94	2366.23	0.382168	0.744503
C12orf47.1	1631.77	2400.03	0.376989	0.556329
C12orf47.2	9710.13	11592.2	0.902973	0.255573
C12orf47.3	1261.09	1241.09	1	-0.0230417
C12orf5	22.1529	0	0.999829	-4.53312
C12orf51	0	173.942	0.971507	7.45074
C12orf52	1252.16	1600.33	0.980461	0.353706
C12orf52.1	296.515	661.857	0.623095	1.15574
C12orf57	9310.64	28192	0.0763343	1.59823
C12orf62	16557.7	26668.8	0.583568	0.687619
C12orf65	1193.75	852.447	0.967629	-0.485339
C12orf73	360.473	370.862	1	0.0408791
C12orf75	1750.17	0	0.524273	-10.7741
C12orf76	695.903	161.426	0.277243	-2.10118
C13orf15	132.49	0	0.726735	-7.06059
C14orf1	31.3897	32.8009	1	0.0615261
C14orf101	1215.46	789.177	0.871527	-0.622443
C14orf102	169.917	306.511	0.338461	0.847341
C14orf109	730.231	388.814	0.715661	-0.90754
C14orf118	163.455	722.1	0.377019	2.1365
C14orf126	723.448	310.879	0.59224	-1.2159
C14orf128	385.543	268.911	0.744182	-0.518148
C14orf128.1	188.167	521.322	0.553734	1.46528
C14orf129	10627.7	7493.31	0.744076	-0.504103
C14orf132	216.575	410.619	0.755129	0.919795
C14orf132.1	0	144.941	0.545404	7.18925
C14orf133	623.008	1638.46	0.212582	1.39358
C14orf135	79.4019	343.507	0.304829	2.09923
C14orf142	362.184	4.59857	0.240779	-6.0195
C14orf149	0	15.3122	0.981128	4.02788
C14orf159	0	298.44	0.314871	8.22612
C14orf162	192.626	0	0.989679	-7.59713
C14orf166	13743.3	9046.13	0.779575	-0.6033
C14orf167	516.164	0	0.116741	-9.01448
C14orf169	304.685	428.373	1	0.490189
C14orf176	3457.55	3257.54	1	-0.0859417
C14orf182	0	271.43	0.360651	8.08974
C14orf21	0	102.459	0.686788	6.69292
C14orf41	105.556	209.072	0.924043	0.979272
C14orf45	574.855	427.577	0.918659	-0.426151
C14orf45.1	66.9625	16.8242	0.863941	-1.9309
C14orf70	0	328.308	0.953412	8.3633
C14orf80	0	1194.39	0.098287	10.2233
C14orf80.1	993.525	5063.81	0.503773	2.34843
C14orf93	639.156	2387.99	0.376989	1.89991
C15orf23	1733.13	2257.66	0.942506	0.381255
C15orf24	5471.59	8635.05	0.716759	0.658147
C15orf38	326.682	0	0.930045	-8.35615
C15orf40	903.422	1189.85	0.914474	0.396924
C15orf40.1	558.603	644.094	1	0.205106
C15orf41	25.2137	96.401	0.705165	1.89361
C15orf44	1462.83	1961.3	0.91117	0.422795
C15orf48	72430.2	87568.9	0.976825	0.273823
C15orf5	331.527	377.156	1	0.18551
C15orf52	0	0	1	0
C15orf58	365.68	562.628	0.599797	0.620222
C15orf61	1325.19	746.573	0.704387	-0.827
C15orf63	6231.07	1150.43	0.117409	-2.43628
C16orf13	3104.31	2701.08	1	-0.200669
C16orf42	1206.53	3468.17	0.120062	1.52253
C16orf48	545.544	2013.8	0.0251387	1.88222
C16orf5	239.515	311.888	1	0.379516
C16orf52	342.144	259.778	0.956278	-0.395988
C16orf54	0	0	NA	0
C16orf55	76.9693	195.215	0.681413	1.33146
C16orf57	4080.19	2464.34	0.853385	-0.727201
C16orf58	1660.9	2430	0.489813	0.548715
C16orf59	0	945.818	0.000141489	9.88694
C16orf61	1930.23	3404.06	0.421509	0.818157
C16orf62	595.452	698.744	0.936458	0.23042
C16orf7	762.839	1932.36	0.0670673	1.33977
C16orf70	1185.58	2022.43	0.335401	0.769996
C16orf72	479.93	3268.77	0.139957	2.76529
C16orf79	0	797.947	0.296092	9.64196
C16orf80	841.808	2665.34	0.0038046	1.66158
C16orf87	135.472	386.31	0.731368	1.50488
C16orf89	763.351	1296.79	0.734474	0.763748
C16orf93	94.1684	393.122	0.23581	2.05009
C17orf100	123.75	163.816	0.989159	0.401823
C17orf101	147.121	838.27	0.167605	2.50236
C17orf107	366.547	453.741	0.881332	0.307116
C17orf108	1159.9	2589.48	0.680366	1.15797
C17orf109	11054.7	14.2454	0.686788	-9.5022
C17orf110	1097.58	1252.83	1	0.190695
C17orf13	1.4171	0	1	-1.27328
C17orf39	1092.41	1624.66	0.661653	0.572196
C17orf49	2376.28	4830.76	0.399213	1.02324
C17orf51	220.165	73.8686	0.65018	-1.56269
C17orf51.1	224.834	93.7044	0.865552	-1.25376
C17orf51.2	0	7.78826	1	3.13558
C17orf51.3	305.095	50.9736	0.548396	-2.55813
C17orf56	4923.96	3671.49	1	-0.423355
C17orf59	1114.83	2118.47	0.281722	0.92559
C17orf61	1	4871.16	0.354372	11.2503
C17orf62	215.812	525.217	0.60125	1.27921
C17orf62.1	380.52	904.739	0.637441	1.24734
C17orf63	1702.26	3677.63	0.0124377	1.11087
C17orf65	241.993	0	0.910057	-7.92477
C17orf69	0	149.27	0.739312	7.23141
C17orf69.1	0	246.768	0.549052	7.95285
C17orf70	575.449	1637.21	0.0608826	1.50686
C17orf76	247.309	888.232	0.489447	1.84042
C17orf79	2070.96	7752.86	0.270059	1.90392
C17orf80	619.106	285.918	0.742205	-1.11187
C17orf81	861.781	416	0.845779	-1.04895
C17orf88	0	0	1	0
C17orf89	3836.71	0	0.228055	-11.906
C17orf89.1	4318.31	6.7139	0.327232	-9.12913
C17orf90	6194.34	1948.79	0.452233	-1.66786
C17orf97	143.372	711.588	0.607292	2.30328
C18orf1	430.993	647.571	0.830271	0.586256
C18orf10	736.883	1180.98	0.819094	0.679747
C18orf12	0	570.388	0.836998	9.15833
C18orf18	416.077	177.262	0.839487	-1.22631
C18orf19	150.453	0	0.168517	-7.24272
C18orf21	764.964	1313.64	0.495441	0.77932
C18orf23	33510.9	0	0.261272	-15.0324
C18orf25	1	291.771	0.421093	7.19363
C18orf32	608.012	0	0.00925847	-9.25033
C18orf55	1723.75	2009.04	1	0.220835
C18orf61	35.8684	184.072	0.442736	2.32763
C19orf10	34154	38392	1	0.168747
C19orf12	327.964	0	0.0407003	-8.36179
C19orf2	570.261	38.634	0.75472	-3.84934
C19orf22	942.77	504.073	0.96189	-0.901944
C19orf23	0	0	1	0
C19orf24	6288.62	17468.4	0.23193	1.47379
C19orf25	0	754.758	0.84326	9.56178
C19orf25.1	449.101	597.889	0.879548	0.41204
C19orf28	217.113	219.818	1	0.0177776
C19orf29	1	473.924	0.822163	7.89155
C19orf33	22115.1	42536.6	0.612242	0.94364
C19orf39	130.033	306.369	0.329929	1.23004
C19orf42	2703.15	1436.44	0.702703	-0.911673
C19orf43	1945.51	1081.36	0.515223	-0.846702
C19orf44	0	1319.95	0.802343	10.3674
C19orf46	770.724	4666.5	0.029643	2.59649
C19orf48	1841.69	3994.76	0.298853	1.11666
C19orf50	1129.66	1710.59	0.485046	0.598171
C19orf52	588.673	550.562	1	-0.0963923
C19orf54	52.1697	82.3454	0.914474	0.6485
C19orf56	10025.3	19426.4	0.21448	0.954298
C19orf57	469.124	1034.83	0.616662	1.13967
C19orf6	13336.2	0	0.0656505	-13.7032
C19orf60	1151.59	5277.45	0.569134	2.19523
C19orf63	10171.3	18369.6	0.254446	0.852757
C19orf63.1	192.56	537.767	0.415534	1.47688
C19orf68	1225.45	2237.97	0.463479	0.868344
C19orf69	6.23424	123.519	1	4.10538
C19orf70	4432.11	5435.69	0.989159	0.29441
C19orf79	6573.63	11399.7	0.597501	0.794145
C1D	0	0	1	0
C1D.1	616.874	845.682	0.938543	0.454507
C1GALT1	267.967	0	0.0117224	-8.07129
C1GALT1.1	475.326	427.793	1	-0.151668
C1GALT1C1	2747.87	1815.64	0.851755	-0.597565
C1QA	2508.37	0	0.000325631	-11.2931
C1QB	10222.2	0	0.00413137	-13.3196
C1QBP	14152.5	0	0.162252	-13.7889
C1QC	529.062	0	0.0750991	-9.05002
C1QTNF3	112.742	167.864	0.934009	0.570102
C1QTNF5	440.355	733.601	0.827794	0.73502
C1QTNF6	952.356	1567.31	0.850391	0.718122
C1R	1870.27	0	0.180161	-10.8698
C1R.1	4694.03	0	0.659712	-12.1969
C1S	2636.47	0	0.569568	-11.3649
C1orf106	4099.38	5802.46	0.717161	0.501156
C1orf109	348.531	261.887	1	-0.410974
C1orf112	0	596.537	0.143251	9.22289
C1orf115	68.1375	3.54087	1	-3.92843
C1orf116	1436.66	2266.7	0.564207	0.657507
C1orf122	6137.46	8419.2	0.755118	0.455978
C1orf123	2586.22	2685.57	1	0.0543611
C1orf124	0	103.744	0.886868	6.71072
C1orf130	473.557	181.974	0.446011	-1.37494
C1orf133	458.509	347.961	0.868451	-0.397025
C1orf140	0	554.998	0.910149	9.11894
C1orf144	578.966	490.131	1	-0.239859
C1orf144.1	4583.74	3155.28	0.774248	-0.538616
C1orf159	526.675	1077.64	0.176401	1.03149
C1orf172	3485.99	4453.75	0.879548	0.35336
C1orf174	2291.39	2419.89	1	0.0786876
C1orf183	0	530.543	0.459621	9.05404
C1orf186	8.602	0	1	-3.26334
C1orf186.1	2474.12	8.37966	0.623674	-8.04374
C1orf194	0	2.62436	1	1.85773
C1orf195	79.9249	292.265	0.132028	1.85755
C1orf198	3044.32	7037.7	0.506535	1.20872
C1orf201	164.432	158.588	1	-0.0518874
C1orf21	3346.45	0	0.116981	-11.7088
C1orf21.1	394.498	172.111	0.735734	-1.19197
C1orf210	566.681	598.85	1	0.0795232
C1orf212	506.894	687.696	0.899329	0.439338
C1orf213	212.091	448.406	0.625708	1.07655
C1orf220	0	0	1	0
C1orf226	1205.32	1800.2	0.960361	0.578349
C1orf228	0	0	1	0
C1orf229	344.263	0	0.93306	-8.43155
C1orf27	1595.88	0	4.56e-07	-10.641
C1orf31	2385.31	69.8876	0.0706101	-5.07311
C1orf35	1881.15	6131.96	0.227834	1.70421
C1orf35.1	0	515.131	0.962315	9.01159
C1orf38	124.268	0	0.688762	-6.96887
C1orf43	2996.07	4229.54	0.61539	0.497288
C1orf50	2063.67	3205.16	0.395374	0.634936
C1orf52	510.173	546.72	1	0.0996273
C1orf54	2407.72	0	0.0880345	-11.234
C1orf55	165.579	139.88	1	-0.241741
C1orf56	1504.79	1309.94	1	-0.19992
C1orf56.1	530.154	374.118	0.804862	-0.501783
C1orf70	0	0	1	0
C1orf74	89.113	127.292	0.55728	0.509625
C1orf81	0	744.949	0.513903	9.54293
C1orf81.1	0	3186.48	0.410873	11.6382
C1orf85	1854.6	2185.12	0.966011	0.236488
C1orf85.1	147.016	159.64	1	0.118076
C1orf86	5.4097	225.029	0.436711	5.14011
C1orf86.1	783.14	2070.2	0.048289	1.40128
C1orf9	3283.09	1880.58	0.227079	-0.803548
C1orf93	11170.3	10562.5	1	-0.0807016
C1orf96	321.579	40.0411	0.467436	-2.97451
C2	0	0	1	0
C20orf106	163.674	0	0.450736	-7.36347
C20orf11	2472.64	3394.1	0.899203	0.456817
C20orf111	1181.57	3381.55	0.204868	1.51618
C20orf134	573.33	897.111	0.722069	0.645014
C20orf141	4391.74	0	0.456976	-12.1009
C20orf151	149.663	64.0611	0.701594	-1.21145
C20orf160	39330.2	0	0.133358	-15.2634
C20orf165	0	76.7777	0.663722	6.28128
C20orf177	688.596	2015.59	0.427389	1.54809
C20orf194	171.664	15.7929	0.46912	-3.36204
C20orf196	135.078	233.491	0.792525	0.785096
C20orf196.1	584.843	1409.99	0.188403	1.26812
C20orf20	434.076	637.647	0.859277	0.553754
C20orf201	753.316	0	0.700913	-9.55903
C20orf24	8881.01	8888.3	1	0.00118278
C20orf27	157.415	149.86	1	-0.0704998
C20orf27.1	1670.62	900.537	0.938557	-0.890788
C20orf30	4002.65	2045.8	0.457709	-0.967946
C20orf43	3354.04	6373.99	0.334996	0.926096
C20orf46	0	237.962	0.434421	7.90063
C20orf54	331.487	17.3654	0.558293	-4.17824
C20orf72	1143.51	7234.9	0.00037213	2.66045
C20orf94	837.659	0	0.77382	-9.71194
C21orf119	182.424	442.809	0.530913	1.27476
C21orf2	2454.27	1999.84	0.954035	-0.295281
C21orf33	301.387	851.8	0.586565	1.49581
C21orf33.1	7186.47	15774.7	0.391741	1.13415
C21orf58	320.962	0	0.554851	-8.33075
C21orf59	6136.11	0	0.00058588	-12.5833
C21orf63	162.913	383.384	0.245297	1.22962
C21orf7	0	117.328	0.915658	6.88665
C21orf81	2.05307	0	1	-1.61026
C21orf81.1	0	0	1	0
C21orf88	857.461	308.611	0.850391	-1.4713
C21orf91	0	108.342	0.592228	6.77271
C21orf96	0	0	1	0
C22orf13	75.0049	175.145	0.554269	1.2126
C22orf13.1	16782.4	21101	0.488687	0.330348
C22orf15	75.3549	87.6187	1	0.21489
C22orf25	7152.13	5278.84	0.419483	-0.438081
C22orf28	8505.44	9528.51	1	0.163847
C22orf29	985.782	3035.66	0.443976	1.62168
C22orf36	753.079	2154.17	0.0445309	1.51502
C22orf39	191.052	1.37909	0.331459	-6.33494
C22orf40	806.603	1809.54	0.22644	1.1647
C22orf40.1	939.885	1065.51	0.999496	0.180802
C2CD2	462.075	668.031	0.732478	0.530827
C2CD2L	1051.32	4835.58	0.328312	2.20042
C2CD3	1	1235.09	0.0644852	9.27157
C2CD4C	834.436	705.337	1	-0.242174
C2orf18	669.411	416.357	0.619941	-0.683766
C2orf28	1345.41	332.64	0.607924	-2.01275
C2orf29	768.587	831.224	1	0.112886
C2orf3	0	0	1	0
C2orf3.1	201.193	323.002	0.918659	0.680267
C2orf42	251.517	0	0.208967	-7.98024
C2orf43	23.5694	73.062	0.928104	1.59187
C2orf43.1	292.766	0	0.00587216	-8.19852
C2orf44	106.474	36.241	0.862844	-1.52902
C2orf49	238.448	54.3173	0.195402	-2.11391
C2orf49.1	1008.06	0	0.123623	-9.9788
C2orf55	208.525	826.822	0.448615	1.9822
C2orf56	224.148	0	0.882128	-7.81473
C2orf63	1303.32	0	0.778723	-10.3491
C2orf68	744.985	697.486	1	-0.0949156
C2orf69	390.264	106.878	0.500185	-1.85874
C2orf69.1	310.36	503.274	0.769605	0.695625
C2orf72	2051.03	2561.35	1	0.320413
C2orf72.1	36.6066	774.625	0.0357242	4.3663
C2orf81	139.274	68.4879	0.718111	-1.01342
C2orf82	4332.42	10024.1	0.510641	1.21005
C2orf88	1561.88	2206.05	0.772298	0.497912
C2orf89	6609.47	7424.34	1	0.167705
C3	0	0	NA	0
C3AR1	0	6.28969	1	2.86586
C3orf14	294.412	178.29	0.739793	-0.72043
C3orf17	404.965	796.659	0.321521	0.974418
C3orf18	94.623	208.818	0.932821	1.13371
C3orf19	1078.73	1425.29	0.818455	0.401594
C3orf25	261.593	382.719	0.968468	0.547218
C3orf32	0	0	1	0
C3orf37	163.966	586.569	0.629961	1.83259
C3orf38	647.605	181.869	0.261272	-1.82653
C3orf39	126.979	116.254	1	-0.126268
C3orf58	214.22	34.4748	0.387958	-2.60095
C3orf65	0	0	1	0
C3orf70	0	319.062	0.781275	8.32221
C3orf75	1861.47	3818.3	0.706168	1.03609
C3orf75.1	768.59	1006.42	0.850202	0.388506
C3orf78	1440.94	1116.21	1	-0.368103
C4B	0	0	1	0
C4orf19	2644.06	2631.32	1	-0.00696404
C4orf21	0	375.77	0.13625	8.55754
C4orf21.1	16.2825	0	0.86	-4.11124
C4orf27	392.689	462.218	0.999601	0.234634
C4orf27.1	380.378	180.982	0.664997	-1.06743
C4orf29	374.688	327.158	1	-0.195143
C4orf3	3624.54	7182.69	0.718111	0.98653
C4orf34	3934.19	3879.82	1	-0.0200733
C4orf39	11.2073	183.036	0.721429	3.91417
C4orf41	299.423	162.546	0.837257	-0.877301
C4orf42	225.986	0	0.857574	-7.82646
C4orf46	373.872	222.133	0.849608	-0.748494
C4orf48	0	0	1	0
C4orf52	2238.53	1126.07	0.558467	-0.990622
C5orf13	1630.73	3319.33	0.680969	1.02493
C5orf15	1873.2	2267.14	0.856089	0.275233
C5orf15.1	1656.12	1031.09	0.804862	-0.683116
C5orf20	0	0	1	0
C5orf22	201.239	0	0.35091	-7.65992
C5orf24	507.977	188.329	0.746957	-1.4267
C5orf25	1007.68	895.999	1	-0.169291
C5orf25.1	0	0	1	0
C5orf27	0	18.4513	1	4.28179
C5orf28	427.623	107.617	0.398306	-1.98046
C5orf30	3269.53	3177.49	1	-0.0411828
C5orf32	8616.8	22531.4	0.467436	1.38661
C5orf35	668.902	95.0764	0.239463	-2.8017
C5orf39	0	31.7051	1	5.03144
C5orf4	3438.19	3703.78	1	0.107319
C5orf41	317.157	2131.84	0.558988	2.74496
C5orf42	185.893	317.445	0.881361	0.768835
C5orf43	522.716	0	0.701594	-9.03264
C5orf44	88.8359	0	0.828083	-6.48922
C5orf44.1	233.96	244.976	1	0.0661032
C5orf45	0	2736.21	0.322043	11.4185
C5orf51	1	1619.29	0.018151	9.66204
C5orf54	190.079	154.145	0.996978	-0.300554
C5orf55	48.9959	68.1347	1	0.4676
C5orf56	0	0	1	0
C5orf56.1	17.2507	156.048	0.933784	3.10519
C5orf58	0	0	1	0
C5orf62	2618.17	3957.1	0.137994	0.595697
C5orf63	109941	0	0.0783891	-16.7464
C5orf63.1	166.308	127.229	1	-0.38379
C6orf1	2757.14	5865.37	0.0708445	1.08877
C6orf105	2806.63	3.2012	0.0472083	-9.38434
C6orf105.1	0	1080.41	0.227834	10.0787
C6orf106	12.2079	699.839	0.77382	5.72961
C6orf108	3912.97	13605.9	0.368724	1.79764
C6orf115	3381.79	0	0.342831	-11.724
C6orf120	856.337	0	0.00357481	-9.74372
C6orf123	188.427	211.193	1	0.163733
C6orf124	476.778	227.055	0.5824	-1.06696
C6orf124.1	653.959	599.823	1	-0.124465
C6orf132	1579.54	2587.15	0.711121	0.711504
C6orf132.1	2701.17	3276.68	0.902973	0.278558
C6orf136	629.478	3864.98	0.0101448	2.61631
C6orf147	16.6546	236.952	0.00576088	3.75255
C6orf192	2146.08	2771.18	0.964305	0.368644
C6orf192.1	37.3776	294.29	0.11767	2.94379
C6orf226	141.83	915.97	2.07e-05	2.68258
C6orf226.1	467.559	835.819	0.693842	0.836686
C6orf228	475.559	416.64	1	-0.190393
C6orf26	337.823	1789.42	0.719277	2.4017
C6orf27	0	0	1	0
C6orf35	145.362	0	0.0116888	-7.1934
C6orf35.1	457.734	435.264	1	-0.0724581
C6orf47	81.3737	882.243	0.17147	3.42255
C6orf48	1273.41	6907.87	0.235312	2.43862
C6orf48.1	2862.08	6811.4	0.55728	1.25059
C6orf57	164.522	189.528	1	0.20298
C6orf62	3858.09	0	0.318908	-11.914
C6orf64	857.378	258.892	0.603155	-1.7237
C6orf72	4054.07	5491.73	0.877951	0.437795
C6orf72.1	1610.42	1225.7	0.916731	-0.393547
C6orf89	301.932	292.113	1	-0.0475388
C6orf89.1	2439.93	3530.58	0.884579	0.532879
C6orf89.2	961.547	224.086	0.188403	-2.09638
C7	0	0	1	0
C7orf10	0	0	1	0
C7orf10.1	0	18.0048	1	4.2483
C7orf11	1445.82	0	0.00486416	-10.4987
C7orf25	356.21	252.035	0.795797	-0.497439
C7orf26	770.683	1473.43	0.948851	0.934077
C7orf29	0	0	1	0
C7orf30	2271.07	789.916	0.312903	-1.52241
C7orf36	1339.02	1555.25	0.991121	0.215821
C7orf40	1420.25	953.783	0.877854	-0.573915
C7orf41	744.347	3520.83	0.123722	2.24034
C7orf43	19.3271	419.193	0.500137	4.36958
C7orf44	244.829	575.964	0.807741	1.23083
C7orf46	255.044	359.664	0.707604	0.494263
C7orf46.1	194.312	250.939	0.956601	0.367294
C7orf46.2	818.102	938.876	1	0.198427
C7orf49	771.902	369.655	0.718111	-1.06021
C7orf50	2294.33	2345.59	1	0.0318637
C7orf53	293.971	656.034	0.680366	1.1554
C7orf54	213.361	273.248	1	0.355439
C7orf55	826.04	0	0.162162	-9.69181
C7orf59	30675.5	45863.2	0.840602	0.580234
C7orf60	165.184	50.3533	0.475664	-1.69426
C7orf70	256.104	62.3245	0.424098	-2.02151
C7orf73	1213.35	0	0.0830393	-10.246
C7orf74	1832.95	1292.87	0.742338	-0.503261
C8G	51.4166	739.318	0.24041	3.82005
C8orf33	759.328	164.135	0.74605	-2.20298
C8orf37	241.727	0	0.658994	-7.92319
C8orf38	167.953	671.725	0.42415	1.99339
C8orf38.1	77.0638	60.4316	1	-0.345672
C8orf4	423.653	53.5573	0.275632	-2.96044
C8orf44	0	669.936	0.328312	9.39003
C8orf55	687.441	171.552	0.738001	-1.9963
C8orf56	250.288	32.0441	0.604837	-2.92688
C8orf58	1	602.854	0.115891	8.23806
C8orf58.1	0	1248.64	0.862613	10.2873
C8orf59	63.9953	1.31097	0.571227	-4.81377
C8orf59.1	1052.79	1806.61	0.759788	0.7785
C8orf60	0	449.911	0.80461	8.8167
C8orf66	0	117.935	0.561063	6.89403
C8orf73	0	402.014	0.803145	8.65469
C8orf76	2173.27	2147.06	1	-0.0174967
C8orf78	5.99686	0	1	-2.80671
C8orf82	14670.7	16952.3	1	0.208535
C8orf83	1587.32	1296.96	0.90517	-0.291259
C8orf83.1	141.365	197.436	0.691344	0.479083
C9orf102	92.277	0	0.0151461	-6.54345
C9orf103	1138.32	936.404	1	-0.281434
C9orf114	30.8537	143.04	0.823241	2.17693
C9orf116	105.168	130.845	1	0.312496
C9orf123	243.411	227.907	1	-0.094549
C9orf125	8499.63	7663.3	1	-0.149415
C9orf140	393.435	1745.95	0.0220477	2.14698
C9orf142	0	2771.32	0.124464	11.4369
C9orf152	16320.3	17829.1	0.937483	0.12756
C9orf153	138.308	0	1	-7.12213
C9orf156	510.716	787.103	0.854951	0.62304
C9orf16	636.059	1295.66	0.42489	1.0253
C9orf163	1231.24	0	0.471572	-10.2671
C9orf167	2220.29	1640.77	0.90589	-0.436146
C9orf173	0	0	1	0
C9orf173.1	0	0	1	0
C9orf21	151.331	112.246	0.999213	-0.427751
C9orf23	11152.8	13917.3	0.920609	0.31945
C9orf24	0	1616.36	0.25146	10.6594
C9orf25	1128.61	725.824	0.992187	-0.636146
C9orf3	951.989	112.24	0.0983492	-3.07308
C9orf30	163.744	0	0.00730351	-7.36409
C9orf30.1	0	11.5689	1	3.65178
[truncated: 14,194 more rows]

## Sheet: ILCs
LogFC generated between T2 and T4_B1							DGEs selected
GeneSymbol	T2	T4_B1	FDR	LogFC			GeneSymbol	T2	T4_B1	FDR	LogFC
A1BG	1537.87	1644.72	1	0.0968406			AA627135	2120.41	0	0.000136273	-11.0508
A1BG.AS1	756.777	783.447	1	0.0499029			ABCC1	733.455	0	0.0134669	-9.52053
A1CF	0	0	1	0			ABCC10	1243.11	0	0.0276886	-10.2809
A23747	34194.5	0	0.104687	-15.0615			ABHD14A	0	13080.5	0.0207423	13.6752
A2LD1	0	0	1	0			ACAT1	0	16362.4	0.0145278	13.9982
A2M	84282.9	126897	0.767363	0.590343			ACTB	86318	0	9.48e-05	-16.3974
A4GALT	2678.14	0	0.611336	-11.3876			ACTR2	14524.5	0	1.27e-19	-13.8263
AA627135	2120.41	0	0.000136273	-11.0508			ACVR1C	0	7222.53	0.0345492	12.8185
AACS	0	0	1	0			ADA	15849.3	0	6.37e-05	-13.9522
AADACL3	0.837403	0	1	-0.877668			ADAM17	1463.25	0	0.0091051	-10.5159
AADAT	0	0	NaN	0			ADAM19	23064.2	4959.78	0.0294037	-2.21708
AAGAB	0	0	NaN	0			ADAMTS9	2815.73	0	0.00018383	-11.4598
AAK1	206.821	0	0.497564	-7.6992			ADAT2	31618.8	0	0.0147117	-14.9485
AAK1.1	909.817	0	0.0828782	-9.83102			ADM2	0	2508.54	0.026395	11.2932
AAK1.2	609.383	0	0.573124	-9.25357			ADRBK1	22184.9	0	1.25e-08	-14.4374
AAMP	0	2643.76	0.762806	11.3689			AES	1	123975	0.0057892	15.9197
AARS2	179.243	0	1	-7.4938			AF176922	673.528	0	0.00205938	-9.39773
AARSD1	1	1205.78	0.898748	9.23694			AHNAK	55605.3	0	0.00566932	-15.763
AATF	0	3167.25	0.413573	11.6295			AHSA2	31907	0	0.00428022	-14.9616
AATK	291.492	0	1	-8.19225			AK090649	2859.74	0	0.000770303	-11.4822
AB209400	0	0	1	0			AK097143	317.998	0	0.0338665	-8.3174
AB363267	20320.2	13648.8	1	-0.5741			AK097991	2708.67	0	0.00106802	-11.4039
AB385295	0	264.746	1	8.0539			AK123110	0	13746.1	0.0304589	13.7468
ABAT	0	0	1	0			AK124658	998.679	0	0.00570234	-9.96532
ABCA1	2524.74	6001.86	0.417758	1.24894			AK124741	40880.1	0	0.0122307	-15.3191
ABCA1.1	349.102	1021.04	0.620944	1.54561			AK293046	2305.59	0	0.0444597	-11.1715
ABCA11P	471.923	0	0.947558	-8.88546			ALCAM	2343.86	0	0.000115776	-11.1953
ABCA2	0	120.84	1	6.92885			ALOX5	22670.7	0	2e-11	-14.4686
ABCA3	0	1347.52	0.268831	10.3972			ALOX5AP	2355.93	0	0.034713	-11.2027
ABCA5	0	0	1	0			ANAPC11	1	137560	0.0106686	16.0697
ABCA6	1568.51	915.426	0.914696	-0.776224			ANK3	0	19557.6	0.00732234	14.2555
ABCA7	2073.27	0	0.365787	-11.0184			ANKRD10	5663.41	0	0.00228773	-12.4677
ABCA8	659.001	2049.46	0.576539	1.63541			ANKRD12	2402.59	0	0.000402576	-11.231
ABCA9	153545	54781.7	0.678524	-1.48688			ANKRD13A	7498.77	0	0.00632992	-12.8726
ABCB1	0	0	1	0			ANKRD32	2121.98	0	0.000545885	-11.0519
ABCB1.1	0	0	1	0			ANKRD33B	2782.04	250.799	0.0072704	-3.46632
ABCB10	391.107	1018.14	0.901632	1.37803			ANKRD35	956.972	4754.18	0.0458824	2.31145
ABCB6	87.9701	0	1	-6.47525			ANKRD36	1557.54	0	0.0189718	-10.606
ABCB7	2677.01	423.835	0.212091	-2.65619			ANKRD36	3988.39	0	0.0376086	-11.962
ABCB8	0	707.824	0.897604	9.46928			ANKRD36	8361.4	0	0.0171155	-13.0297
ABCC1	733.455	0	0.0134669	-9.52053			ANKRD46	0	2471.35	0.0181105	11.2717
ABCC10	0	0	1	0			ANTXR2	1078.07	0	0.000696004	-10.0756
ABCC10.1	1243.11	0	0.0276886	-10.2809			APC	1612.67	0	0.035866	-10.6561
ABCC3	0	0	1	0			APOC1	8250.97	0	0.000107212	-13.0105
ABCC3.1	0	0	NaN	0			APOL3	1325.65	0	0.0072704	-10.3736
ABCC5	3649.45	0	0.349045	-11.8339			APOO	0	10295.4	0.00310452	13.3298
ABCC5.1	3085.86	0	0.138516	-11.5919			AQP1	0	60215.7	0.00955562	15.8779
ABCC6	0	0	1	0			ARCN1	3672.56	0	0.0346468	-11.843
ABCC6.1	0	0	1	0			ARFRP1	1464.21	0	0.00596231	-10.5169
ABCC8	0	0	1	0			ARGLU1	14101.6	0	0.0253799	-13.7837
ABCD3	7.10349	0	1	-3.01854			ARHGAP25	16817.9	0	0.0089419	-14.0378
ABCD3.1	15.3666	0	1	-4.03269			ARHGAP27	59182.6	0	0.0102997	-15.8529
ABCD4	2741.36	0	0.530611	-11.4212			ARHGAP4	91508.6	0	0.00012499	-16.4816
ABCE1	58.3338	1362.61	0.602526	4.52243			ARHGAP44	0	44664.3	0.000142296	15.4469
ABCE1.1	0	334.445	0.569747	8.38993			ARHGAP5	0	2180.03	0.0122276	11.0908
ABCF1	0	0	1	0			ARHGAP9	20866.6	0	0.000455067	-14.349
ABCF3	4069.84	0	0.559997	-11.9911			ARHGDIB	105501	0	0.00289986	-16.6869
ABCG1	0	520.638	1	9.02691			ARHGEF9	0	4145.47	0.000166432	12.0177
ABHD11	0	38783.8	0.688694	15.2432			ARID1B	791.212	0	0.00188384	-9.62974
ABHD11.1	0	165.327	1	7.37788			ARID3A	1749.14	0	0.035322	-10.7733
ABHD11.2	0	679.608	1	9.41068			ARID5A	6700.34	659.574	7.3e-05	-3.34266
ABHD12	0	0	1	0			ARMCX6	62.3749	9427.42	0.0300778	7.21696
ABHD14A	0	13080.5	0.0207423	13.6752			ARPC5	114359	6546.01	0.000511639	-4.12661
ABHD14A.1	0	8754.45	0.184457	13.096			ATAD2	1430.34	0	0.00106093	-10.4832
ABHD14B	0	2753.37	0.364089	11.4275			ATHL1	10714.3	0	0.0091051	-13.3874
ABHD15	143.325	0	1	-7.17318			ATP5A1	0	135582	5.52e-06	17.0488
ABHD16A	0	106.59	1	6.7494			ATP5G1	0	34121.1	0.0128637	15.0584
ABHD2	0	0	1	0			ATP5G2	1	195920	1.42e-05	16.5799
ABHD3	0	0	1	0			ATP5H	0	132015	0.000168368	17.0103
ABHD4	0	0	1	0			ATP5J	0	74003.1	1.17e-06	16.1753
ABHD8	4438.19	8580.06	0.77034	0.950859			ATP5J2	0	39637.5	0.0091051	15.2746
ABI1	0	1405.54	0.559821	10.4579			ATP5L	1	180177	0.0354831	16.4591
ABI2	2252.83	2264.15	1	0.00722652			ATP5SL	0	16623.8	0.0350868	14.021
ABI3BP	2462.29	3525.33	0.631346	0.517583			ATP6V1A	0	40760.3	0.0105543	15.3149
ABI3BP.1	1658.29	1558.16	1	-0.0897915			ATXN10	0	4466.12	0.0184572	12.1251
ABL1	0	4604.69	0.350895	12.1692			AURKAPS1	1858.74	0	0.0282862	-10.8609
ABL2	0	645.763	0.880667	9.33709			B3GALNT2	2837.16	0	0.000900991	-11.4707
ABL2.1	402.427	8.65636	0.935414	-5.38468			BAG6	1	138320	0.0127287	16.0777
ABLIM1	1504.35	0	1	-10.5559			BAGE	970.088	0	0.0280012	-9.92346
ABLIM1.1	52.9753	0	1	-5.75423			BAGE4	373.294	0	0.0228438	-8.54803
ABLIM1.2	4346.31	0	0.0914937	-12.0859			BATF	14002.6	0	1.64e-05	-13.7735
ABLIM2	0	0	1	0			BATF3	2038.04	214.29	0.0320511	-3.24353
ABLIM3	1143.07	1682.46	0.794379	0.557252			BBS9	387.273	2205.28	0.0428229	2.50647
ABO	13857.8	3899.42	0.737975	-1.8291			BBX	3508.95	12948.9	0.0184699	1.88342
ABP1	0	358.917	1	8.49152			BCL7A	2300.91	0	0.0147117	-11.1686
ABR	0	0	1	0			BCL9L	2730.06	0	0.0179479	-11.4152
ABR.1	458.551	0	0.864787	-8.84408			BHLHE40	3851.05	0	0.00990652	-11.9114
ABT1	0	0	1	0			BIRC3	26920.1	0	1.07e-11	-14.7164
ABTB1	10472.4	1313.22	0.780313	-2.99445			BMP4	1575.01	3327.71	0.0272417	1.07868
ABTB1.1	4332.04	0	0.473973	-12.0812			BMS1P1	1439.83	0	3.89e-09	-10.4927
ABTB2	0	0	1	0			BRAF	990.216	0	0.000795128	-9.95306
ACAA1	0	4664.36	1	12.1878			BRD4	1242.67	0	0.0075395	-10.2804
ACAA2	0	0	1	0			BRI3	0	105544	0.000702438	16.6875
ACACA	0	0	1	0			BRWD1	11985	0	0.0122112	-13.5491
ACACA.1	0	0	NaN	0			BRWD1	3095.92	0	0.0176288	-11.5966
ACACB	0	0	1	0			BTBD3	0	6847.06	0.0455045	12.7415
ACAD10	0	0	1	0			BTF3P11	0	34412.8	0.0247172	15.0707
ACAD10.1	1030.96	0	0.645685	-10.0112			BTK	4931.67	0	0.00752318	-12.2682
ACAD11	1252.6	563.693	0.660667	-1.15054			BTN2A1	3398.55	0	0.00118076	-11.7311
ACAD9	0	0	1	0			BTN2A2	2116.6	0	0.000760008	-11.0482
ACADM	914.725	993.918	1	0.119663			BTNL2	598.196	0	0.000129627	-9.22688
ACADS	0	122.867	1	6.95265			BUB3	10415	0	0.0267908	-13.3465
ACADSB	0	7046.13	0.485593	12.7828			BX538057	1269.62	0	9.46e-08	-10.3113
ACADVL	0	0	1	0			C11orf67	0	13611.6	0.0017766	13.7327
ACAN	0	886.51	0.263068	9.79362			C14orf132	738.118	1997.21	0.0202417	1.43483
ACAP2	223.484	524.003	1	1.22571			C16orf54	5502.83	0	3.26e-09	-12.4262
ACAP3	0	40535.8	0.123339	15.3069			C17orf62	2674.13	0	0.000405495	-11.3854
ACAT1	0	16362.4	0.0145278	13.9982			C19orf22	5804.02	0	0.000352602	-12.5031
ACAT1.1	0	2196.52	0.614784	11.1017			C19orf68	1309.04	9437.49	0.000403851	2.84895
ACAT1.2	0	1012.69	0.743218	9.9854			C19orf79	1	42825.1	0.00113463	14.3862
ACAT2	0	0	NaN	0			C1orf228	2010.97	0	0.000287344	-10.9744
ACBD3	0	0	1	0			C1orf54	14328.9	1867.73	2e-05	-2.9389
ACBD5	3688.65	0	0.115189	-11.8493			C21orf96	2307.22	0	0.0223418	-11.1726
ACBD6	2136.04	2796.52	1	0.388534			C2orf56	3245.49	0	0.0072704	-11.6647
ACCN4	11.2569	0	1	-3.61552			C3	50616	0	5.78e-05	-15.6273
ACCS	0	0	1	0			C3orf17	0	2989.04	0.000584893	11.5459
ACD	7533.78	4018.49	0.902446	-0.906551			C4B	28480	3869.03	0.0253099	-2.87958
ACE	0	4724.06	0.523361	12.2061			C4orf21	865.405	0	0.0438411	-9.7589
ACE2	0	0	1	0			C4orf27	0	1335.57	0.0191264	10.3843
ACER2	61.8562	0	1	-5.97398			C5orf20	3909	167.108	0.0167882	-4.53971
ACER2.1	0	0	1	0			C5orf39	4137.3	0	7.32e-06	-12.0148
ACER3	0	2.70002	1	1.88753			C5orf62	0	3653.31	0.00118162	11.8354
ACHE	0	0	1	0			C5orf63	502940	0	0.000615447	-18.94
ACIN1	4148.94	0	0.444981	-12.0189			C6orf89	10096.5	0	0.000102237	-13.3017
ACLY	0	592.094	1	9.21212			C8orf58	0	23600.8	0.0272417	14.5266
ACN9	0	0	1	0			C9orf102	520.386	0	0.00632992	-9.02621
ACO1	0	1572.97	0.927433	10.6202			C9orf114	960.435	0	0.0206273	-9.90904
ACO2	0	27064.5	0.381501	14.7242			C9orf91	1414.75	0	0.0319422	-10.4674
ACOT1	0	7479.75	0.641017	12.869			C9orf95	3930.09	0	0.00463069	-11.9407
ACOT11	253.342	0	0.659644	-7.99062			CA5B	469.369	0	0.0173049	-8.87765
ACOT11.1	0	0	1	0			CAMK1D	0	5435.25	0.0057892	12.4084
ACOT13	0	19394.9	0.31571	14.2435			CAMKK1	755.502	0	5.13e-05	-9.5632
ACOT4	0	0	1	0			CAMSAP2	2037.52	0	7.47e-05	-10.9933
ACOT7	0	266.071	1	8.06108			CASC4	0	21644	0.000115776	14.4017
ACOT8	0	0	NaN	0			CASC5	2604.72	0	0.00840778	-11.3475
ACOT8.1	0	0	1	0			CASP8	710.034	0	0.0189779	-9.47377
ACOT9	4535.46	8.6752	0.183021	-8.87306			CCBL2	0	2585.48	0.000654513	11.3368
ACOX2	0	0	1	0			CCDC101	0	5589.68	0.0225675	12.4488
ACOXL	0	0	1	0			CCDC115	791.032	10147.6	0.0146923	3.67957
ACP1	845.725	15.0501	1	-5.72124			CCDC12	1496.2	27480.1	0.0167934	4.1981
ACP2	0	149.268	1	7.2314			CCDC137	7449.33	0	0.027331	-12.8631
ACP5	76907.6	58771.9	0.891947	-0.387994			CCDC48	0	7635.69	0.0170846	12.8987
ACP6	0	0	NaN	0			CCDC84	9553.69	0	0.00464288	-13.222
ACPL2	0	508.688	0.895802	8.99347			CCDC9	57014.1	0	0.0283122	-15.7991
ACPL2.1	0	352.852	1	8.467			CCNL1	9602.52	0	0.00810503	-13.2293
ACR	0	1379.58	0.33074	10.4311			CCP110	1861.58	0	0.000138251	-10.8631
ACSF2	0	8159.47	0.0763629	12.9944			CCR7	20110.9	0	0.00627434	-14.2958
ACSF3	619.149	431.725	1	-0.519163			CD2	29656	0	4.35e-10	-14.8561
ACSF3.1	2130.37	5973.84	0.713873	1.48712			CD247	1599.29	0	0.00616046	-10.6441
ACSL1	0	145.372	1	7.19349			CD27	17545.3	0	0.00472794	-14.0989
ACSL3	0	1509.36	0.913617	10.5607			CD38	7002.08	0	0.00988459	-12.7738
ACSL5	0	9873.64	1	13.2695			CD40	3291.15	0	0.0122307	-11.6848
ACSM1	0	0	NaN	0			CD44	63869.2	0	3.01e-08	-15.9629
ACSS1	117.625	0	0.242145	-6.89026			CD5	1749.38	0	0.00173562	-10.7734
ACSS1.1	4296.84	34.3212	0.766974	-6.92693			CD52	106273	0	0.0462306	-16.6974
ACSS2	0	0	1	0			CD55	2516.83	0	0.00029025	-11.298
ACTA2	0	19163.6	0.738444	14.2262			CD6	5169.96	0	4.46e-05	-12.3362
ACTB	302714	0	0.181102	-18.2076			CD81	25065	85472.9	0.00112872	1.76975
ACTB.1	86318	0	9.4837e-05	-16.3974			CD83	26110.2	0	0.0024575	-14.6724
ACTBL2	0	0	1	0			CDC25B	3922.78	0	0.00011863	-11.938
ACTG1	45270.7	0	0.365114	-15.4663			CDC27	710.245	42.9923	0.019414	-4.01502
ACTG2	0	0	NaN	0			CDC42	9756.19	0	0.0119751	-13.2522
ACTL6A	1	2590.43	0.842248	10.3395			CDK13	1073.35	0	0.00699343	-10.0692
ACTL8	0	0	1	0			CDKAL1	494.199	0	0.00163824	-8.95187
ACTN1	2536.51	9924.05	0.256798	1.96766			CDV3	65670.4	0	0.000166432	-16.003
ACTN4	0	0	1	0			CEBPA	0	19910.5	0.015492	14.2813
ACTR1A	295.576	1845.77	0.756854	2.63853			CELF1	2087.95	0	0.010393	-11.0286
ACTR1B	0	4662.96	0.132488	12.1873			CENPM	6828.72	0	0.0347913	-12.7376
ACTR2	14524.5	0	1.27399e-19	-13.8263			CEP68	0	5844.27	0.0395867	12.5131
ACTR3	37033.6	0	0.0802858	-15.1766			CEP95	5848.04	0	0.00450828	-12.514
ACTR3.1	27886	0	0.285446	-14.7673			CFLAR	4065.94	0	4.02e-07	-11.9897
ACTR3B	0	0	NaN	0			CFLAR	4420.23	0	0.0002467	-12.1102
ACTR3C	0	0	NaN	0			CFLAR	4065.66	0	0.000345898	-11.9896
ACTR6	0	0	1	0			CHD6	422.363	0	0.00699343	-8.72575
ACTR8	127.346	0	0.981286	-7.0039			CHST2	2198.45	0	0.00462174	-11.1029
ACVR1	640.607	2462.55	0.208132	1.94097			CHTOP	3187.08	0	0.0344327	-11.6385
ACVR1.1	0	126.178	1	6.9907			CIRBP	9724.67	0	0.0255628	-13.2476
ACVR1C	0	7222.53	0.0345492	12.8185			CLDN5	4632.63	13733.2	0.0391814	1.56756
ACVR2A	0	0	1	0			CLSTN3	27353.6	731.268	0.0441217	-5.22327
ACVR2B	3.75626	271.994	1	5.8429			CMKLR1	743.026	113.756	0.00126425	-2.69678
ACVRL1	0	0	1	0			CNN2	21866.7	0	1.13e-09	-14.4165
ACY1	0	0	1	0			CNPY2	12646.1	0	5.13e-05	-13.6265
ACY3	0	0	NaN	0			CNTRL	3938.15	0	0.00900268	-11.9437
ACYP1	3597.22	0	1	-11.8131			COL9A3	0	7323.54	0.0129422	12.8385
ADA	15849.3	0	6.37181e-05	-13.9522			COMMD7	0	4678.79	0.0166701	12.1922
ADAD2	0	0	1	0			COPS5	4.98906	17637.6	0.0472863	11.5241
ADAM1	125.993	0	1	-6.9886			COTL1	25040.8	0	4.76e-08	-14.612
ADAM10	0	0	NaN	0			COX4I1	0	123034	0.0164949	16.9087
ADAM10.1	0	0	1	0			COX5B	0	159659	1.64e-05	17.2846
ADAM15	0	0	1	0			COX6B2	8601.63	0	0.0011594	-13.0706
ADAM17	1463.25	0	0.0091051	-10.5159			COX7B	0	63246.2	0.0462306	15.9487
ADAM19	23064.2	4959.78	0.0294037	-2.21708			CPNE5	40096.8	0	2.58e-06	-15.2912
ADAM33	0	0	1	0			CREG1	2323.71	43493.3	0.0197856	4.2257
ADAM33.1	0	0	1	0			CRYBG3	2942.92	0	2.46e-06	-11.5235
ADAMTS10	6770.82	4919.09	0.884775	-0.46086			CRYBG3	2335.55	0	2.19e-05	-11.1902
ADAMTS13	2045.99	4426.73	0.891368	1.11306			CSE1L	0	5306.24	0.0457008	12.3737
ADAMTS14	616.836	9.66296	0.9158	-5.85654			CSGALNACT2	1853.06	0	0.00312184	-10.8565
ADAMTS19	0	0	1	0			CSK	3851.89	0	0.00872664	-11.9117
ADAMTS9	2815.73	0	0.00018383	-11.4598			CSNK1G2	19137.5	0	0.0386333	-14.2242
ADAMTSL1	769.576	3496.47	0.0789819	2.1823			CTBS	756.597	3902.74	0.0170643	2.36535
ADAMTSL4	0	230.827	1	7.85691			CTDSPL	0	11554.4	0.0124706	13.4963
ADAMTSL5	2459.04	0	1	-11.2645			CUL4B	1886.95	0	0.000576357	-10.8826
ADAP1	0	0	1	0			CXCL12	13990.2	29997.7	0.0132407	1.10038
ADAP2	9234.74	10743.3	1	0.21827			CYB5R4	1021.01	0	0.0463817	-9.99719
ADAR	15675.7	0	0.117273	-13.9363			CYTH4	11903.7	2490.92	0.00994657	-2.2562
ADARB1	3560.09	5886.18	1	0.725258			CYTIP	14180.9	0	0.00664909	-13.7918
ADARB1.1	284.595	0	0.851553	-8.15783			DAB2IP	0	5674.88	0.0204973	12.4706
ADAT1	0	0	1	0			DAZAP1	2811.62	0	0.028225	-11.4577
ADAT2	0	0	1	0			DBF4	1151.51	0	0.00342797	-10.1706
ADAT2.1	31618.8	0	0.0147117	-14.9485			DBIL5P2	0	17392.6	0.00752318	14.0863
ADAT3	0	0	1	0			DCTN6	0	4184.13	0.00418494	12.0311
ADC	0	1660.43	0.526509	10.6982			DDI2	362.465	0	0.00327324	-8.50567
ADCK1	0	0	NaN	0			DDIT4	5633.03	0	0.0280012	-12.46
ADCK5	0	0	NaN	0			DDOST	0	34458.8	2.76e-05	15.0726
ADCY3	9841.58	0	0.452488	-13.2648			DDX55	3783.6	0	0.0211415	-11.8859
ADCY4	0	2001.79	0.229758	10.9678			DDX58	3187.62	0	0.026395	-11.6387
ADCY6	0	1690.7	0.778811	10.7243			DECR1	0	10482.4	0.0467248	13.3558
ADCY7	1924.85	0	0.138218	-10.9113			DEF6	2945.12	0	0.00471748	-11.5246
ADD3	0	5623.44	1	12.4575			DENND1C	3592.83	0	3.17e-21	-11.8113
ADH1A	0	0	1	0			DENND4B	26029.3	0	0.000101686	-14.6679
ADH1C	0	0	1	0			DGCR14	0	1163.85	0.00074707	10.1859
ADI1	0	8642.09	0.618601	13.0773			DHRS4	0	3859.46	0.027596	11.9146
ADIPOR1	0	2689	0.849106	11.3934			DHRS4	0	14060.5	0.0224783	13.7795
ADIPOR2	0	0	1	0			DHRS7B	0	3620.5	0.0194374	11.8224
ADK	0	0	1	0			DHX30	10525.4	0	0.00647872	-13.3617
ADM	0	0	1	0			DKFZp686O1327	58098.6	0	0.000225425	-15.8262
ADM2	0	0	1	0			DLEC1	1378.18	0	0.028225	-10.4296
ADM2.1	0	2508.54	0.026395	11.2932			DLEU2L	2387.25	0	6.4e-05	-11.2217
ADNP2	0	286.144	0.57754	8.16563			DLG1	15024.6	0	0.00572534	-13.8751
ADORA2B	782.577	0	0.942813	-9.61393			DLGAP4	5044.88	0	0.0179479	-12.3009
ADPGK	2686.17	0	0.174806	-11.3919			DNAH17	0	3815.57	0.0343814	11.8981
ADPGK.1	1565.37	206.148	0.264146	-2.91869			DNAJC1	3825.73	0	1.83e-18	-11.9019
ADPRHL2	0	286.838	1	8.16911			DNAJC10	6237.57	0	0.0091051	-12.607
ADRA1A	834.143	0	1	-9.70588			DNAJC21	3113.28	0	0.0101854	-11.6047
ADRA2A	2934.34	0	0.0741101	-11.5193			DNAJC3	7335.76	0	1.89e-12	-12.8409
ADRB2	1316.75	815.142	0.902193	-0.691181			DNMT1	2533.36	0	0.000545885	-11.3074
ADRBK1	22184.9	0	1.25314e-08	-14.4374			DNPEP	0	1879.5	0.0462306	10.8769
ADRBK2	4852.61	0	0.096837	-12.2448			DOCK8	7868.45	0	0.0147543	-12.942
ADRM1	0	2404.63	0.337602	11.2322			DOK2	637.807	0	1.24e-11	-9.31924
ADSL	0	0	1	0			DOK3	10794.2	0	0.0117882	-13.3981
ADSS	0	1160.21	0.837067	10.1814			DOK3	5233.11	0	2.63e-07	-12.3537
ADSSL1	0	0	NaN	0			DOK7	1719.62	0	0.0141444	-10.7487
AEBP1	6101.28	14069.9	0.401098	1.20529			DPEP2	1501.32	0	0.00153378	-10.553
AEN	0	311.212	0.711192	8.28638			DPEP3	20.7077	34886.6	0.0390036	10.6503
AES	1	123975	0.0057892	15.9197			DPY19L2P3	1401.49	0	0.00699343	-10.4538
AF074986	0	0	1	0			DSTN	0	78502.1	0.00450828	16.2605
AF116680	808.674	0	0.0629543	-9.6612			DSTYK	690.316	3250.79	0.0164574	2.23382
AF132973	725.622	0	0.151021	-9.50506			DUSP23	0	26799.6	0.00188887	14.71
AF147412	82911.7	164387	0.726422	0.987437			DUT	3861.51	0	0.000177531	-11.9153
AF161372	110.386	0	0.669434	-6.79942			DW451783	789.631	0	0.0140296	-9.62686
AF176922	673.528	0	0.00205938	-9.39773			DYNC1H1	1	48184.1	0.0102997	14.5563
AF239727	0	0	1	0			DYRK1A	949.933	0	0.0467248	-9.8932
AF258585	0	427.22	0.785132	8.74221			DYRK4	2310.45	0	0.000387682	-11.1746
AF289552	1	0	1	-1			EAF2	4462.36	589.588	0.0181793	-2.91791
AF289562	36.8227	0	1	-5.24118			ECD	1359.76	0	0.0463946	-10.4102
AF336885	49356.9	37540.5	1	-0.394796			ECH1	0	23915.6	2.91e-05	14.5457
AF351612	398.154	0	0.311036	-8.6408			ECI1	0	101513	0.00065055	16.6313
AF416714	208441	0	0.453291	-17.6693			EDEM1	1351.76	0	0.000142296	-10.4017
AFAP1	0	0	1	0			EEF1A1	195345	0	0.026395	-17.5757
AFAP1L1	696.44	1004.42	0.919057	0.527659			EHBP1L1	4788.52	0	0.0146923	-12.2257
AFAP1L2	0	0	1	0			EIF2AK2	9203.86	0	6.98e-05	-13.1682
AFF1	0	1677.72	0.129307	10.7131			EIF2C3	6398.94	0	0.0022898	-12.6438
AFF1.1	788.591	0	0.838871	-9.62496			EIF3K	0	82058	2.07e-07	16.3244
AFF1.2	264.085	0	0.396791	-8.05031			EIF3L	0	36335.9	0.0145278	15.1491
AFF4	911.456	0	0.29174	-9.83361			EIF4H	7665.35	45431.9	0.0398902	2.56713
AFG3L1P	21282.9	0	0.437741	-14.3775			EIF4H	7856.42	74167	0.000496101	3.23867
AFG3L1P.1	0	0	1	0			ELK4	1155.03	0	0.0100695	-10.175
AFG3L2	0	288.668	1	8.17826			EMB	5335.52	0	0.0287482	-12.3817
AFMID	18.2754	0	1	-4.26869			ENG	0	2194.08	2.62e-07	11.1001
AFMID.1	0	1390.35	0.602526	10.4423			ENST00000308739	0	151785	0.00671481	17.2117
AFTPH	5073.64	7645.96	1	0.591581			ENST00000390294	47134.1	265.106	0.031514	-7.46866
AFTPH.1	2101.65	273.331	0.8247	-2.93822			ENST00000390549	257034	0	0.0108736	-17.9716
AGA	0	0	1	0			ENST00000390551	457752	0	4.35e-10	-18.8042
AGAP1	0	0	1	0			ENST00000390559	53344.6	0	0.0137326	-15.7031
AGAP1.1	1028.41	2046.49	0.827229	0.992044			ENST00000390600	5062.03	0	4.95e-07	-12.3058
AGAP3	6235.44	0	0.0983727	-12.6065			ENST00000397064	3132.56	0	0.00326458	-11.6136
AGAP7	7200.94	4436.98	0.991169	-0.69848			ENST00000406053	325006	0	0.0006009	-18.3101
AGAP7.1	1416.7	0	0.178454	-10.4693			ENST00000425189	6037.31	0	0.037132	-12.5599
AGAP7.2	0	0	1	0			ENST00000427050	10.0831	3262.93	0.0244803	8.20211
AGBL1	0	0	1	0			ENST00000437568	5141.04	0	0.0109134	-12.3281
AGER	2824.48	0	0.439932	-11.4643			ENST00000444694	0	2645.33	0.0257197	11.3698
AGFG1	571.271	0	0.587392	-9.16055			ENST00000449697	0	635.944	0.00375589	9.31502
AGK	0	0	1	0			ENST00000452440	0	33259.6	2.27e-07	15.0215
AGL	0	2627.53	0.534703	11.36			ENST00000458386	0	163328	0.0117143	17.3174
AGMAT	0	0	NaN	0			ENST00000466254	52100.5	0	0.0380053	-15.669
AGPAT1	0	2924.08	0.558531	11.5143			ENST00000496414	0	49573.5	0.000545809	15.5973
AGPAT2	0	0	1	0			ENST00000522992	2544.14	0	0.000230366	-11.3135
AGPAT3	0	0	1	0			ENST00000532936	21450.7	0	0.0056621	-14.3888
AGPAT4	313.964	0	1	-8.29905			ENTPD4	863.594	0	0.0095532	-9.75588
AGPAT4.IT1	805.838	0	0.784764	-9.65614			EPAS1	4292.74	68715.3	0.0496162	4.00035
AGPAT6	461.411	0	0.696663	-8.85303			EPC1	3593.95	0	0.0319001	-11.8118
AGPAT9	0	0	1	0			ERCC1	0	6523.54	0.00923295	12.6717
AGPHD1	0	0	1	0			ERGIC2	1	10216.2	0.000100332	12.3187
AGPHD1.1	0	0	1	0			EVI2A	4249.41	83.7076	0.0225878	-5.64897
AGPS	0	0	1	0			EVL	22667.7	0	0.00410102	-14.4684
AGPS.1	0	787.041	1	9.62213			EXOC4	476.733	0	0.0015865	-8.90006
AGPS.2	0	0	1	0			EXOC8	469.687	0	0.0095532	-8.87862
AGR2	0	0	NaN	0			EXOSC6	4932.61	400.103	0.00580463	-3.6206
AGR3	0	0	1	0			FADD	2601.25	22529.2	0.0220637	3.11403
AGSK1	0	0	1	0			FAM101A	0	4729.56	0.0144967	12.2078
AGSK1.1	30.5141	0	1	-4.97792			FAM102A	39735.9	0	0.000183573	-15.2782
AGT	616.548	2005.6	0.634519	1.70013			FAM107B	30619.6	0	0.000721986	-14.9022
AGTPBP1	0	0	1	0			FAM107B	13621.9	1396.11	0.0129422	-3.28552
AGTPBP1.1	426.272	0	0.0528398	-8.73901			FAM107B	5671.51	0	2.11e-06	-12.4698
AGTRAP	0	167.745	0.886033	7.39871			FAM118A	1902.46	0	0.00375589	-10.8944
AGXT	0	0	1	0			FAM120B	1185.43	0	0.0372675	-10.2124
AGXT2L2	1	0	1	-1			FAM13A	647.778	0	0.0276886	-9.34158
AHCTF1	0	1598.63	0.110636	10.6435			FAM178A	356.797	0	0.0450878	-8.483
AHCY	0	292.318	1	8.19632			FAM185A	402.904	0	0.027331	-8.65787
AHCYL1	1	42891.5	0.0801564	14.3884			FAM20A	3654.39	0	9.31e-06	-11.8358
AHCYL1.1	210.795	2367.38	0.330549	3.48316			FAM21C	6046.71	0	0.00883641	-12.5622
AHCYL2	0	11322.8	0.530415	13.4671			FAM21C	28136.3	0	0.0371569	-14.7802
AHDC1	660.219	2333.29	0.790042	1.81978			FAM35A	823.053	0	0.00514279	-9.68659
AHDC1.1	0	1134.92	0.70952	10.1496			FAM49B	6564.41	0	0.00416637	-12.6807
AHI1	591.894	0	0.730704	-9.21163			FAM78A	3817.53	0	7.32e-06	-11.8988
AHNAK	0	0	1	0			FAM81A	408.918	0	0.00694947	-8.67919
AHNAK.1	55605.3	0	0.00566932	-15.763			FAM83G	9182.49	0	0.0141399	-13.1648
AHR	3350.8	7461.76	0.214686	1.15477			FAM91A1	1003.31	0	0.00835015	-9.97199
AHR.1	6653.19	3194.2	0.28347	-1.05836			FAM96A	0	24309.2	0.0330513	14.5693
AHSA1	0	1866.36	0.691051	10.8668			FANCD2	1049.5	0	0.0146847	-10.0369
AHSA2	525.789	0	0.524958	-9.04108			FBXL5	0	15793.4	1.13e-06	13.9471
AHSA2.1	31907	0	0.00428022	-14.9616			FBXO17	0	9993.69	0.0265337	13.2869
AHSA2.2	0	0	1	0			FBXO30	369.381	4068.47	0.0472863	3.45776
AHSA2.3	0	0	1	0			FBXO41	3413.64	0	0.00541415	-11.7375
AI198876	463.251	834.251	1	0.847304			FCHO1	7944.98	0	1.08e-05	-12.956
AIDA	0	0	1	0			FEZ2	0	8843.18	0.0121796	13.1105
AIF1	26168.4	17580.8	0.964877	-0.573792			FGD3	7735.11	0	0.000454205	-12.9174
AIF1L	0	0	1	0			FGGY	0	4112.13	0.000611789	12.006
AIFM1	0	2369.85	1	11.2112			FGR	11894.9	0	1.01e-05	-13.5382
AIFM2	0	555.822	1	9.12107			FHL2	2974.71	0	0.00136565	-11.539
AIFM3	0	0	1	0			FLJ11292	193874	0	0.0178149	-17.5648
AIG1	0	1049.13	0.715097	10.0363			FLJ32255	879.901	0	0.000554625	-9.78284
[truncated: 15,860 more rows]

## Sheet: PRC
LogFC generated between T2 and T4_B1							DGEs selected
[truncated: 16,193 more rows]

## Sheet: SC
LogFC generated between T2 and T4_B1							DGEs selected
[truncated: 16,193 more rows]

[truncated: 3 more sheets: TA, TC, TUC]
