# Supplementary material for: Analysis of cell-specific transcriptional responses in human colon tissue using CIBERSORTx
Source: Sci Rep. 2023 Oct 25;13:18281. doi: 10.1038/s41598-023-45582-6 (PMC10600214; doi:10.1038/s41598-023-45582-6)
Supplement: Supplementary file 3 — Supplementary Information 3. [file 41598_2023_45582_MOESM3_ESM.xlsx]

## Sheet: Sheet1
Number of DEGs between T2 and T4_B1
Cell Type	EC	GC	TC	TA	PRC	SC	TUC	ILCs	BOC	EEC
nDEGs	491	904	347	1137	1086	2780	572	1087	869	182
REACTOME	56	66	68	60	94	77	0	140	12	0
KEGG	17	12	14	21	7	15	0	52	0	0
